# Supplementary material for: The Paf1 complex positively regulates enhancer activity in mouse embryonic stem cells
Source: Life Sci Alliance. 2020 Dec 29;4(3):e202000792. doi: 10.26508/lsa.202000792 (PMC7772781; doi:10.26508/lsa.202000792)
Supplement: Supplementary file 2 [file LSA-2020-00792_TableS2.xlsx]

## Sheet: Sheet 1
				Distance to the TSS (negative values indicate upstream positions)
RefSeq ID	TSS coordinates		Strand	Ctr9	Nelfa	RNAPII Ser5P
NM_001252664	chr14	70634048	-	242	-340	97
NR_040308	chr1	71651335	+	-542	-190	-313
NM_001077363	chr10	79852432	+	443	234	256
NM_021383	chr1	74504060	+	391	395	384
NR_110354	chr7	143051686	-	116	796	233
NM_021884	chr7	46917969	-	-233	42	16
NM_001347087	chr6	30507773	-	438	34	91
NM_001166427	chr6	117915294	+	132	-262	241
NM_001309460	chr2	29963560	+	555	134	194
NM_001355521	chr2	180255379	+	175	9	44
NM_001285907	chr7	127194077	-	-308	-82	-71
NM_134100	chr15	102277456	+	209	128	229
NM_028064	chr15	76614852	-	-481	71	47
NM_001109746	chr6	87849106	-	545	-22	56
NM_001080130	chr10	91169619	-	-199	-130	-65
NM_001310605	chr3	88408397	-	158	249	289
NM_133982	chr9	57502102	+	153	99	62
NM_024166	chr5	129885470	-	522	153	233
NM_001002239	chr18	74998477	+	263	12	62
NM_009696	chr7	19697188	-	205	232	164
NM_027994	chr10	119238055	-	-980	-511	-372
NM_001159714	chr7	3627985	+	713	-81	77
NR_033727	chr3	90211648	-	241	5	28
NM_001348089	chr7	46917969	-	-233	42	16
NM_173180	chr2	26387348	+	204	56	-63
NM_010123	chr19	60788693	-	254	-112	37
NM_011830	chr9	108558501	+	35	-4	-4
NM_153787	chr10	20310469	+	263	131	80
NM_001195003	chr11	95308246	-	242	242	116
NM_001347380	chr17	35914440	-	837	-78	-557
NM_011072	chr11	70652650	-	643	168	188
NM_010638	chr19	23139226	+	156	88	101
NR_110431	chr13	97480701	+	556	106	82
NM_001291432	chr2	180707999	-	353	50	462
NM_053261	chr18	67287223	+	249	-340	-424
NM_026420	chr18	35596617	+	149	137	202
NM_001253705	chr10	128745879	+	209	21	143
NM_025579	chr4	132272375	+	-748	111	-93
NM_001164671	chr4	40720922	+	-187	-379	-375
NM_001357628	chr17	28326565	+	247	16	121
NM_001289631	chr2	144268904	+	-332	-104	-121
NM_016738	chr8	123100350	+	264	84	102
NM_009186	chr16	22264005	-	400	126	125
NM_001359042	chr8	70671231	+	761	559	444
NM_001177468	chr17	45600067	-	459	59	316
NM_010447	chr15	103238397	+	619	117	129
NM_008692	chr4	120823741	-	192	179	-10
NM_001348229	chr8	70507945	-	179	-401	80
NM_001358539	chr10	81103915	+	-197	114	75
NM_001161854	chr3	103018546	+	951	132	51
NM_001159375	chr11	69670423	-	69	48	60
NM_001360172	chr14	52102021	-	352	26	38
NM_009533	chr1	72305421	+	716	-114	-41
NM_019766	chr10	128056982	+	266	-248	-297
NM_170669	chr7	118114147	-	-346	-128	22
NR_033148	chr5	137627123	+	865	97	113
NM_032004	chr8	69900184	+	279	-608	-10
NM_011296	chr17	33953641	-	601	24	71
NM_207225	chr1	92178341	-	-994	-397	-381
NM_001355370	chr3	152208422	+	-303	-147	-151
NM_175334	chr11	50290336	-	49	-77	6
NM_146035	chr12	69182158	+	-615	94	74
NM_001130485	chr16	33054453	+	715	36	39
NM_001293741	chr3	90211715	+	-308	-72	-95
NM_001301100	chr8	105878881	+	-66	40	117
NM_175652	chr6	136802431	-	349	85	158
NR_145133	chr5	74091060	+	287	169	123
NM_001253879	chr5	108063674	+	179	5	-49
NM_177411	chr10	128694268	-	-166	88	-219
NM_178187	chr13	23569220	-	-705	-257	159
NM_001040131	chr7	111081030	-	622	-16	-3
NR_045294	chr14	75842964	-	-636	-69	83
NM_173010	chr7	59226750	+	-557	-163	-102
NR_002172	chr7	99480932	-	-140	-684	-60
NM_008252	chr8	57509843	+	249	132	201
NM_178203	chr13	23750380	+	504	83	126
NR_028079	chr7	109518132	+	120	-945	-89
NM_183316	chr9	64177297	+	-53	-43	-41
NM_001357912	chr9	57437736	-	173	-249	-384
NR_028096	chr3	153910203	-	173	-779	-146
NM_001195486	chr17	80205305	-	286	22	53
NM_001357330	chr17	33953800	+	-760	-183	-230
NM_001347117	chr10	80146272	+	-110	44	75
NR_030276	chr7	3217482	+	57	192	38
NM_010938	chr6	30045988	+	-221	-86	-210
NM_019674	chr7	126790547	-	-205	47	-43
NM_011535	chr5	119669233	+	148	-187	-300
NM_008841	chr8	70774712	-	-453	-217	-220
NM_010106	chr9	78479724	-	-229	143	213
NM_001289828	chr6	122705565	+	404	145	186
NM_007853	chr1	182280801	-	278	36	75
NR_153409	chr7	24882592	+	437	27	69
NR_153833	chr1	86524557	+	582	158	334
NM_001290812	chr2	121138428	+	-402	77	66
NM_138747	chr6	125129883	+	-278	-107	-179
NM_001355688	chr2	144268904	+	-332	-104	-121
NM_001166544	chr17	27554574	+	-571	-130	-71
NM_001166594	chr11	69918947	-	67	-823	-820
NM_001361453	chr17	35914440	-	837	-78	-557
NM_001123037	chr16	23105468	+	-578	306	405
NM_026453	chr8	31166724	-	168	-10	-41
NM_178196	chr13	23569400	+	525	77	102
NM_023871	chr2	30059996	+	579	90	146
NR_035445	chr17	35915889	+	42	159	35
NM_001166539	chr17	27554574	+	-571	-130	-71
NM_001170982	chr14	52102021	-	352	26	38
NM_144907	chr4	132508456	-	206	-2	21
NM_013725	chr7	45122389	-	350	-41	-383
NM_001033271	chr14	50928849	-	-22	-506	-482
NM_198605	chr14	57824163	-	-962	-67	-110
NM_133823	chr8	79292956	-	-784	-98	-127
NM_010233	chr1	71651234	-	441	89	212
NM_011287	chr17	28326471	+	-261	110	215
NR_153345	chr15	98532269	-	113	34	64
NM_001360125	chr7	24882592	+	437	27	69
NM_009096	chr4	86855367	-	369	79	111
NM_013721	chr2	26908807	+	239	37	95
NM_001316995	chr3	137862487	+	255	106	153
NM_001316712	chr14	18269136	+	-508	-152	-199
NR_036613	chr17	29030660	+	200	-17	-25
NM_023565	chr2	166904096	+	624	80	129
NM_001311099	chr6	38549334	+	-362	-127	-146
NM_001111141	chr8	124895886	+	897	-115	166
NM_001290769	chr11	50208820	-	263	-6	112
NM_001361534	chr17	24167450	-	667	-80	-58
NM_001033908	chr2	26908642	-	-404	-202	-260
NM_001356498	chr15	12203028	+	-865	-261	-313
NM_007444	chr10	40300186	-	406	-77	-67
NM_001033164	chr16	18834580	+	143	251	-47
NM_001360184	chr14	52102021	-	352	26	38
NM_007905	chr6	122337657	-	229	-822	320
NM_001113564	chr6	67264979	+	-216	-68	91
NR_106097	chr8	11633736	-	822	65	18
NM_138680	chr6	38549334	+	-362	-127	-146
NM_001142950	chr18	64514557	-	199	54	9
NM_175335	chr12	91588487	-	48	612	-74
NM_028945	chr14	27426834	+	278	40	-15
NM_001359491	chr10	40255712	-	-142	37	14
NR_153813	chr1	161032916	+	850	290	352
NM_001037279	chr2	84668708	-	-132	-67	31
NM_001310647	chr14	76502226	+	460	327	330
NM_001146025	chr13	54685808	-	-218	-261	141
NM_001199293	chr11	87425591	+	-601	-587	-730
NR_104468	chr6	51467894	-	-361	29	143
NM_025654	chr11	101625949	+	167	-147	208
NM_001170848	chr6	38549334	+	-362	-127	-146
NM_001286608	chr19	5364876	-	-257	211	213
NM_011900	chr11	69660649	-	137	14	13
NR_152858	chr5	9159776	-	-554	-213	-197
NM_148917	chr4	123280911	+	622	-156	-177
NM_007393	chr5	142904754	-	602	92	111
NM_001297606	chr8	84838665	-	-20	-6	-44
NM_001290511	chr7	27193781	+	-858	213	240
NR_029468	chr4	132306678	+	282	-27	56
NM_001145780	chr8	71364848	+	-183	472	33
NR_040469	chr5	23432353	-	-289	558	577
NM_001033196	chr2	167061015	-	-656	-231	-259
NM_001357532	chr18	77771885	-	-270	-133	-112
NM_009687	chr14	50922949	+	124	-166	-83
NM_178182	chr13	21714412	+	452	1	112
NM_194053	chr11	29690898	+	316	45	104
NM_025963	chr17	27633242	-	744	76	74
NM_010907	chr12	55490647	-	346	139	105
NM_023900	chr10	80796626	-	155	308	19
NM_001301340	chr13	58400512	-	618	52	90
NM_009159	chr12	80943499	+	458	35	62
NM_016926	chr5	113770400	-	663	569	690
NM_134003	chr10	128545744	-	-93	-55	-100
NR_029642	chr7	3217189	+	29	485	-236
NM_016957	chr4	133965991	-	306	130	181
NM_001360177	chr14	52102021	-	352	26	38
NM_175364	chr4	32798259	+	-39	94	-27
NM_026574	chr2	119475629	-	-27	-510	-228
NM_027914	chr10	111296679	+	93	-8	-21
NM_016813	chr19	8755103	+	-317	45	-4
NR_153768	chr19	5486379	-	225	73	-668
NM_029436	chr16	20095554	+	264	-17	128
NR_037854	chr17	24167395	-	612	-135	-113
NM_027349	chr12	83630234	+	501	47	66
NM_022989	chr2	53190084	+	350	-904	-59
NM_031391	chr12	91587649	-	-249	-226	-200
NM_007438	chr7	126797254	-	393	103	77
NM_010357	chr9	78189966	+	325	122	-103
NM_001359299	chr9	21590831	-	-141	-61	-87
NM_001310767	chr1	93823240	+	544	112	119
NM_001347082	chr15	83147378	-	-597	-376	-319
NM_183028	chr1	7086920	+	-873	-395	321
NR_110411	chr7	4751094	-	683	50	4
NM_001130516	chr11	103131339	+	-817	-514	-543
NM_011600	chr19	14596183	-	461	154	168
NM_010094	chr1	180933022	+	254	122	130
NR_110355	chr7	143051686	-	116	796	233
NM_178632	chr1	191573636	+	-508	193	-169
NM_027015	chr3	90211648	-	241	5	28
NM_025587	chr2	180255379	+	175	9	44
NM_001110832	chr17	48407820	-	592	253	370
NM_016858	chr3	51481966	+	-399	-103	-115
NR_039598	chr19	8886774	-	786	-42	49
NR_029441	chr6	134895961	+	-402	32	60
NM_009790	chr12	100197435	+	715	104	82
NM_001285490	chr7	143546828	-	-709	-254	-535
NM_011668	chr7	59226750	+	-557	-163	-102
NM_178206	chr13	21715628	+	452	112	207
NM_001347144	chr10	81103915	+	-197	114	75
NM_001252261	chr11	33161206	-	618	127	114
NM_001166406	chr18	34623033	+	288	-67	-154
NR_031758	chr5	74091530	+	-28	-301	270
NM_001289437	chr15	98532269	-	113	34	64
NR_152145	chr9	57438114	-	-15	129	-6
NM_145569	chr6	72437558	-	327	37	66
NM_011739	chr12	21415436	-	479	-33	58
NM_027287	chr3	152208083	-	-36	-192	-188
NR_045558	chr6	120362369	-	135	305	287
NM_027350	chr18	64514557	-	199	54	9
NM_198010	chr5	90364185	-	-370	-535	-550
NM_207523	chr11	78181584	-	205	6	76
NR_073369	chr2	181518485	+	148	-196	97
NM_001359618	chr10	121624332	-	190	-41	85
NM_001033865	chr11	29546040	-	371	180	245
NM_152895	chr1	134558178	+	550	75	83
NM_026113	chr10	40255712	-	-142	37	14
NM_001355748	chr2	121138428	+	-402	77	66
NM_001291349	chr7	101894331	+	952	154	90
NM_001355677	chr11	106787185	-	512	113	-14
NM_021876	chr7	89978976	-	261	200	206
NR_024331	chr7	127510869	-	139	907	177
NR_045740	chr15	3994039	+	-496	-313	-389
NM_145073	chr13	23533418	+	388	143	188
NM_133655	chr7	143050750	+	185	140	123
NM_001356976	chr3	69002738	+	433	163	190
NM_007624	chr6	51468616	+	-361	-366	-470
NM_001146000	chr7	80022814	+	307	105	190
NM_001310505	chr14	50928849	-	-22	-506	-482
NM_133705	chr1	180902274	+	278	-87	198
NM_008143	chr11	48798360	+	258	7	-69
NR_027009	chr6	113075244	-	194	91	86
NR_037569	chr7	73556395	-	80	-14	-1
NM_175023	chr7	122968564	+	-92	-591	-674
NR_028566	chr11	69071426	+	-31	158	96
NR_149750	chr17	33907445	+	-54	-350	-431
NM_030100	chr10	128745879	+	209	21	143
NM_001355113	chr2	152734251	+	190	31	61
NM_026660	chr5	34635212	-	-90	-36	-57
NR_106158	chr7	3216695	-	141	790	57
NR_132424	chr19	8754969	-	183	-179	-130
NM_011034	chr4	116683599	+	219	-10	45
NM_178625	chr6	30507783	-	448	44	101
NM_001078167	chr11	88045373	+	16	-64	-59
NR_045823	chr8	79293078	+	662	-24	5
NM_001310662	chr1	74503821	-	-630	-634	-623
NM_001357519	chr1	72305421	+	716	-114	-41
NM_001276684	chr15	74670570	-	161	83	129
NM_001357457	chr18	34757327	+	-262	282	308
NM_011664	chr11	62549171	+	-397	341	373
NM_001110327	chr5	9159776	-	-554	-213	-197
NM_001005859	chr3	130728398	-	660	9	109
NM_001114119	chr9	108515087	+	347	-9	-209
NM_001199988	chr8	31148316	+	934	-482	-374
NM_001122843	chr8	85035168	+	-152	-289	-261
NM_023065	chr8	70764663	-	139	15	61
NM_175389	chr3	138141448	+	-634	-135	-169
NR_037274	chr2	180255536	+	18	-148	-113
NR_134309	chr11	58952512	-	-677	-253	-218
NM_028385	chr6	113075639	+	333	-486	-481
NM_199301	chr7	140135564	+	47	36	55
NM_023799	chr19	45781553	-	130	129	140
NM_001195004	chr11	95308246	-	242	242	116
NM_001163427	chr6	85449302	-	242	-231	-431
NM_001003898	chr4	148624996	-	452	256	272
NM_001302947	chr19	14596183	-	461	154	168
NM_001163521	chr11	29545950	+	-281	-90	-155
NM_008630	chr8	94170618	+	881	175	158
NM_001164089	chr6	124963538	-	-468	-27	-112
NM_010139	chr4	141299221	+	182	52	151
NM_173441	chr18	32065734	+	-555	-32	128
NM_001302540	chr8	75107509	+	847	-52	-320
NM_024273	chr16	38520663	-	149	-109	-38
NM_008567	chr1	128357705	-	89	106	163
NM_175118	chr1	92904989	+	235	69	-75
NM_001287581	chr3	130728337	-	599	-52	48
NM_001290128	chr19	4809634	-	337	98	176
NM_001048061	chr11	51604881	-	383	32	59
NM_001346525	chr11	93884207	+	90	-826	-715
NM_001289491	chr17	48408000	+	-772	-433	-550
NM_011931	chr1	159230200	+	-676	-159	-187
NM_015810	chr11	106777537	-	-43	-24	-29
NM_013663	chr17	29030660	+	200	-17	-25
NR_045289	chr17	24526251	+	238	-15	10
NM_001356978	chr5	34635212	-	-90	-36	-57
NR_029640	chr7	3216626	+	-72	-721	12
NR_155355	chr1	72241993	+	134	397	353
NR_151827	chr3	88683787	+	254	94	88
NR_045108	chr11	3287131	+	-130	120	102
NM_001079824	chr10	63021849	-	399	85	-354
NM_016777	chr4	116625951	-	691	450	471
NM_033075	chr17	34998746	-	656	520	-77
NR_027943	chr17	34950468	-	486	-10	33
NR_028419	chr19	8772467	-	-66	-154	-91
NR_028128	chr8	123101058	+	-45	-624	-65
NM_009080	chr11	68899566	+	491	35	74
NM_001360495	chr13	58400117	-	223	-343	19
NM_001163434	chr2	34770090	+	151	-11	35
NM_001039392	chr6	72956232	-	184	-90	-108
NM_009426	chr6	92242650	-	387	-79	64
NM_001130184	chr3	41553734	+	622	97	139
NR_027651	chr12	109538996	+	639	35	143
NM_001190327	chr6	72956748	-	700	426	408
NM_001289481	chr17	23598826	+	-585	-189	-299
NM_011401	chr6	122740745	-	-329	270	317
NM_010830	chr17	87973050	+	-355	-273	25
NM_001305233	chr1	191573544	-	416	-285	77
NM_011638	chr16	32606896	+	441	75	59
NM_019647	chr5	146830890	+	488	-67	-2
NM_007597	chr11	50323673	-	497	-211	-268
NM_011045	chr2	132251180	-	163	-3	10
NM_026630	chr2	163087601	-	151	21	-47
NM_001276408	chr1	71651234	-	441	89	212
NM_001357230	chr8	105858875	+	841	-220	-597
NM_023719	chr3	96555957	+	495	44	45
NM_001289652	chr2	180708226	+	273	-277	235
NR_151532	chr5	113770400	-	663	569	690
NM_001001806	chr17	84185947	-	166	42	111
NR_104427	chr15	103238397	+	619	117	129
NM_001357298	chr16	32607122	+	215	-151	106
NM_026542	chr11	102405517	-	224	-341	-359
NM_172086	chr6	115806743	-	638	-24	55
NM_025966	chr17	46770635	+	541	-236	-274
NM_001355415	chr2	52070837	+	159	-679	-266
NM_013762	chr15	80081406	-	499	49	81
NR_152866	chr5	100037222	-	-292	-160	-269
NM_007971	chr6	47593030	-	-838	-107	-158
NM_019709	chr8	119556761	-	-142	-242	-42
NM_001008546	chr4	148624996	-	452	256	272
NR_028546	chr6	115806103	-	-2	-664	-223
NM_144927	chr8	31148316	+	934	-482	-374
NM_007505	chr18	77771768	+	387	250	229
NM_001177622	chr5	31046924	-	-403	272	285
NM_013651	chr10	80796735	+	-264	-417	-128
NM_019865	chrX	134583654	+	465	27	58
NM_001360491	chr13	58400512	-	618	52	90
NM_001285489	chr7	143547120	-	-417	38	-243
NM_027927	chr3	133089855	+	-462	114	-44
NM_027236	chr19	5364813	+	320	-148	-150
NM_030208	chr5	35573070	-	-418	-80	-115
NM_019420	chr17	33949488	-	66	51	-67
NM_001361454	chr17	35914440	-	837	-78	-557
NM_031165	chr9	40799273	+	415	15	189
NM_001166543	chr17	27554574	+	-571	-130	-71
NM_001166593	chr11	69919958	-	-282	188	191
NM_001305819	chr7	19696398	-	-119	-558	-107
NR_015529	chr7	143051686	-	116	796	233
NM_023665	chr4	134921625	+	175	43	67
NM_010828	chr10	17721228	+	208	47	116
NM_018790	chr15	74670570	-	161	83	129
NM_001360731	chr7	13032777	-	113	-54	47
NM_001113566	chr6	67264979	+	-216	-68	91
NM_018730	chr17	56611395	+	356	65	16
NM_011018	chr11	50208820	-	263	-6	112
NM_001033166	chr2	84668708	-	-132	-67	31
NM_001025427	chr17	27554574	+	-571	-130	-71
NM_001013375	chr11	93883766	-	208	385	274
NM_009786	chr1	160210892	-	719	134	-356
NM_001356477	chr11	58102229	+	-4	-376	-335
NM_178193	chr13	23754937	+	428	219	252
NM_024193	chr2	130272412	+	243	51	85
NM_013529	chr11	49792155	+	800	58	11
NR_103719	chr8	31148316	+	934	-482	-374
NR_152144	chr9	57438114	-	-15	129	-6
NM_007960	chr12	38778082	+	-148	0	-189
NM_001276411	chr1	71651234	-	441	89	212
NM_027000	chr13	8994012	-	841	-93	-164
NM_001289432	chr12	86945343	+	-652	22	-542
NM_008562	chr3	95656721	+	-252	64	26
NR_040721	chr9	88520897	-	274	29	58
NM_008379	chr11	97185892	-	433	-922	-517
NM_001360183	chr14	52102021	-	352	26	38
NM_001361533	chr17	24167678	-	895	148	170
NR_002896	chr19	8721487	+	637	-43	14
NM_133786	chr3	69002738	+	433	163	190
NM_009093	chr12	69157186	-	446	117	157
NM_001282032	chr3	89996716	-	-109	33	62
NM_133857	chr3	122982447	-	-968	92	-296
NR_015536	chr17	34950471	-	489	-7	36
NR_153503	chr13	58400117	-	223	-343	19
NM_001355517	chr2	180255379	+	175	9	44
NM_001360657	chr7	141445651	+	344	4	32
NM_001166596	chr11	69919085	-	205	-685	-682
NM_001166546	chr17	27554574	+	-571	-130	-71
NM_001281974	chr8	11633757	-	843	86	39
NM_001286207	chr8	25838457	-	-120	-457	243
NM_026952	chr11	98201305	+	71	-492	-303
NM_001085408	chr2	26387316	-	-236	-88	31
NM_138303	chr9	21590831	-	-141	-61	-87
NM_001355367	chr3	152208422	+	-303	-147	-151
NR_027656	chr10	80824696	+	871	-43	-37
NM_001170981	chr14	52102021	-	352	26	38
NM_001347487	chr11	50375719	+	442	47	79
NM_025948	chr7	34387705	-	-651	-42	-238
NR_027388	chr5	25528018	+	32	-479	219
NM_011289	chr11	101440245	+	379	239	269
NR_030738	chr11	62600877	+	640	30	79
NM_011029	chr9	120125766	+	187	23	57
NM_001302951	chr19	14595213	-	61	-816	-802
NR_045339	chr10	95415375	+	-805	-402	83
NM_145997	chr6	120362099	+	135	-35	-17
NM_028128	chr5	117387023	-	156	66	95
NM_009077	chr7	45716071	+	208	61	94
NM_015747	chr2	129196773	+	350	33	60
NM_001316711	chr14	18269136	+	-508	-152	-199
NM_001360286	chr19	6978086	-	721	-562	251
NM_001290530	chr13	23583970	-	414	99	170
NM_178619	chr9	21590722	+	-209	170	196
NM_178880	chr16	91645824	+	-579	53	38
NM_010655	chr11	106997525	-	-356	170	204
NM_198052	chr5	119668862	+	-406	184	71
NM_001164226	chr6	30045988	+	-221	-86	-210
NM_001285905	chr7	127194077	-	-308	-82	-71
NM_134097	chr4	40267841	-	92	130	76
NR_037865	chr8	123040284	-	718	-305	-420
NM_178208	chr13	23696458	-	622	39	314
NM_001359258	chr9	15304167	-	-338	-140	-164
NM_194051	chr11	29691774	+	-195	-831	-40
NR_152861	chr5	9159776	-	-554	-213	-197
NM_001359492	chr10	40255712	-	-142	37	14
NM_001018042	chr2	72978446	-	-287	-274	-79
NM_025611	chr17	46648338	+	87	353	133
NM_001025392	chr10	20310469	+	263	131	80
NM_001357903	chr17	48408000	+	-772	-433	-550
NM_001310681	chr3	89996103	-	-722	-580	-551
NM_001359024	chr8	72473233	-	673	40	132
NR_045618	chr5	90364997	+	-442	-277	97
NR_035455	chr11	69661043	+	222	-408	-201
NM_019973	chr16	91645824	+	-579	53	38
NR_153411	chr13	80884095	+	-224	-464	212
NM_001081379	chr8	123040284	-	718	-305	-420
NM_001079695	chr12	80943499	+	458	35	62
NM_001167873	chr7	29981955	+	-690	43	39
NM_013535	chr6	124739079	-	124	-42	-113
NM_001357531	chr18	77771885	-	-270	-133	-112
NM_001360610	chr14	59199228	+	565	32	-48
NM_013595	chr10	80397531	-	-438	284	-355
NM_008753	chr10	80824656	+	911	-3	3
NM_001356979	chr5	34635212	-	-90	-36	-57
NM_027207	chr10	80170944	+	114	117	144
NM_016898	chr10	41517500	+	309	-398	40
NM_175659	chr13	22033643	-	471	103	191
NM_001301343	chr13	58400169	-	275	-291	71
NM_001304266	chr7	127509983	+	-141	-21	83
NR_110335	chr16	23105468	+	-578	306	405
NM_001301710	chr11	69660649	-	137	14	13
NM_011513	chr2	26908642	-	-404	-202	-260
NR_040442	chr4	116684022	-	204	433	378
NM_016959	chr3	86140668	-	542	-27	130
NR_153815	chr1	161032916	+	850	290	352
NM_013507	chr7	111081030	-	622	-16	-3
NM_007707	chr11	117967366	-	346	193	239
NR_125917	chr11	69660649	-	137	14	13
NM_001045807	chr3	107331289	-	805	-486	175
NR_153834	chr1	86524557	+	582	158	334
NM_001310726	chr10	80290509	+	280	-46	-16
NM_177619	chr11	95308246	-	242	242	116
NR_045749	chr3	89996760	+	65	-77	-106
NR_015531	chr5	74091060	+	287	169	123
NM_001170869	chr10	128746455	+	129	-555	63
NR_045614	chr7	122968459	-	-13	486	569
NM_001270791	chr11	59161745	-	-824	83	170
NM_001291115	chr2	156177580	-	183	-567	81
NM_001276409	chr1	71651234	-	441	89	212
NM_001355704	chr17	33907498	+	-107	-403	-484
NR_015507	chr1	86357574	+	-392	-352	216
NM_001046637	chr7	27193760	-	837	-234	-261
NM_001276704	chr19	8755117	+	-331	31	-18
NM_009266	chr7	127272059	-	511	3	38
NR_036615	chr17	80205305	-	286	22	53
NM_001166477	chr17	27554653	+	543	-209	-150
NM_001330555	chr16	22264005	-	400	126	125
NM_172756	chr8	71404012	+	-710	-139	-145
NM_001166589	chr11	69919386	-	506	-384	-381
NM_134012	chr11	93884219	+	78	-838	-727
NM_025589	chr12	69182067	-	524	-185	-165
NM_029766	chr1	191573544	-	416	-285	77
NM_001287139	chr3	152394684	+	-168	-147	-94
NR_045038	chr11	80381279	+	503	26	12
NM_178204	chr13	23573763	+	355	151	203
NM_001039521	chr16	13778699	+	-919	-26	38
NM_011806	chr5	9159776	-	-554	-213	-197
NM_001130169	chr11	80381279	+	503	26	12
NM_001190258	chr3	90211647	-	240	4	27
NM_001146027	chr13	54686200	-	174	131	135
NM_001081345	chr7	73539746	-	109	66	49
NM_001285503	chr16	14161275	+	487	-91	54
NM_001289726	chr6	125164467	-	-15	882	-55
NM_001164228	chr6	30045988	+	-221	-86	-210
NM_001359897	chr14	18268981	-	353	-3	44
NM_178205	chr13	23560365	-	580	108	154
NM_001205157	chr9	21590831	-	-141	-61	-87
NR_028538	chr3	108552402	-	-326	-365	-381
NM_144958	chr11	69670423	-	69	48	60
NM_001306203	chr1	191573636	+	-508	193	-169
NR_034038	chr5	100427535	-	161	-7	51
NR_138563	chr2	167060934	+	737	312	340
NM_029660	chr7	107207445	+	-100	31	74
NM_178201	chr13	21752123	+	-956	-916	-914
NM_008394	chr14	55601985	+	339	583	227
NR_152146	chr9	57438114	-	-15	129	-6
NM_008652	chr2	163052635	+	118	40	-77
NR_027900	chr17	24717965	-	286	-129	-56
NM_182650	chr6	51467894	-	-361	29	143
NM_022310	chr2	34770090	+	151	-11	35
NM_010439	chr5	149051057	-	491	-107	79
NM_001003899	chr4	148624996	-	452	256	272
NM_001033225	chr4	33246787	-	688	376	199
NM_001013745	chr17	37000525	+	433	95	259
NM_001164672	chr4	40720930	+	-195	-387	-383
NR_145131	chr5	74091060	+	287	169	123
NM_010499	chr8	84660852	-	-264	47	91
NM_026949	chr11	58101970	+	255	-117	-76
NM_021565	chr10	80146272	+	-110	44	75
NR_038062	chr9	21590831	-	-141	-61	-87
NM_001171024	chr7	44814370	+	321	47	114
NM_001165902	chr9	120931578	+	392	-112	-87
NR_153814	chr1	161032916	+	850	290	352
NM_001253795	chr15	102516192	+	836	366	306
NM_144857	chr17	46672255	-	65	26	-80
NM_026506	chr6	86369540	+	-801	-18	-60
NM_027658	chr11	103131359	+	-837	-534	-563
NM_001357915	chr9	57438114	-	-15	129	-6
NM_001167695	chr6	134895825	-	266	-168	-196
NM_144913	chr5	137784701	-	676	495	652
NM_001356621	chr5	113770400	-	663	569	690
NM_001200023	chr8	69747962	-	52	157	147
NM_001360878	chr1	159230200	+	-676	-159	-187
NM_026626	chr1	178404018	+	43	254	263
NM_024212	chr9	64171387	+	226	-46	57
NM_001355373	chr3	152208422	+	-303	-147	-151
NM_027261	chr9	15304214	+	291	93	117
NM_145713	chr13	23553032	+	719	182	239
NM_008715	chr14	62759112	-	194	-29	-37
NM_001290381	chr7	3627929	-	-769	25	-133
NM_001289607	chr18	34622863	-	-458	-103	-16
NR_151735	chr8	70508486	+	-219	-140	-33
NR_015538	chr19	8772485	+	48	136	73
NM_015786	chr13	23736807	+	737	168	190
NM_001347095	chr4	46387437	-	-150	-134	35
NR_027785	chr11	106777537	-	-43	-24	-29
NM_194054	chr11	29690898	+	316	45	104
NM_178189	chr13	23681959	-	389	9	13
NM_031179	chr1	55025478	-	-660	-141	-170
NR_028425	chr7	3216784	+	-230	-879	-146
NM_001199350	chr3	130728329	-	591	-60	40
NM_001290694	chr7	44847635	+	110	172	121
NM_053068	chr15	73088412	+	510	67	-13
NM_001291348	chr7	101894331	+	952	154	90
NM_008302	chr17	45571261	-	478	42	123
NR_028515	chr17	24717832	-	153	-262	-189
NM_001024846	chr11	49201500	+	279	80	-37
NM_001355633	chr15	96697728	-	508	60	57
NM_001360175	chr14	52102021	-	352	26	38
NM_027332	chr3	146519423	-	-621	59	-38
NM_010093	chr13	29984063	-	473	52	100
NR_002865	chr4	132268186	-	390	208	59
NM_001172114	chr17	24525938	-	-551	57	-323
NM_026854	chr18	49753601	-	-646	199	196
NM_001357204	chr1	172146015	+	-272	96	-61
NM_010913	chr17	48407820	-	592	253	370
NM_001357193	chr4	120823209	-	-340	-353	-222
NM_007451	chrX	36793597	+	494	58	76
NM_026069	chr15	5114613	+	385	6	111
NM_001347416	chr12	80943499	+	458	35	62
NM_007669	chr17	29091769	+	739	-14	9
NM_172429	chr19	53388634	-	-595	-324	-311
NM_027248	chr14	52018733	-	240	65	124
NM_010202	chr7	144859386	+	182	-24	142
NM_001290811	chr2	121138428	+	-402	77	66
NM_001199188	chr2	144268902	-	330	102	119
NM_001310507	chr14	50928849	-	-22	-506	-482
NM_001348197	chr3	138141799	+	338	114	-32
NM_009031	chrX	162758372	+	853	141	164
NM_009665	chr10	40300188	-	408	-75	-65
NM_011732	chr4	119292513	-	721	-65	-229
NR_153501	chr13	58400512	-	618	52	90
NM_001357470	chr18	35596617	+	149	137	202
NM_009091	chr10	80290431	+	358	32	62
NM_019639	chr5	125388017	-	484	345	342
NM_178195	chr13	23572190	-	261	105	152
NM_001199485	chr9	15304167	-	-338	-140	-164
NR_028527	chr17	34949008	-	88	-971	64
NM_001080755	chr3	152394003	+	94	534	-66
NM_001042660	chr18	75365365	+	876	-563	163
NM_001357520	chr1	72305421	+	716	-114	-41
NM_009319	chr15	102516192	+	836	366	306
NR_028094	chr3	153910966	-	197	-16	62
NM_020600	chr18	60772596	+	234	46	45
NM_011742	chr8	111641443	+	-373	403	195
NM_001048057	chr11	114666543	+	351	3	539
NM_001289482	chr17	23598826	+	-585	-189	-299
NM_009095	chr7	12920311	+	609	44	70
NM_001301344	chr13	58400512	-	618	52	90
NM_001360585	chr14	24488678	+	309	15	0
NM_011803	chr13	5859489	+	-618	-309	-339
NM_008503	chr17	24718063	+	344	31	-42
NM_001360115	chr7	24882913	+	116	-294	-252
NM_001284229	chr4	116625497	-	237	-4	17
NM_001358305	chr18	75003839	+	-268	-107	-192
NM_175660	chr13	23749088	+	491	67	72
NM_009769	chr14	99296691	+	359	-58	-70
NM_001361586	chr11	116852000	+	-697	-877	-890
NM_001355703	chr17	87444935	-	298	142	204
NM_001355195	chr6	87849106	-	545	-22	56
NR_110973	chr11	33511746	-	224	531	-236
NM_001289651	chr2	180708328	+	171	-379	133
NM_009447	chr1	75217294	-	634	62	82
NM_001359298	chr9	21590831	-	-141	-61	-87
NM_207219	chr17	48408000	+	-772	-433	-550
NM_133934	chr6	87836759	-	-180	123	-37
NM_001081056	chr10	121624332	-	190	-41	85
NM_001289831	chr6	122705489	+	-434	221	262
NM_001177621	chr5	31046562	-	-765	-90	-77
NM_018860	chr10	128547168	-	424	76	70
NM_010771	chr18	35560158	+	162	-134	-160
NM_028016	chr6	122705565	+	404	145	186
NM_001166430	chr6	117904782	+	174	114	167
NR_104482	chr19	5364876	-	-257	211	213
NM_011826	chr3	89996716	-	-109	33	62
NM_008416	chr8	84976748	-	248	45	86
NM_019764	chr9	102715804	+	175	19	97
NM_023317	chr16	14161275	+	487	-91	54
NM_001024205	chr11	77684139	+	600	-7	-21
NM_001166540	chr17	27554574	+	-571	-130	-71
NM_177088	chr11	106787252	+	-579	80	-53
NM_010256	chr16	91644972	-	-273	-17	-28
NR_151479	chr1	161032849	-	-917	-357	-419
NR_132423	chr19	8754969	-	183	-179	-130
NR_037960	chr6	86525330	+	254	-48	-209
NM_177846	chr2	121138698	-	672	193	204
NR_153796	chr7	13032777	-	113	-54	47
NM_001276412	chr1	71651234	-	441	89	212
NM_001289431	chr12	86945041	+	-350	324	-240
NM_001360180	chr14	52102021	-	352	26	38
NM_011654	chr15	98932390	-	676	-17	48
NM_027371	chr3	146519423	-	-621	59	-38
NM_133694	chr19	46326184	+	654	183	671
NM_001177668	chr2	29963560	+	555	134	194
NM_028696	chr1	51476399	-	239	18	74
NM_001329527	chr9	108337080	+	263	206	228
NM_173735	chr12	86945343	+	-652	22	-542
NM_001278207	chr7	45152303	+	663	-40	17
NM_178882	chr1	93823240	+	544	112	119
NM_001170849	chr6	38549334	+	-362	-127	-146
NM_016660	chr17	27554604	+	592	-160	-101
NR_148431	chr11	106777537	-	-43	-24	-29
NM_025511	chr1	178317153	+	-156	-188	212
NM_001001181	chr18	75003839	+	-268	-107	-192
NM_001359624	chr10	111008066	-	507	114	156
NM_001290725	chr4	132841169	-	82	48	51
NR_033136	chr7	44814658	-	-33	241	174
NR_031761	chr13	58400248	+	-354	212	-150
NM_001356489	chr1	161032849	-	-917	-357	-419
NM_001164600	chr15	76078870	-	-514	15	61
NM_001360435	chr17	80205305	-	286	22	53
NM_009408	chr2	160643897	+	-175	186	-8
NM_001177307	chr7	126797178	-	317	27	1
NM_001360831	chr1	86524557	+	582	158	334
NM_011747	chr17	23597487	-	-16	37	62
NM_008084	chr6	125163773	-	-709	188	182
NM_001130171	chr11	80381279	+	503	26	12
NM_001362051	chr6	134896194	-	-376	201	173
NM_001355374	chr3	152208422	+	-303	-147	-151
NM_001130457	chr11	6624067	-	-483	9	46
NM_001039129	chr15	103238397	+	619	117	129
NM_013602	chr8	94177089	+	804	198	180
NR_004432	chr15	83147645	+	330	109	52
NM_130881	chr4	123280911	+	622	-156	-177
NM_007829	chr17	33907445	+	-54	-350	-431
NM_178210	chr13	21733034	+	604	247	322
NM_025878	chr17	35914440	-	837	-78	-557
NM_133691	chr15	76078946	-	-438	91	137
NM_001311101	chr9	66944086	+	648	-105	106
NM_025279	chr13	58400512	-	618	52	90
NM_011655	chr17	35836301	-	768	122	151
NR_045157	chr12	40221364	+	-329	-193	-227
NM_029086	chr4	46387423	-	-164	-148	21
NM_001081058	chr13	17803097	-	981	-470	-427
NM_026984	chr5	23432429	+	213	-634	-653
NM_001172113	chr17	24525938	-	-551	57	-323
NM_178198	chr13	22041230	+	453	-9	15
NM_007569	chr10	96615001	+	170	12	17
NM_133668	chr10	91121963	-	408	23	90
NM_001285825	chr7	27194271	-	-386	277	250
NM_008300	chr11	53298479	-	450	126	199
NM_024225	chr2	144268572	-	0	-228	-211
NM_007879	chr11	3264463	-	433	100	-70
NM_008722	chr11	33161206	-	618	127	114
NR_106194	chr1	153897926	+	204	99	113
NM_007836	chr6	67035407	-	256	44	97
NR_045266	chr7	44984900	+	602	-643	-646
NM_001357194	chr4	120823209	-	-340	-353	-222
NM_009098	chr4	117154132	-	256	96	70
NR_154462	chr8	25752480	+	86	-140	-141
NM_001285504	chr16	14161275	+	487	-91	54
NM_172765	chr9	31028644	+	580	-406	90
NM_001306143	chr10	80397531	-	-438	284	-355
NR_151466	chr16	93792901	-	277	-23	4
NM_001311093	chr6	30507783	-	448	44	101
NM_001360655	chr7	34387705	-	-651	-42	-238
NM_018878	chr5	27789550	-	-643	-307	-308
NR_104416	chr19	8886883	+	-895	-67	-158
NR_028401	chr9	15304214	+	291	93	117
NM_011295	chr10	23785209	-	534	6	44
NM_001042634	chr1	58422088	-	414	10	65
NM_001159418	chr14	55602579	+	-255	-11	-367
NM_011231	chr3	153910203	-	173	-779	-146
NM_001348088	chr7	46917969	-	-233	42	16
NM_013611	chr10	61415972	+	551	495	429
NM_023312	chr8	69900558	-	95	982	-27
NM_001146689	chr6	47593030	-	-838	-107	-158
NM_001347325	chr6	87849106	-	545	-22	56
NM_029751	chr8	70895443	-	343	98	83
NM_001306204	chr1	191573636	+	-508	193	-169
NM_008131	chr1	153897929	+	201	96	110
NM_011291	chr1	16102433	-	253	75	72
NM_001302459	chr8	11556410	+	86	-465	-524
NR_037683	chr11	78181113	-	-11	-465	208
NM_145930	chr15	3993752	-	209	26	102
NM_018828	chr2	90743370	+	-732	-141	-133
NM_012053	chr15	76902071	+	128	18	42
NR_153504	chr13	58400512	-	618	52	90
NM_018788	chr14	65096106	-	167	24	123
NM_001310502	chr8	71404012	+	-710	-139	-145
NR_028095	chr3	153910203	-	173	-779	-146
NM_175143	chr9	108515087	+	347	-9	-209
NM_173765	chr5	76903514	-	-180	-130	-177
NM_001166536	chr17	27554574	+	-571	-130	-71
NM_001289429	chr12	86945041	+	-350	324	-240
NM_016690	chr5	100037222	-	-292	-160	-269
NR_024067	chr1	9942118	-	261	33	40
NM_009094	chrX	102187391	-	534	92	153
NM_001356361	chr4	108832302	-	293	39	109
NM_001277095	chr4	120823741	-	192	179	-10
NM_027328	chr7	3627985	+	713	-81	77
NM_029780	chr6	115674635	-	-798	-45	-11
NM_001161850	chr10	21991890	+	500	802	216
NM_001271584	chr2	181518485	+	148	-196	97
NM_001289724	chr5	33650574	-	-142	320	-230
NM_001081475	chr4	116625497	-	237	-4	17
NM_001348228	chr8	70508417	-	150	71	-36
NR_152586	chr16	23105468	+	-578	306	405
NR_038151	chr18	33792892	+	170	53	67
NM_009556	chr8	43305009	-	384	116	214
NM_001177469	chr17	45600102	-	494	94	351
NR_033340	chr12	110589374	+	-185	128	150
NM_028838	chr9	110949545	+	-339	-135	-139
NM_178620	chr11	116852000	+	-697	-877	-890
NM_008739	chr13	55207782	+	115	30	50
NR_028526	chr11	62601086	+	431	-179	-130
NR_046011	chr6	72436683	+	93	838	91
NM_001348227	chr8	70508417	-	150	71	-36
NR_028552-HOMER2	chr18	74999068	+	62	-579	298
NR_131212	chr19	5843478	-	289	81	197
NM_001360830	chr1	86524557	+	582	158	334
NM_007527	chr7	45464898	-	384	221	81
NM_001130170	chr11	80381279	+	503	26	12
NM_001362050	chr6	134896194	-	-376	201	173
NM_001359089	chr5	108063674	+	179	5	-49
NM_001113199	chr10	128033346	+	929	211	394
NM_001038696	chr3	113628149	-	-405	33	26
NM_026064	chr17	71000533	-	751	370	421
NR_037955	chr6	134927092	+	457	-662	-727
NM_010448	chr11	51604881	-	383	32	59
NM_001311100	chr6	38549334	+	-362	-127	-146
NM_144901	chr3	103018546	+	951	132	51
NM_009429	chr14	75843256	+	344	120	111
NM_001305425	chr4	148624996	-	452	256	272
NM_007931	chr2	30169524	+	511	72	81
NM_173424	chr1	161032849	-	-917	-357	-419
NM_145359	chr16	4877851	-	-98	-187	-65
NR_028081	chr6	85449970	-	910	-136	-87
NR_029412	chr4	132307465	+	-43	-814	-146
NM_023716	chr13	34128354	-	490	48	68
NM_027560	chr8	70837720	-	635	182	190
NM_001159417	chr14	55601985	+	339	583	227
NM_009084	chr1	72709260	+	511	-19	0
NR_003270	chr4	132351686	-	-321	45	73
NM_001033962	chr7	59226750	+	-557	-163	-102
NM_177045	chr4	108617956	+	-983	23	103
NM_001347504	chr5	136951275	+	-502	-329	-294
NM_007842	chr1	153485660	-	-518	-36	11
NR_149733	chr2	130272412	+	243	51	85
NM_001166429	chr6	117905804	+	147	-908	-33
NM_001253920	chr7	44848007	+	-262	-200	-251
NR_035459	chr12	40220811	-	-224	-360	-326
NM_001003908	chr11	86755567	-	346	26	33
NR_029644	chr7	3218641	+	-118	602	130
NM_001253704	chr10	128746455	+	129	-555	63
NM_026401	chr14	57824239	+	886	-9	34
NM_008020	chr19	6978464	-	-349	-184	-265
NM_001331222	chr6	38549334	+	-362	-127	-146
NM_011508	chr11	100317949	+	386	-10	31
NM_023133	chr7	24882676	+	353	-57	-15
NM_001130484	chr16	33054482	+	686	7	10
NM_001310506	chr14	50928849	-	-22	-506	-482
NM_001348196	chr3	138141517	+	620	-204	-238
NM_001042623	chr6	122337657	-	229	-822	320
NM_175655	chr13	23549643	-	-579	116	137
NM_001037665	chr8	111641443	+	-373	403	195
NM_025334	chr4	108832678	+	-669	-415	-485
NM_007614	chr9	120931400	+	570	66	91
NM_138753	chr11	103114325	+	151	143	-155
NM_026014	chr8	122566015	+	135	-91	49
NM_001037741	chr10	80052019	+	9	-275	141
NM_001355133	chr1	134403781	+	311	139	146
NM_001145999	chr7	80022814	+	307	105	190
NM_001253877	chr5	108063674	+	179	5	-49
NM_019883	chr8	70508417	-	150	71	-36
NM_008577	chr19	8711897	-	444	61	63
NM_016980	chr5	107898528	+	455	73	108
NR_149751	chr4	148624996	-	452	256	272
NR_027866	chr19	8886770	-	782	-46	45
NR_029447	chr10	79852971	-	96	305	-193
NM_145943	chr1	180849151	+	-573	-326	-370
NM_027901	chr5	31178144	-	-753	-4	64
NM_146116	chr2	25222702	-	203	81	101
NM_008907	chr11	6413870	+	246	15	-14
NM_139149	chr7	127965479	+	196	52	45
NM_178188	chr13	23572381	+	-452	140	224
NM_026665	chr9	13825107	-	224	-165	223
NM_001361587	chr11	116852000	+	-697	-877	-890
NM_010239	chr19	9980646	+	548	137	96
NM_029406	chr7	45152303	+	663	-40	17
NM_011690	chr17	34998907	+	-817	-681	-84
NM_030147	chr18	34622863	-	-458	-103	-16
NR_037680	chr10	23783451	-	-203	934	42
NM_001170960	chr18	49753601	-	-646	199	196
NM_146252	chr2	30131746	+	-350	-119	-111
NM_175663	chr13	23932156	-	326	271	280
NM_008638	chr6	83315604	-	208	251	256
NM_021322	chr17	31510487	-	330	229	270
NM_001357471	chr18	35596617	+	149	137	202
NM_001282083	chr9	70010548	+	117	-16	-53
NM_146129	chr2	164877368	+	221	300	246
NM_001358993	chr8	111641443	+	-373	403	195
NM_145125	chr16	96080428	-	-54	-564	-544
NM_001329528	chr9	108337080	+	263	206	228
NM_026020	chr7	141445651	+	344	4	32
NM_001177667	chr2	29963560	+	555	134	194
NM_029979	chr14	66295025	+	306	0	-83
NM_008014	chr5	31218545	-	-570	-282	-336
NM_007634	chr17	24249409	-	545	-287	-283
NM_001360464	chr7	126790364	-	296	-136	63
NM_001289483	chr17	23598826	+	-585	-189	-299
NM_001166545	chr17	27554574	+	-571	-130	-71
NM_001305844	chr7	19696621	-	104	-335	116
NM_001012401	chr7	30551302	+	-26	-601	-661
NM_001166595	chr11	69919275	-	395	-495	-492
NR_152857	chr10	80165839	+	290	43	31
NM_001355266	chr6	113044302	+	-550	-199	-187
NM_028814	chr3	88683787	+	254	94	88
NM_133777	chr7	4810340	-	172	-44	-62
NM_001161618	chr9	53665507	-	222	298	213
NM_175403	chr5	115156176	-	790	-5	2
NM_001033425	chr17	23598826	+	-585	-189	-299
NM_173785	chr11	59161745	-	-824	83	170
NM_175654	chr13	23579602	+	419	94	143
NM_138585	chr8	72473233	-	673	40	132
NM_010495	chr2	152734251	+	190	31	61
NM_178376	chr4	86573673	+	-197	-37	-73
NM_175121	chr15	96697728	-	508	60	57
NM_175238	chr2	52070837	+	159	-679	-266
NM_175332	chr11	97627716	-	487	98	146
NM_021278	chrX	167207218	-	509	89	63
NM_176831	chr9	57438114	-	-15	129	-6
NR_045338	chr10	95415375	+	-805	-402	83
NM_001113565	chr6	67264979	+	-216	-68	91
NM_001042591	chr13	80881422	+	131	21	52
NM_001163457	chr3	138141418	-	604	105	139
NM_001289830	chr6	122705565	+	404	145	186
NM_007837	chr10	127288793	+	-379	86	39
NM_008188	chr6	113044302	+	-550	-199	-187
NM_001166537	chr17	27554604	+	592	-160	-101
NM_001289848	chr7	4751094	-	683	50	4
NM_001313724	chr1	75217294	-	634	62	82
NM_001033155	chr3	137865675	+	-154	-105	-156
NM_212470	chr5	31046640	+	687	12	-1
NM_172561	chr11	70667416	-	-178	181	126
NM_025463	chr19	8886883	+	-895	-67	-158
NM_001361535	chr17	24166809	-	26	-721	-699
NM_001166431	chr6	117904782	+	174	114	167
NM_001301034	chr10	80824656	+	911	-3	3
NM_001360493	chr13	58400512	-	618	52	90
NM_145954	chr7	45152538	-	-428	275	40
NR_030703	chr11	106498991	+	472	-28	15
NM_007638	chr6	85449505	+	-445	28	228
NR_029645	chr7	3218773	+	-250	470	-2
NM_001166541	chr17	27554574	+	-571	-130	-71
NM_025863	chr3	69042742	-	634	-359	-333
NM_001166591	chr11	69919386	-	506	-384	-381
NM_010807	chr4	129511581	+	456	-11	-13
NM_011400	chr4	119106745	+	686	104	170
NM_001163243	chr5	136951275	+	-502	-329	-294
NM_028904	chr13	58400597	+	-703	-137	-175
NM_001355541	chr6	124963538	-	-468	-27	-112
NM_001008545	chr4	148624996	-	452	256	272
NM_009081	chr7	4790965	+	209	-1	3
NM_026467	chr9	66944086	+	648	-105	106
NM_023422	chr13	23682199	+	447	86	124
NM_001360733	chr7	13032777	-	113	-54	47
NM_027453	chr4	108831640	-	-369	-623	-553
NM_008258	chr11	115512393	-	846	12	61
NR_029641	chr7	3216919	+	299	755	34
NM_001042655	chr7	44847079	-	-339	-728	-677
NM_033618	chr14	52195239	-	-197	-124	-221
NR_045893	chr11	6526760	-	364	68	135
NM_011975	chr7	109517195	+	-363	-8	93
NM_019922	chr9	114388712	-	-342	349	134
NM_001357351	chr16	91644972	-	-273	-17	-28
NM_001276413	chr1	71651234	-	441	89	212
NM_026641	chr3	69002570	-	-601	-331	-358
NR_077226	chr4	40720841	-	106	298	294
NM_001048058	chr11	114666781	+	113	-235	301
NM_001356629	chr15	76078946	-	-438	91	137
NM_001360179	chr14	52102021	-	352	26	38
NM_001289430	chr12	86945041	+	-350	324	-240
NM_001360181	chr14	52102021	-	352	26	38
NM_001361531	chr17	24167678	-	895	148	170
NM_001163478	chr3	153910966	-	197	-16	62
NM_009984	chr13	64368520	-	590	192	201
NM_011562	chr9	110944158	-	329	94	147
NM_175658	chr13	23932462	+	-632	-577	-586
NR_149713	chr3	152208422	+	-303	-147	-151
NR_151641	chr1	172146015	+	-272	96	-61
NM_001159483	chr11	98024710	+	620	-2	301
NR_072990	chr6	134895925	-	366	-68	-96
NR_045057	chr12	80943399	-	-558	-135	-162
NM_027807	chr9	53665507	-	222	298	213
NM_023223	chr4	118435343	-	440	67	33
NM_007589	chr17	87444935	-	298	142	204
NM_183020	chr7	126501437	-	130	-130	-287
NM_001349093	chr4	40267579	+	170	132	186
NR_151825	chr3	88683787	+	254	94	88
NM_016775	chr2	181518485	+	148	-196	97
NM_029248	chr9	15304214	+	291	93	117
NM_178199	chr13	21714143	-	262	112	171
NM_019641	chr4	134466320	+	-498	185	149
NM_010028	chrX	13279022	+	237	33	39
NM_001313984	chr11	62549731	+	54	-219	-187
NM_001195485	chr17	80205305	-	286	22	53
NR_128568	chr7	30550828	+	100	-127	-187
NM_019953	chr10	128320459	+	-11	132	190
NM_001080132	chr10	91169619	-	-199	-130	-65
NM_009076	chr2	32959712	+	745	1	142
NM_012052	chr7	99481709	-	231	93	86
NM_001360119	chr7	24882592	+	437	27	69
NM_026785	chr2	164767929	+	-349	-297	-415
NM_001313695	chr1	128357705	-	89	106	163
NM_001355199	chr4	132841134	-	47	13	16
NM_001115130	chr9	31028644	+	580	-406	90
NM_001166476	chr17	27554653	+	543	-209	-150
NM_028505	chr6	85449302	-	242	-231	-431
NR_027854	chr1	58422088	-	414	10	65
NR_131120	chr4	148624996	-	452	256	272
NM_022891	chr11	97780439	-	429	91	122
NM_001114879	chr14	27426834	+	278	40	-15
NM_007591	chr8	84844931	-	371	71	84
NM_172653	chr1	46851618	-	511	245	191
NM_001360550	chr7	28960332	-	-600	81	20
NR_037979	chr2	71717417	+	161	41	87
NM_138756	chr9	97109041	-	-487	-217	-361
NM_001109628	chr11	98201305	+	71	-492	-303
NM_023146	chr11	33511746	-	224	531	-236
NM_001289439	chr15	98532269	-	113	34	64
NM_001163818	chr17	35915196	+	335	-224	-199
NM_001167967	chr8	11633757	-	843	86	39
NR_151594	chr19	45781553	-	130	129	140
NM_001355372	chr3	152208422	+	-303	-147	-151
NM_015782	chr7	27194271	-	-386	277	250
NM_007564	chr12	80111013	-	153	53	71
NR_028573	chr3	123506066	-	118	-238	-202
NM_001290380	chr13	23682199	+	447	86	124
NM_013506	chr16	23105468	+	-578	306	405
NM_023524	chr7	3627929	-	-769	25	-133
NM_007706	chr10	95414857	-	287	-116	155
NM_001166685	chr11	106787252	+	-579	80	-53
NM_024471	chr5	65389497	+	-544	-88	-178
NM_001253883	chr9	59654368	+	440	164	226
NM_001355366	chr3	152208422	+	-303	-147	-151
NM_001168652	chr5	137627123	+	865	97	113
NM_008956	chr10	79852432	+	443	234	256
NM_001360128	chr7	24882592	+	437	27	69
NM_172739	chr7	16612993	-	-738	36	-5
NM_016682	chr7	34166529	-	-21	24	75
NR_003513	chr19	5843480	-	291	83	199
NR_029594	chr4	40720917	+	-182	-374	-370
NM_001160214	chr12	101081702	-	666	55	61
NM_007840	chr11	106786494	-	-179	40	52
NR_045503	chr14	62758501	+	-19	640	148
NM_001205158	chr9	21590831	-	-141	-61	-87
NM_146083	chr17	80205305	-	286	22	53
NM_001109745	chr6	87849106	-	545	-22	56
NM_025882	chr6	82650865	-	103	90	92
NM_175104	chr18	34756850	+	215	759	785
NM_029767	chr7	3702041	+	658	-24	0
NM_001168501	chr17	37000482	+	476	138	302
NR_030781	chr8	11633036	-	122	-635	-81
NM_001164227	chr6	30045988	+	-221	-86	-210
NM_080560	chr10	95513162	+	-790	-475	-445
NR_110430	chr13	97480701	+	556	106	82
NM_133242	chr2	156178238	-	279	91	97
NM_011358	chr11	116851094	-	-209	-29	-16
NM_026421	chr5	100037994	+	-480	-612	-503
NM_146154	chr4	132841169	-	82	48	51
NR_149827	chr1	178335815	-	487	-124	176
NM_001360494	chr13	58400117	-	223	-343	19
NM_029337	chr5	110768717	-	117	53	63
NM_001130515	chr11	103131353	+	-831	-528	-557
NM_133676	chr14	50922893	-	125	110	27
NM_001177470	chr17	45599915	-	307	-93	164
NM_178246	chr3	88334260	+	106	12	-142
NR_151490	chr2	163417771	+	867	-122	-290
NM_001347649	chr7	127965479	+	196	52	45
NM_133714	chr15	98532269	-	113	34	64
NM_172620	chr17	33953800	+	-760	-183	-230
NM_001302950	chr19	14596183	-	461	154	168
NM_001109626	chr11	98201305	+	71	-492	-303
NM_021338	chr16	33054514	+	654	-25	-22
NR_027652	chr12	109538996	+	639	35	143
NM_001009935	chr3	96555957	+	495	44	45
NM_001289606	chr18	34622863	-	-458	-103	-16
NM_030609	chr13	23761668	+	-635	142	200
NR_029440	chr8	70774862	+	303	67	70
NR_002885	chr15	103238432	+	584	82	94
NM_011605	chr10	91169619	-	-199	-130	-65
NM_001310549	chr1	51476399	-	239	18	74
NM_176928	chr16	96080428	-	-54	-564	-544
NM_001355051	chr3	138141418	-	604	105	139
NM_013550	chr13	23760386	-	383	189	347
NM_148927	chr7	45524330	+	-324	-123	-100
NM_001357677	chr15	38297900	-	126	-797	48
NM_001167669	chr11	70667416	-	-178	181	126
NM_011751	chr11	80381279	+	503	26	12
NM_001347179	chr16	23105468	+	-578	306	405
NR_040278	chr6	67034599	+	160	764	711
NM_027427	chr11	83471108	+	519	-142	-101
NM_001359493	chr10	40255562	-	-292	-113	-136
NM_001355414	chr2	52070837	+	159	-679	-266
NM_001359622	chr10	111008009	-	450	57	99
NM_013765	chr10	128624506	-	532	-23	87
NM_001025393	chr10	20310469	+	263	131	80
NM_008672	chr7	143547120	-	-417	38	-243
NM_144787	chr4	74249879	+	671	-122	-226
NM_001113383	chr1	52231232	-	965	-4	-4
NM_030705	chr7	83882341	-	-236	5	156
NM_026507	chr9	64170931	-	-682	-410	-513
NM_001039514	chr8	85069757	+	-135	268	88
NM_011898	chr18	38599268	-	18	-64	12
NM_001290513	chr7	27193781	+	-858	213	240
NM_001282084	chr9	70010548	+	117	-16	-53
NM_021480	chr14	63507092	-	603	383	391
NM_001167872	chr7	29981955	+	-690	43	39
NM_145390	chr8	85034915	+	101	-36	-8
NM_001290183	chr10	127288793	+	-379	86	39
NR_028550	chr11	62601460	+	57	-553	-19
NM_178627	chr15	83147378	-	-597	-376	-319
NM_001360611	chr14	59199228	+	565	32	-48
NM_007475	chr5	115557467	+	296	34	71
NM_023755	chr1	118625945	+	321	-2	-9
NM_013493	chr6	87849106	-	545	-22	56
NM_001361455	chr17	35914440	-	837	-78	-557
NM_001146026	chr13	54685808	-	-218	-261	141
NM_001305843	chr7	19697188	-	205	232	164
NM_028504	chr11	29545950	+	-281	-90	-155
NM_057172	chr3	152208422	+	-303	-147	-151
NM_001301711	chr11	69660649	-	137	14	13
NM_181582	chr11	69919386	-	506	-384	-381
NM_183405	chr7	4751094	-	683	50	4
NM_153173	chr13	23529044	+	-368	186	296
NM_001289484	chr17	23598826	+	-585	-189	-299
NM_016884	chr14	52102021	-	352	26	38
NM_012003	chr6	124963538	-	-468	-27	-112
NM_001283013	chr10	79852432	+	443	234	256
NM_001166368	chr19	6978464	-	-349	-184	-265
NM_001160038	chr1	63174822	-	-638	-314	-374
NM_001356333	chr6	115674635	-	-798	-45	-11
NM_027532	chr7	101894331	+	952	154	90
NM_008972	chr1	86524557	+	582	158	334
NM_011434	chr16	90218742	+	991	-32	9
NM_029762	chr9	35568069	-	104	22	-156
NM_016806	chr6	51467894	-	-361	29	143
NM_027877	chr19	5486379	-	225	73	-668
NM_009201	chr7	16779346	+	632	60	1
NM_001160040	chr1	63174822	-	-638	-314	-374
NM_016774	chr10	128081307	+	88	39	43
NM_001313723	chr1	75217294	-	634	62	82
NM_001360549	chr7	28960332	-	-600	81	20
NM_001355368	chr3	152208422	+	-303	-147	-151
NM_001085407	chr2	26387316	-	-236	-88	31
NR_151478	chr1	161032849	-	-917	-357	-419
NM_011793	chr19	5364876	-	-257	211	213
NM_023138	chr10	81103915	+	-197	114	75
NM_024245	chr9	61944799	-	464	149	-50
NM_001360658	chr7	141445651	+	344	4	32
NM_001355518	chr2	180255379	+	175	9	44
NM_026231	chr3	133089825	-	432	-144	14
NM_008211	chr11	116022504	-	642	43	68
NM_001316360	chr14	46388669	-	-459	-134	200
NM_146156	chr4	134285846	-	-730	352	145
NM_025415	chr13	51643232	+	502	151	131
NM_001357472	chr18	35596617	+	149	137	202
NM_019484	chr1	171501478	+	-946	-403	-352
NM_028232	chr17	53687315	-	-954	0	-321
NM_007913	chr18	34859207	+	609	-2	173
NM_001111288	chr15	89371818	-	285	-125	-189
NM_001361487	chr7	126501437	-	130	-130	-287
NR_106140	chr7	3217259	-	41	-415	-261
NM_001281975	chr8	11633757	-	843	86	39
NR_152859	chr5	9159776	-	-554	-213	-197
NM_008160	chr9	108337080	+	263	206	228
NM_009729	chr17	24167450	-	667	-80	-58
NM_001168248	chr13	58400597	+	-703	-137	-175
NM_001353435	chr11	106777466	-	-114	-95	-100
NM_001357456	chr18	34757327	+	-262	282	308
NM_001081293	chr3	95816953	-	544	-926	-878
NR_029643	chr7	3218343	+	74	-669	-43
NM_015798	chr18	84933005	+	191	27	98
NR_148430	chr11	106777537	-	-43	-24	-29
NR_102727	chr7	46843804	+	530	21	94
NR_045146	chr17	33907178	-	103	83	164
NM_052835	chrX	74268816	+	356	39	36
NM_024214	chr8	126943921	-	-206	32	-6
NR_027010	chr6	113075244	-	194	91	86
NM_001360783	chr1	182280195	-	-328	-570	-531
NM_023526	chr14	18269136	+	-508	-152	-199
NM_008234	chr19	38928990	+	-62	-26	-25
NR_030705	chr16	23106953	+	275	-765	452
NM_026268	chr10	99261231	+	-468	10	-29
NM_134150	chr19	7204284	-	916	51	52
NM_001356377	chr4	123280911	+	622	-156	-177
NM_001160039	chr1	63174822	-	-638	-314	-374
NM_011756	chr7	28377228	-	652	-5	85
NM_001291058	chr11	69664170	-	-61	-106	-92
NM_001356309	chr3	133090039	-	646	70	228
NR_027990	chr5	100037994	+	-480	-612	-503
NM_001355369	chr3	152208422	+	-303	-147	-151
NM_010217	chr10	24593442	+	299	0	166
NM_001291068	chr11	69756633	-	125	60	47
NM_001360548	chr7	28960332	-	-600	81	20
NR_037961	chr6	86525401	+	183	-119	267
NM_194052	chr11	29690898	+	316	45	104
NM_029236	chr15	99472730	-	473	96	16
NM_178183	chr13	21751912	-	745	705	703
NM_009078	chr11	98024924	+	406	20	87
NM_010480	chr12	110694395	-	-181	108	149
NM_001170984	chr14	52102021	-	352	26	38
NM_001356561	chr4	74249879	+	671	-122	-226
NM_001361585	chr11	116851762	+	-459	-639	-652
NM_001360490	chr13	58400117	-	223	-343	19
NR_153812	chr1	161032916	+	850	290	352
NM_001164230	chr6	30045988	+	-221	-86	-210
NM_133971	chr8	11633757	-	843	86	39
NM_027855	chr5	31046640	+	687	12	-1
NM_177852	chr2	180707999	-	353	50	462
NR_152254	chr5	110768949	+	-349	-285	-295
NM_010880	chr1	86357455	-	273	233	189
NM_001306069	chr1	134413664	+	-306	-291	-406
NM_001355673	chr3	152394003	+	94	534	-66
NM_001359827	chr15	98532269	-	113	34	64
NM_001166542	chr17	27554574	+	-571	-130	-71
NM_001166592	chr11	69918947	-	67	-823	-820
NM_001358303	chr18	75003839	+	-268	-107	-192
NM_001355542	chr6	124963538	-	-468	-27	-112
NM_009562	chr11	49201500	+	279	80	-37
NM_001360730	chr7	13032777	-	113	-54	47
NM_183406	chr7	4750902	-	491	-142	-188
NM_009537	chr12	108791311	+	-274	-751	-369
NM_001079694	chr12	80943499	+	458	35	62
NM_001166407	chr18	34622624	+	-292	342	255
NM_028320	chr1	134413378	+	-20	-5	-120
NM_028057	chr1	134403781	+	311	139	146
NR_028281	chr15	80080906	-	-1	-451	-67
NM_172823	chr16	33060521	+	-408	-136	-356
NM_016805	chr1	178335815	-	487	-124	176
NM_177301	chr7	28808890	+	195	12	97
NR_131932	chr5	115299120	+	-502	-277	-230
NM_172554	chr10	111008066	-	507	114	156
NM_001276410	chr1	71651234	-	441	89	212
NM_001110499	chr11	50323673	-	497	-211	-268
NM_175665	chr13	22033821	+	548	122	291
NM_001310548	chr1	51476399	-	239	18	74
NM_001038231	chr19	5364363	-	-770	-302	-300
NM_001360182	chr14	52102021	-	352	26	38
NM_173374	chr11	88045373	+	16	-64	-59
NM_028049	chr9	55206935	+	155	-113	10
NM_001361532	chr17	24167678	-	895	148	170
NM_013716	chr11	55467752	+	100	-31	-31
NM_001330554	chr16	22264005	-	400	126	125
NM_008298	chr4	40720468	+	267	75	79
NM_025605	chr7	101903837	+	277	-205	-167
NR_037970	chr17	34117900	-	214	592	-452
NM_001291114	chr2	156178238	-	279	91	97
NM_008654	chr7	45524268	-	262	61	38
NM_146217	chr8	111031842	+	290	131	75
NM_001360116	chr7	24882676	+	353	-57	-15
NM_024218	chr16	55964275	+	365	145	133
NM_178218	chr11	58952685	+	504	80	45
NM_175661	chr13	23531911	+	241	94	146
NM_013827	chr5	108063674	+	179	5	-49
NM_001358306	chr18	75003839	+	-268	-107	-192
NR_153769	chr19	5486379	-	225	73	-668
NM_008566	chr8	75107509	+	847	-52	-320
NM_134011	chr11	6624067	-	-483	9	46
NM_001159593	chr2	129196773	+	350	33	60
NM_001361136	chr18	34622863	-	-458	-103	-16
NM_001355676	chr11	106786907	-	234	77	42
NM_001360586	chr14	24488753	+	234	-60	-75
NM_203280	chr7	45716002	-	-277	-130	-163
NM_025814	chr6	67264979	+	-216	-68	91
NM_011290	chr5	121202501	+	493	79	117
NR_151826	chr3	88683787	+	254	94	88
NM_010699	chr7	46843804	+	530	21	94
NM_001290127	chr19	4809634	-	337	98	176
NM_024175	chr13	90921122	+	300	34	92
NM_015735	chr19	10603625	+	401	-87	-13
NM_001252260	chr11	33161206	-	618	127	114
NM_001166535	chr17	27554574	+	-571	-130	-71
NM_183321	chr7	30550272	-	-656	-429	-369
NM_009010	chr8	84838665	-	-20	-6	-44
NM_013671	chr17	13005839	+	196	156	121
NM_009193	chr5	33650574	-	-142	320	-230
NM_001253696	chr14	52018733	-	240	65	124
NM_023372	chr11	114666543	+	351	3	539
NM_028753	chr5	137500429	-	975	-297	55
NM_175664	chr13	23744734	+	-438	60	92
NM_026043	chr3	113628149	-	-405	33	26
NM_001163360	chr11	11806962	-	216	14	75
NM_009427	chr11	94209454	+	199	28	20
NM_001199733	chr17	33907601	+	-210	-506	-587
NM_211355	chr12	101081702	-	666	55	61
NM_145556	chr4	148624996	-	452	256	272
NM_009281	chr7	110059702	+	-89	140	145
NR_110993	chr11	69664170	-	-61	-106	-92
NM_011300	chr12	28633953	-	217	29	66
NM_001361595	chr8	25752413	-	-153	73	74
NR_149307	chr1	134403781	+	311	139	146
NM_001357914	chr9	57438114	-	-15	129	-6
NM_018853	chr9	61912510	-	203	-27	-56
NM_001167694	chr6	134895925	-	366	-68	-96
NM_001355516	chr2	180255449	+	105	-61	-26
NM_001360656	chr7	34387705	-	-651	-42	-238
NM_001167700	chr6	134895925	-	366	-68	-96
NM_019771	chr2	143913331	+	956	211	225
NM_001033355	chr7	29981955	+	-690	43	39
NM_001081679	chr7	101904359	-	245	727	287
NM_001360385	chr14	65096106	-	167	24	123
NM_175653	chr13	23743521	-	-318	278	370
NM_001359899	chr14	18268981	-	353	-3	44
NM_008452	chr8	72317062	+	580	32	60
NM_027353	chr7	127194077	-	-308	-82	-71
NM_153555	chr1	172146015	+	-272	96	-61
NR_028078	chr11	97779766	-	169	-582	-230
NR_104093	chr9	70010548	+	117	-16	-53
NM_026499	chr2	162929508	+	216	63	-15
NM_013562	chr12	40221189	-	154	18	52
NM_019682	chr5	115298990	-	372	147	100
NM_010764	chr8	85081269	+	138	139	-50
NM_173066	chr5	110768717	-	117	53	63
NM_009366	chr14	76502510	+	176	43	46
NM_134064	chr13	54685808	-	-218	-261	141
NM_178211	chr13	21748553	-	286	95	116
NM_026270	chr7	44847224	+	194	583	532
NR_045042	chr5	23848597	+	124	52	59
NM_001360118	chr7	24882676	+	353	-57	-15
NM_026160	chr8	121588468	+	696	74	46
NM_001081212	chr8	11006430	-	457	-489	-529
NR_030704	chr4	117153848	-	-28	-188	-214
NM_018868	chr1	59683006	+	117	40	41
NM_008235	chr16	30063357	+	375	20	49
NM_145953	chr3	157923063	-	376	31	102
NM_001035123	chr8	95713913	+	187	35	-20
NM_028364	chr15	76078946	-	-438	91	137
NR_153408	chr7	24882592	+	437	27	69
NM_007705	chr10	80165839	+	290	43	31
NM_001103179	chr16	96080428	-	-54	-564	-544
NR_144621	chr19	5793981	-	-191	821	-151
NR_002847	chr19	5800672	-	497	90	201
NM_181594	chr8	105878881	+	-66	40	117
NM_001287015	chr3	113628149	-	-405	33	26
NM_001356363	chr3	152208083	-	-36	-192	-188
NR_132443	chr13	51201066	-	253	103	157
NM_001355198	chr4	132841134	-	47	13	16
NR_152817	chr5	108063674	+	179	5	-49
NM_001289438	chr15	98532269	-	113	34	64
NM_001167910	chr8	119556761	-	-142	-242	-42
NM_001360174	chr14	52102021	-	352	26	38
NM_025917	chr8	71365217	+	162	103	210
NM_001357205	chr8	94384429	+	219	108	-105
NM_027764	chr14	59199228	+	565	32	-48
NR_001579	chr3	96412833	-	396	36	244
NM_001290695	chr7	44847224	+	194	583	532
NM_001289490	chr17	48408000	+	-772	-433	-550
NM_001361106	chr9	66944413	+	321	-432	-221
NM_001289440	chr15	98532269	-	113	34	64
NR_002897	chr17	24718789	+	103	-695	-92
NM_001301345	chr13	58400512	-	618	52	90
NM_001360584	chr14	24488678	+	309	15	0
NM_011588	chr7	13022152	+	-277	250	257
NM_011791	chr8	25838787	-	210	-127	-34
NM_013642	chr17	26506472	-	567	102	104
NM_009092	chr7	81343234	-	160	-45	51
NM_001358304	chr18	75003839	+	-268	-107	-192
NM_001170983	chr14	52102021	-	352	26	38
NR_153502	chr13	58400512	-	618	52	90
NM_026325	chr19	8772467	-	-66	-154	-91
NM_030886	chr5	90364185	-	-370	-535	-550
NM_001362048	chr6	134895925	-	366	-68	-96
NM_009448	chr15	99027891	+	956	427	432
NM_018796	chr1	63174831	+	629	305	365
NM_001305798	chr10	80146272	+	-110	44	75
NM_001199484	chr9	15304448	-	-57	141	117
NM_178192	chr13	23759249	-	291	194	215
NM_001080129	chr10	91169619	-	-199	-130	-65
NM_001310612	chr5	65389497	+	-544	-88	-178
NM_013692	chr15	38298711	-	937	14	-41
NR_027864	chr4	148624996	-	452	256	272
NM_024277	chr11	29546040	-	371	180	245
NM_026929	chr2	119349242	+	370	56	-36
NM_009438	chr7	45126745	-	376	0	78
NM_207635	chr14	24488678	+	309	15	0
NM_010240	chr7	45457886	-	-136	49	21
NR_038077	chr14	66295129	-	-202	104	-21
NR_045109	chr11	3287131	+	-130	120	102
NM_023247	chr9	108565342	-	103	-174	-118
NM_021895	chr7	28960332	-	-600	81	20
NM_001360178	chr14	52102021	-	352	26	38
NR_154464	chr9	66944086	+	648	-105	106
NM_001355052	chr3	138141418	-	604	105	139
NM_172958	chr15	12203028	+	-865	-261	-313
NM_133834	chr6	117904782	+	174	114	167
NR_028418	chr19	8772467	-	-66	-154	-91
NM_176836	chr9	13825716	+	-833	90	-832
NR_003373	chr11	68899589	+	468	12	51
NM_025284	chr6	72956483	-	435	161	143
NM_021891	chr11	11806962	-	216	14	75
NM_022331	chr8	94384429	+	219	108	-105
NM_007687	chr19	5488455	+	196	82	85
NR_155298	chr11	95308416	+	-412	-412	-286
NM_027118	chr13	17803097	-	981	-470	-427
NM_013608	chr10	128033346	+	929	211	394
NM_001195487	chr17	80205305	-	286	22	53
NM_001114085	chr16	14161275	+	487	-91	54
NR_027853	chr1	58422088	-	414	10	65
NM_001039356	chr17	27554574	+	-571	-130	-71
NM_023603	chr4	127019301	+	501	-3	32
NM_001285906	chr7	127194077	-	-308	-82	-71
NM_001356416	chr1	46851618	-	511	245	191
NM_008197	chr15	79026212	+	821	263	403
NM_001357817	chr7	127194077	-	-308	-82	-71
NM_001199274	chr11	40693203	-	945	319	255
NM_146164	chr5	137627123	+	865	97	113
NM_001357533	chr18	77771621	-	-534	-397	-376
NM_010023	chr17	24424683	+	94	10	95
NM_001110500	chr11	50323673	-	497	-211	-268
NR_002883	chr15	103238454	+	562	60	72
NM_001163359	chr11	11806962	-	216	14	75
NM_011297	chr14	24488678	+	309	15	0
NM_008162	chr10	80051488	+	-395	-107	146
NM_026533	chr7	116332190	-	-225	88	146
NM_011247	chr7	122968564	+	-92	-591	-674
NM_001310721	chr9	13825107	-	224	-165	223
NR_028574	chr3	123506336	-	388	32	68
NM_001360025	chr14	70634048	-	242	-340	97
NM_001172561	chr7	45716002	-	-277	-130	-163
NM_009575	chrX	58028628	+	-656	78	96
NM_001358259	chr9	13825716	+	-833	90	-832
NR_045010	chr4	127019301	+	501	-3	32
NM_178186	chr13	22040949	-	543	-272	13
NM_027073	chr6	30507849	+	-514	-110	-167
NR_037622	chr9	13825053	-	170	-219	169
NR_155270	chr6	134895925	-	366	-68	-96
NM_153792	chr17	24525938	-	-551	57	-323
NR_153410	chr13	80881384	+	169	59	90
NM_016750	chr3	137862487	+	255	106	153
NR_152860	chr5	9159776	-	-554	-213	-197
NM_026885	chr7	13032777	-	113	-54	47
NM_001282976	chr10	128033346	+	929	211	394
NM_001289849	chr7	4751094	-	683	50	4
NR_077221	chr4	40720317	-	265	-226	-230
NM_028274	chr8	111054339	+	82	18	133
NM_001359012	chr8	25838787	-	210	-127	-34
NM_009004	chr18	34622936	+	385	30	-57
NM_008774	chr15	36606973	-	290	-19	8
NM_001123038	chr16	23105468	+	-578	306	405
NM_001243888	chr7	27193781	+	-858	213	240
NM_001356986	chr19	53388041	-	156	-917	-904
NM_007554	chr14	46388669	-	-459	-134	200
NM_001357918	chr9	57438114	-	-15	129	-6
NM_001161413	chr19	8721369	-	-755	-75	-132
NM_007481	chr12	69370150	+	385	-8	-22
NM_026513	chr8	107046614	-	209	63	206
NM_178378	chr16	33054186	-	-982	-303	-306
NM_028984	chr2	144268904	+	-332	-104	-121
NR_045040	chr5	23848597	+	124	52	59
NM_001360176	chr14	52102021	-	352	26	38
NM_001168655	chr10	95414212	-	105	-761	397
NM_178197	chr13	23541444	-	420	219	270
NM_001163035	chr5	100037994	+	-480	-612	-503
NR_028525	chr3	153910189	-	159	-793	-160
NM_001355520	chr2	180255379	+	175	9	44
NM_023794	chr16	22437570	-	-934	4	-77
NM_013560	chr5	135885919	+	285	75	126
NM_001297607	chr8	84838665	-	-20	-6	-44
NM_026147	chr4	3833655	-	612	93	97
NR_027008	chr6	113075244	-	194	91	86
NM_001080131	chr10	91169619	-	-199	-130	-65
NM_145531	chr2	122116386	-	142	124	93
NM_026724	chr3	130728337	-	599	-52	48
NR_037956	chr6	134927092	+	457	-662	-727
NM_028102	chr8	25752280	-	-286	-60	-59
NM_033324	chr16	18287168	-	804	84	-366
NM_001347415	chr12	80943499	+	458	35	62
NM_053074	chr7	44814088	+	603	329	396
NM_001039519	chr9	70010548	+	117	-16	-53
NM_001356364	chr3	152208083	-	-36	-192	-188
NM_001347379	chr12	38778082	+	-148	0	-189
NM_134077	chr14	105175327	-	-860	-143	-129
NM_024473	chr13	24799657	+	263	-445	-396
NM_001355215	chr6	122337657	-	229	-822	320
NM_001289630	chr2	144268904	+	-332	-104	-121
NM_021510	chr11	50375719	+	442	47	79
NM_001357740	chr17	35917272	+	-213	-842	-96
NM_033563	chr1	64119389	-	-691	-535	-593
NM_025592	chr2	39003131	-	170	-205	-20
NR_028571	chr2	26637321	-	242	-894	-52
NM_001289850	chr7	4751094	-	683	50	4
NM_025567	chr15	76341523	+	711	8	319
NM_015816	chr8	70671231	+	761	559	444
NM_025928	chr3	88408397	-	158	249	289
NM_001271579	chr6	122338227	-	137	-252	-186
NR_045822	chr8	79293078	+	662	-24	5
NM_001360173	chr14	52102021	-	352	26	38
NM_001356623	chr5	113770400	-	663	569	690
NM_011099	chr9	59654368	+	440	164	226
NM_178200	chr13	21720044	+	-454	26	93
NM_001359088	chr5	108063674	+	179	5	-49
NM_025974	chr9	120569517	+	206	-29	51
NM_019869	chr19	4809634	-	337	98	176
NM_001355371	chr3	152208422	+	-303	-147	-151
NM_001289471	chr15	38298711	-	937	14	-41
NR_030488	chr7	44847699	+	46	108	57
NR_024068	chr2	26638244	-	363	29	38
NM_145478	chr15	88860194	+	174	302	-93
NM_001310693	chr3	103018546	+	951	132	51
NM_001357916	chr9	57438114	-	-15	129	-6
NM_011292	chr5	65389431	-	478	22	112
NM_026563	chr2	26387316	-	-236	-88	31
NM_001167696	chr6	134895825	-	266	-168	-196
NM_001360654	chr7	34387705	-	-651	-42	-238
NM_001253880	chr5	108063674	+	179	5	-49
NM_175656	chr13	22039362	-	585	170	182
NM_009831	chr11	40753286	-	222	-17	100
NM_145518	chr1	63174822	-	-638	-314	-374
NM_011443	chr3	34647995	+	224	88	93
NM_001357913	chr9	57437736	-	173	-249	-384
NM_019419	chr7	118127625	-	164	34	50
NM_025924	chr8	13783615	+	-962	-122	-118
NR_073364	chr6	122337657	-	229	-822	320
NM_207634	chr14	24488678	+	309	15	0
NM_001271585	chr2	181518485	+	148	-196	97
NM_001253694	chr14	52017713	-	-252	-205	-482
NM_001289725	chr5	33650574	-	-142	320	-230
NM_019693	chr17	35239746	+	469	6	179
NR_038152	chr18	33792892	+	170	53	67
NM_009196	chr3	104636664	+	323	137	42
NM_001166428	chr6	117905804	+	147	-908	-33
NM_001356393	chr11	86755567	-	346	26	33
NM_001313934	chr12	100198144	+	6	-605	-627
NM_011361	chr10	21992666	+	153	26	57
NM_001081081	chr1	52231232	-	965	-4	-4
NM_173737	chr6	87911976	+	-36	-534	110
NR_027901	chr1	118457265	-	197	124	96
NM_025586	chr14	18268986	-	358	2	49
NM_001033341	chr18	84587504	-	-458	-294	-404
NR_002875	chr11	62549504	+	281	8	40
