# Supplementary material for: The Paf1 complex positively regulates enhancer activity in mouse embryonic stem cells
Source: Life Sci Alliance. 2020 Dec 29;4(3):e202000792. doi: 10.26508/lsa.202000792 (PMC7772781; doi:10.26508/lsa.202000792)
Supplement: Supplementary file 4 [file LSA-2020-00792_TableS3.xlsx]

## Sheet: enhancers_vs_macs2_H3K4me1summi
					Count of sub-peaks			Enhancer occupied
Enhancer coordinates			Neighboring gene	Enhancer type	H3K4me1	H3K27ac	Ctr9	H3K4me1	H3K27ac	Ctr9
chr1	13059534	13104684	NM_001081209	SE	38	6	32	YES	YES	YES
chr1	34073262	34077795	NM_133833	SE	3	1	2	YES	YES	YES
chr1	36013345	36017763	NM_015818	SE	5	5	0	YES	YES	NO
chr1	36054319	36061853	NM_015818	SE	11	5	0	YES	YES	NO
chr1	36982294	36988566	NM_018872	SE	5	3	10	YES	YES	YES
chr1	72213954	72214698	NM_001005423	SE	1	1	0	YES	YES	NO
chr1	72792989	72811625	NM_008342	SE	7	2	1	YES	YES	YES
chr1	84860644	84890557	NM_025386	SE	31	3	2	YES	YES	YES
chr1	89870372	89876952	NM_010262	SE	10	0	3	YES	NO	YES
chr1	118642135	118648837	NM_023755	SE	7	4	14	YES	YES	YES
chr1	119075391	119077160	NM_001081125	SE	0	3	1	NO	YES	YES
chr1	119304847	119305904	NM_008381	SE	1	0	0	YES	NO	NO
chr1	119398508	119399454	NM_008381	SE	0	0	0	NO	NO	NO
chr1	135174451	135199707	NM_134438	SE	31	2	0	YES	YES	NO
chr1	136690052	136696554	NM_001160251	SE	12	2	3	YES	YES	YES
chr1	136945066	136954393	NM_001159769	SE	3	2	5	YES	YES	YES
chr1	153092762	153096579	NM_008485	SE	1	0	3	YES	NO	YES
chr1	166124766	166142948	NM_021610	SE	16	2	38	YES	YES	YES
chr1	167270975	167290292	NM_030724	SE	22	3	13	YES	YES	YES
chr1	180888553	180889423	NM_177099	SE	0	1	2	NO	YES	YES
chr1	180924390	180934176	NM_010094	SE	4	3	4	YES	YES	YES
chr1	182018081	182031710	NM_010135	SE	3	8	16	YES	YES	YES
chr10	21082325	21110430	NM_010848	SE	18	3	0	YES	YES	NO
chr10	21826696	21829885	NM_001161847	SE	3	3	3	YES	YES	YES
chr10	21980770	21989140	NM_001161848	SE	9	2	0	YES	YES	NO
chr10	40258094	40258946	NM_026113	SE	0	1	1	NO	YES	YES
chr10	44390333	44392960	NM_007548	SE	3	3	4	YES	YES	YES
chr10	59957617	59974789	NM_029083	SE	18	0	0	YES	NO	NO
chr10	62883646	62898815	NM_027384	SE	5	2	28	YES	YES	YES
chr10	66917603	66921013	NM_178606	SE	4	2	0	YES	YES	NO
chr10	67083451	67101487	NM_178606	SE	10	2	7	YES	YES	YES
chr10	75872719	75882823	NM_024440	SE	12	5	6	YES	YES	YES
chr10	75937625	75938613	NM_175329	SE	1	1	2	YES	YES	YES
chr10	77192910	77199615	NM_009929	SE	8	0	6	YES	NO	YES
chr10	80045729	80052423	NM_008162	SE	10	4	2	YES	YES	YES
chr10	85539315	85543808	NM_001017525	SE	4	3	0	YES	YES	NO
chr11	8566448	8586873	NM_001083587	SE	30	6	28	YES	YES	YES
chr11	9115534	9117660	NM_001159401	SE	0	1	0	NO	YES	NO
chr11	12457623	12470202	NM_172496	SE	14	2	1	YES	YES	YES
chr11	33527175	33551476	NM_023146	SE	16	10	35	YES	YES	YES
chr11	52359680	52371184	NM_011694	SE	11	4	5	YES	YES	YES
chr11	54953839	54972330	NM_021327	SE	19	2	0	YES	YES	NO
chr11	62510794	62513749	NM_028448	SE	2	2	3	YES	YES	YES
chr11	66919870	66933488	NM_178656	SE	15	0	0	YES	NO	NO
chr11	67011289	67024728	NM_177392	SE	15	3	1	YES	YES	YES
chr11	69703558	69709301	NM_001034097	SE	7	2	6	YES	YES	YES
chr11	77884202	77905284	NM_008952	SE	26	1	16	YES	YES	YES
chr11	88620046	88630498	NM_054043	SE	18	1	2	YES	YES	YES
chr11	97656359	97662845	NM_139311	SE	4	1	13	YES	YES	YES
chr11	98962197	98965152	NM_001176528	SE	0	0	4	NO	NO	YES
chr11	102329335	102332378	NM_011551	SE	4	2	3	YES	YES	YES
chr11	104288857	104306230	NM_010838	SE	23	7	26	YES	YES	YES
chr11	107435355	107449668	NM_145823	SE	18	2	8	YES	YES	YES
chr11	117081711	117092269	NR_027059	SE	12	3	14	YES	YES	YES
chr11	117972387	117976939	NM_007707	SE	6	2	3	YES	YES	YES
chr12	12783626	12789075	NM_008709	SE	4	2	0	YES	YES	NO
chr12	12803371	12804214	NM_008709	SE	0	1	0	NO	YES	NO
chr12	12926985	12944130	NM_008709	SE	9	3	11	YES	YES	YES
chr12	54306511	54314059	NM_028133	SE	2	1	0	YES	YES	NO
chr12	55486360	55506159	NM_010907	SE	13	1	9	YES	YES	YES
chr12	56284221	56299127	NM_145442	SE	3	0	0	YES	NO	NO
chr12	86466096	86479369	uc007ohw.2	SE	11	6	19	YES	YES	YES
chr12	86498435	86505242	uc007ohw.2	SE	4	3	11	YES	YES	YES
chr12	86898119	86904205	NM_145836	SE	8	0	2	YES	NO	YES
chr12	102702277	102714794	NM_172584	SE	14	4	13	YES	YES	YES
chr12	110417207	110418495	NM_001135001	SE	0	3	0	NO	YES	NO
chr12	110471086	110472584	NM_012023	SE	1	2	2	YES	YES	YES
chr12	110487710	110505467	NM_012023	SE	24	2	13	YES	YES	YES
chr13	63968515	63981014	NM_001001321	SE	7	7	0	YES	YES	NO
chr13	95525139	95536164	NM_007974	SE	11	4	5	YES	YES	YES
chr13	97282607	97292887	NM_007930	SE	5	1	0	YES	YES	NO
chr13	97432445	97455207	NM_007930	SE	23	2	3	YES	YES	YES
chr13	109628506	109652553	NR_035442	SE	20	4	1	YES	YES	YES
chr14	21474466	21489767	NM_017479	SE	13	5	15	YES	YES	YES
chr14	48653438	48663525	NM_144841	SE	4	0	0	YES	NO	NO
chr14	55085512	55086626	NM_001039198	SE	1	0	3	YES	NO	YES
chr14	63499980	63513064	NM_021480	SE	10	3	16	YES	YES	YES
chr14	64632466	64650677	NM_001081177	SE	17	5	3	YES	YES	YES
chr14	70622852	70636123	NM_013514	SE	13	1	15	YES	YES	YES
chr14	76494875	76516139	NM_009366	SE	13	7	17	YES	YES	YES
chr14	76615408	76630508	NR_027699	SE	16	2	0	YES	YES	NO
chr14	99339321	99356088	NM_009769	SE	18	10	25	YES	YES	YES
chr14	105851102	105861536	NM_011897	SE	3	4	6	YES	YES	YES
chr14	105897269	105905216	NM_011897	SE	5	2	3	YES	YES	YES
chr15	25724347	25774510	NM_001034851	SE	50	9	30	YES	YES	YES
chr15	62086860	62093193	NR_003368	SE	12	1	2	YES	YES	YES
chr15	77338422	77356821	NM_001110827	SE	0	0	0	NO	NO	NO
chr15	88708586	88709401	NM_001033274	SE	0	2	2	NO	YES	YES
chr15	97368174	97397202	NM_178114	SE	26	5	27	YES	YES	YES
chr15	97592447	97594897	NM_028003	SE	4	2	3	YES	YES	YES
chr15	103518795	103523069	NM_021391	SE	8	1	3	YES	YES	YES
chr16	8758080	8779379	NM_001003918	SE	27	1	42	YES	YES	YES
chr16	23099300	23103398	NM_013506	SE	2	1	8	YES	YES	YES
chr16	29657423	29668028	NM_133752	SE	13	2	3	YES	YES	YES
chr16	84768928	84780441	NM_023844	SE	6	3	14	YES	YES	YES
chr17	10356224	10377973	NM_001159517	SE	21	0	0	YES	NO	NO
chr17	26494776	26511744	NM_013642	SE	13	2	10	YES	YES	YES
chr17	29072673	29081481	NR_036469	SE	10	2	5	YES	YES	YES
chr17	29450831	29451997	NM_008842	SE	0	2	0	NO	YES	NO
chr17	31802624	31819811	NM_010831	SE	15	5	13	YES	YES	YES
chr17	35502266	35505490	NM_013633	SE	2	2	6	YES	YES	YES
chr17	36973257	36998051	NM_001115075	SE	26	3	34	YES	YES	YES
chr17	37072101	37080781	NM_019439	SE	13	0	13	YES	NO	YES
chr17	45456528	45459554	NM_001111313	SE	2	2	7	YES	YES	YES
chr17	47503465	47512094	NM_001081636	SE	9	1	0	YES	YES	NO
chr17	66469383	66487069	NM_172963	SE	11	5	31	YES	YES	YES
chr17	70747423	70751565	NM_001164077	SE	4	1	6	YES	YES	YES
chr17	70827962	70830616	NM_001164077	SE	2	5	2	YES	YES	YES
chr17	70864464	70873093	NM_001164074	SE	6	2	18	YES	YES	YES
chr17	70892651	70901270	NM_001164074	SE	4	1	0	YES	YES	NO
chr18	35043059	35043800	NM_009818	SE	1	0	0	YES	NO	NO
chr18	36253219	36254500	NM_008989	SE	1	1	1	YES	YES	YES
chr18	38378671	38391383	NM_022996	SE	10	2	6	YES	YES	YES
chr18	38601169	38602304	NM_011898	SE	0	1	2	NO	YES	YES
chr18	38628615	38637288	NM_011898	SE	8	2	9	YES	YES	YES
chr18	40307933	40308486	NM_023311	SE	0	0	0	NO	NO	NO
chr18	61627890	61628746	NR_029557	SE	0	2	0	NO	YES	NO
chr18	75344501	75345548	NM_001042660	SE	1	0	0	YES	NO	NO
chr18	75360678	75367623	NM_001042660	SE	6	2	0	YES	YES	NO
chr18	75579039	75585419	NM_201354	SE	8	1	0	YES	YES	NO
chr19	5835881	5847014	NR_003513	SE	4	3	22	YES	YES	YES
chr19	21784280	21792280	NM_001033759	SE	9	5	1	YES	YES	YES
chr19	23065501	23095699	NM_010638	SE	20	8	29	YES	YES	YES
chr19	23132965	23134316	NM_010638	SE	0	0	2	NO	NO	YES
chr19	25479008	25489602	NM_015826	SE	7	2	0	YES	YES	NO
chr19	53448950	53460829	NR_028427	SE	9	4	2	YES	YES	YES
chr2	20652975	20670120	NM_001177631	SE	12	8	11	YES	YES	YES
chr2	31057737	31069779	NM_001177650	SE	15	8	10	YES	YES	YES
chr2	32153371	32175216	NM_001159634	SE	26	5	28	YES	YES	YES
chr2	33426509	33445340	NM_001085507	SE	22	1	4	YES	YES	YES
chr2	71649956	71656560	NM_201366	SE	8	0	0	YES	NO	NO
chr2	71737799	71745857	NM_201366	SE	5	3	13	YES	YES	YES
chr2	152176932	152178041	NM_009328	SE	0	0	2	NO	NO	YES
chr2	152726541	152737940	NM_010495	SE	8	0	12	YES	NO	YES
chr2	154416915	154428638	NM_009823	SE	9	6	12	YES	YES	YES
chr2	163031168	163035197	NM_172150	SE	5	3	4	YES	YES	YES
chr2	163051312	163067500	NM_008652	SE	8	5	31	YES	YES	YES
chr2	166155873	166157944	NM_028072	SE	1	1	2	YES	YES	YES
chr2	168764188	168791670	NM_201395	SE	19	3	7	YES	YES	YES
chr3	9641461	9655131	NM_133218	SE	18	2	3	YES	YES	YES
chr3	34645982	34654589	NM_011443	SE	2	3	15	YES	YES	YES
chr3	34734765	34761783	NM_011443	SE	26	5	5	YES	YES	YES
chr3	88571520	88576161	NM_025448	SE	1	3	7	YES	YES	YES
chr3	95651112	95664346	NM_008562	SE	11	7	24	YES	YES	YES
chr3	96576460	96578192	NM_027241	SE	1	2	3	YES	YES	YES
chr3	96675235	96680941	NM_001081139	SE	7	2	8	YES	YES	YES
chr3	103204381	103215135	NM_026602	SE	10	6	0	YES	YES	NO
chr3	129544094	129558444	NM_130450	SE	20	1	14	YES	YES	YES
chr3	133518467	133534684	NM_001040400	SE	16	3	16	YES	YES	YES
chr3	135545992	135547780	NM_027288	SE	2	2	3	YES	YES	YES
chr4	55456387	55478209	NM_010637	SE	22	6	11	YES	YES	YES
chr4	98840958	98848018	NM_172872	SE	8	2	0	YES	YES	NO
chr4	119071262	119073181	NM_011400	SE	0	1	1	NO	YES	YES
chr4	123623304	123625936	NR_002445	SE	2	0	1	YES	NO	YES
chr4	125534427	125546206	NM_001081097	SE	13	1	0	YES	YES	NO
chr4	127198513	127201783	NM_198618	SE	3	2	3	YES	YES	YES
chr4	130519577	130520937	NM_001159603	SE	0	1	3	NO	YES	YES
chr4	130639731	130640632	NM_001159603	SE	0	3	1	NO	YES	YES
chr4	137592958	137597924	NM_130879	SE	1	3	6	YES	YES	YES
chr4	137773521	137801851	NM_007431	SE	33	3	18	YES	YES	YES
chr4	138444639	138450453	NM_025451	SE	10	0	0	YES	NO	NO
chr4	141270157	141285007	NM_010139	SE	20	5	15	YES	YES	YES
chr4	141564853	141570562	NR_030695	SE	8	2	12	YES	YES	YES
chr4	142060738	142071688	NR_027137	SE	18	5	14	YES	YES	YES
chr4	142166001	142170251	NM_144531	SE	6	1	0	YES	YES	NO
chr4	148085145	148089741	NM_009642	SE	3	2	7	YES	YES	YES
chr4	155163104	155163969	NM_011385	SE	1	0	0	YES	NO	NO
chr4	155189475	155190274	NM_011385	SE	1	1	0	YES	YES	NO
chr5	33531065	33537832	NM_178390	SE	7	2	12	YES	YES	YES
chr5	53541938	53556088	NM_001080928	SE	12	3	1	YES	YES	YES
chr5	64864496	64865555	NM_008453	SE	0	1	1	NO	YES	YES
chr5	113329921	113346369	NM_001012726	SE	14	2	23	YES	YES	YES
chr5	116395755	116410844	NM_030704	SE	13	7	9	YES	YES	YES
chr5	118434651	118446403	NM_172424	SE	10	7	9	YES	YES	YES
chr5	118501435	118510260	NM_172424	SE	8	2	0	YES	YES	NO
chr5	119579640	119587054	NM_011535	SE	8	1	0	YES	YES	NO
chr5	119679583	119721473	NM_011535	SE	21	4	14	YES	YES	YES
chr5	123134650	123140719	NM_175092	SE	2	3	12	YES	YES	YES
chr5	134941653	134945828	NM_009903	SE	7	2	9	YES	YES	YES
chr6	31884643	31902445	NM_013723	SE	5	0	0	YES	NO	NO
chr6	39420385	39421287	NM_018810	SE	0	0	0	NO	NO	NO
chr6	39445572	39446780	NM_018810	SE	0	1	1	NO	YES	YES
chr6	65011365	65035167	NM_007958	SE	9	6	15	YES	YES	YES
chr6	67111154	67114208	NM_007836	SE	3	1	1	YES	YES	YES
chr6	83889920	83894321	NM_001166371	SE	5	1	0	YES	YES	NO
chr6	91690167	91711253	NM_009320	SE	36	2	22	YES	YES	YES
chr6	122340075	122342999	NM_007905	SE	0	3	3	NO	YES	YES
chr6	122662496	122664242	NM_028016	SE	2	2	2	YES	YES	YES
chr6	122690100	122707853	NM_028016	SE	17	5	6	YES	YES	YES
chr6	122764298	122770844	NM_011401	SE	6	4	3	YES	YES	YES
chr6	125433317	125448006	NM_007657	SE	14	8	20	YES	YES	YES
chr6	142509668	142513385	NM_008492	SE	6	0	0	YES	NO	NO
chr6	143098789	143117238	NM_029081	SE	10	4	14	YES	YES	YES
chr6	145274865	145277154	NM_021284	SE	2	2	0	YES	YES	NO
chr7	3193003	3218182	NR_029640	SE	21	8	29	YES	YES	YES
chr7	4820694	4826010	NM_133777	SE	10	3	0	YES	YES	NO
chr7	13013985	13014976	NM_001024699	SE	1	0	0	YES	NO	NO
chr7	30197378	30198320	NM_009795	SE	1	0	0	YES	NO	NO
chr7	30463296	30465600	NR_004443	SE	0	1	0	NO	YES	NO
chr7	38027895	38031104	NM_011274	SE	4	2	0	YES	YES	NO
chr7	45551483	45559398	NM_025330	SE	8	2	7	YES	YES	YES
chr7	49337539	49349262	NM_175272	SE	11	4	0	YES	YES	NO
chr7	63947360	63957595	NM_021366	SE	14	2	1	YES	YES	YES
chr7	79210940	79223453	NM_018811	SE	2	1	0	YES	YES	NO
chr7	80015022	80025077	NM_001146000	SE	15	1	4	YES	YES	YES
chr7	80130113	80131136	NM_173011	SE	1	2	3	YES	YES	YES
chr7	80188534	80200448	NM_013659	SE	15	3	5	YES	YES	YES
chr7	83878686	83903320	NM_023403	SE	8	7	14	YES	YES	YES
chr7	112688221	112692174	NM_001166584	SE	4	2	0	YES	YES	NO
chr7	133112473	133115562	NM_009980	SE	1	0	8	YES	NO	YES
chr7	139945218	139950332	NM_009482	SE	3	0	7	YES	NO	YES
chr7	144850967	144864811	NM_010202	SE	16	3	9	YES	YES	YES
chr8	12499468	12504771	NM_009233	SE	5	4	0	YES	YES	NO
chr8	33912954	33917011	NM_019733	SE	3	2	7	YES	YES	YES
chr8	36539010	36550796	NM_015802	SE	9	2	0	YES	YES	NO
chr8	36579467	36608925	NM_015802	SE	41	4	8	YES	YES	YES
chr8	43320382	43321401	NM_009556	SE	0	1	0	NO	YES	NO
chr8	72310786	72316764	NM_008452	SE	7	4	1	YES	YES	YES
chr8	84650173	84650744	NM_010499	SE	0	2	0	NO	YES	NO
chr8	85472576	85473755	NM_173866	SE	0	2	0	NO	YES	NO
chr8	88990914	89016277	NM_021390	SE	27	8	22	YES	YES	YES
chr8	90828025	90831393	NM_177224	SE	4	1	1	YES	YES	YES
chr9	56534579	56547962	NM_025812	SE	6	4	6	YES	YES	YES
chr9	58272030	58280697	NM_026942	SE	10	5	14	YES	YES	YES
chr9	78359336	78375635	NM_025274	SE	16	4	27	YES	YES	YES
chr9	110946918	110960867	NM_028838	SE	17	5	11	YES	YES	YES
chr9	114549008	114565237	NM_001042503	SE	11	3	30	YES	YES	YES
chr9	120676753	120690954	NM_025974	SE	5	4	7	YES	YES	YES
chr9	121335383	121344984	NM_175114	SE	0	0	0	NO	NO	NO
chrX	8001843	8020781	NM_010413	SE	4	1	0	YES	YES	NO
chrX	52745454	52760933	NR_003188	SE	0	0	0	NO	NO	NO
chr1	3062792	3063201	NM_001011874	TE	0	0	0	NO	NO	NO
chr1	3482588	3483441	NM_001011874	TE	0	0	0	NO	NO	NO
chr1	3648823	3649299	NM_001011874	TE	0	0	0	NO	NO	NO
chr1	3914038	3914628	NM_001011874	TE	1	0	0	YES	NO	NO
chr1	4855183	4856114	NM_001159750	TE	0	0	1	NO	NO	YES
chr1	4970530	4972807	NM_021374	TE	1	0	0	YES	NO	NO
chr1	5232108	5233186	NM_133826	TE	2	0	0	YES	NO	NO
chr1	6058934	6059644	NM_009826	TE	0	0	0	NO	NO	NO
chr1	6117410	6117959	NM_009826	TE	0	0	0	NO	NO	NO
chr1	6142769	6143322	NM_009826	TE	1	0	0	YES	NO	NO
chr1	6282098	6282889	NM_009826	TE	0	0	0	NO	NO	NO
chr1	6447748	6458594	NM_001195732	TE	1	2	0	YES	YES	NO
chr1	7046931	7047897	NM_183028	TE	1	0	0	YES	NO	NO
chr1	7312531	7319845	NM_183028	TE	0	2	0	NO	YES	NO
chr1	7451438	7452187	NM_183028	TE	0	0	0	NO	NO	NO
chr1	7591145	7591682	NM_183028	TE	0	0	0	NO	NO	NO
chr1	7671353	7672022	NM_183028	TE	0	0	0	NO	NO	NO
chr1	7732658	7733187	NM_183028	TE	0	0	0	NO	NO	NO
chr1	8496137	8496871	NM_021511	TE	0	0	0	NO	NO	NO
chr1	8581833	8582509	NM_021511	TE	0	0	0	NO	NO	NO
chr1	9323950	9324408	NM_021511	TE	0	0	0	NO	NO	NO
chr1	9442720	9443407	NM_021511	TE	0	0	0	NO	NO	NO
chr1	9701734	9702618	NM_008651	TE	2	0	0	YES	NO	NO
chr1	9889387	9889875	NM_001037759	TE	0	0	0	NO	NO	NO
chr1	9952737	9953598	NR_024067	TE	1	0	0	YES	NO	NO
chr1	10031594	10032193	NM_013715	TE	0	0	0	NO	NO	NO
chr1	10476612	10477307	NM_001102430	TE	0	0	0	NO	NO	NO
chr1	10650522	10650990	NM_029525	TE	0	0	0	NO	NO	NO
chr1	10852734	10853558	NM_029525	TE	0	0	0	NO	NO	NO
chr1	10877955	10878832	NM_029525	TE	0	0	0	NO	NO	NO
chr1	11082030	11082568	NM_029525	TE	0	0	0	NO	NO	NO
chr1	11250986	11251708	NM_177173	TE	0	0	0	NO	NO	NO
chr1	11277640	11278401	NM_177173	TE	0	1	0	NO	YES	NO
chr1	11330017	11330738	NM_177173	TE	0	0	0	NO	NO	NO
chr1	11395713	11396433	NM_177173	TE	1	1	0	YES	YES	NO
chr1	11467003	11467593	NM_177173	TE	0	1	0	NO	YES	NO
chr1	11501487	11502242	NM_177173	TE	0	1	0	NO	YES	NO
chr1	11748294	11748957	NM_177173	TE	0	0	0	NO	NO	NO
chr1	12025680	12026235	NM_177173	TE	0	0	0	NO	NO	NO
chr1	12644616	12644975	NM_172294	TE	0	0	0	NO	NO	NO
chr1	12691711	12692527	NM_172294	TE	1	0	0	YES	NO	NO
chr1	12744189	12745350	NM_172294	TE	0	2	1	NO	YES	YES
chr1	12762854	12763723	NM_172294	TE	1	0	0	YES	NO	NO
chr1	12790903	12791687	NM_172294	TE	1	0	0	YES	NO	NO
chr1	12807479	12814840	NM_172294	TE	7	0	0	YES	NO	NO
chr1	13127672	13132610	NM_001081209	TE	3	0	0	YES	NO	NO
chr1	13455567	13456100	NM_008678	TE	0	0	0	NO	NO	NO
chr1	13660395	13661075	NM_145381	TE	0	0	0	NO	NO	NO
chr1	13938353	13938721	NM_145381	TE	0	0	0	NO	NO	NO
chr1	14000786	14001648	NM_010164	TE	0	0	0	NO	NO	NO
chr1	14189610	14190028	NM_010164	TE	0	0	0	NO	NO	NO
chr1	14225471	14225870	NM_010164	TE	0	0	0	NO	NO	NO
chr1	14292273	14292893	NM_010164	TE	1	0	0	YES	NO	NO
chr1	14312530	14313079	NM_010164	TE	0	0	0	NO	NO	NO
chr1	14420885	14421493	NM_010164	TE	0	0	0	NO	NO	NO
chr1	15649751	15650105	NM_009352	TE	0	0	0	NO	NO	NO
chr1	15752455	15753011	NM_009352	TE	0	0	0	NO	NO	NO
chr1	15789033	15792249	NM_009352	TE	2	1	1	YES	YES	YES
chr1	16129940	16130795	NM_133832	TE	0	0	0	NO	NO	NO
chr1	17250439	17251303	NM_020604	TE	0	1	0	NO	YES	NO
chr1	18639261	18639852	NM_031402	TE	0	0	0	NO	NO	NO
chr1	19107189	19107694	NM_031402	TE	0	0	0	NO	NO	NO
chr1	20760073	20761898	NM_008563	TE	3	0	0	YES	NO	NO
chr1	20867149	20868154	NM_028829	TE	1	1	0	YES	YES	NO
chr1	20908305	20909183	NM_028829	TE	1	0	0	YES	NO	NO
chr1	20954639	20955482	NM_027974	TE	1	0	0	YES	NO	NO
chr1	20974555	20975396	NM_027974	TE	0	0	0	NO	NO	NO
chr1	21231564	21232214	NM_029398	TE	0	0	0	NO	NO	NO
chr1	21255914	21257050	NM_029398	TE	0	2	1	NO	YES	YES
chr1	21399892	21400430	NM_029398	TE	0	0	0	NO	NO	NO
chr1	22376945	22377749	NM_001160139	TE	0	0	0	NO	NO	NO
chr1	22466521	22467318	NM_001160139	TE	1	1	0	YES	YES	NO
chr1	24042891	24043378	NM_026503	TE	0	0	0	NO	NO	NO
chr1	24092726	24093423	NM_026604	TE	0	0	0	NO	NO	NO
chr1	25181780	25182307	NM_026719	TE	0	0	0	NO	NO	NO
chr1	25461309	25461653	NM_026719	TE	0	0	0	NO	NO	NO
chr1	26229594	26230283	NM_026719	TE	0	0	0	NO	NO	NO
chr1	26527740	26528236	NM_026719	TE	0	0	0	NO	NO	NO
chr1	30804830	30805493	NR_002688	TE	0	0	1	NO	NO	YES
chr1	30847488	30848256	NR_002688	TE	1	0	0	YES	NO	NO
chr1	30867604	30868153	NR_002688	TE	0	0	0	NO	NO	NO
chr1	31233504	31234120	NM_011200	TE	0	0	0	NO	NO	NO
chr1	33106323	33106819	NM_008922	TE	0	0	0	NO	NO	NO
chr1	33494524	33504809	NM_008922	TE	0	0	0	NO	NO	NO
chr1	33830588	33830959	NM_133817	TE	0	0	0	NO	NO	NO
chr1	33943647	33944208	NM_177235	TE	1	0	0	YES	NO	NO
chr1	34006712	34007682	NM_133833	TE	0	0	0	NO	NO	NO
chr1	34103010	34104437	NM_133833	TE	0	1	3	NO	YES	YES
chr1	34140062	34141119	NM_133833	TE	1	1	1	YES	YES	YES
chr1	34468516	34468879	NM_011206	TE	0	0	0	NO	NO	NO
chr1	34547052	34547488	NM_213727	TE	0	0	0	NO	NO	NO
chr1	34883727	34884212	NM_145516	TE	0	0	0	NO	NO	NO
chr1	35232435	35233324	NM_145516	TE	0	1	0	NO	YES	NO
chr1	35697555	35698499	NM_015818	TE	0	0	0	NO	NO	NO
chr1	35749989	35750574	NM_015818	TE	0	0	0	NO	NO	NO
chr1	35811228	35811927	NM_015818	TE	1	0	0	YES	NO	NO
chr1	35841532	35842123	NM_015818	TE	1	0	0	YES	NO	NO
chr1	35944169	35944887	NM_015818	TE	0	0	0	NO	NO	NO
chr1	36240025	36240779	NM_198899	TE	0	0	0	NO	NO	NO
chr1	36774410	36774908	NM_146107	TE	0	0	0	NO	NO	NO
chr1	36803863	36804690	NM_146107	TE	1	2	1	YES	YES	YES
chr1	36833791	36834594	NM_018872	TE	0	0	0	NO	NO	NO
chr1	36898639	36899273	NM_018872	TE	1	0	0	YES	NO	NO
chr1	36962780	36963380	NM_018872	TE	1	0	0	YES	NO	NO
chr1	37129870	37130498	NM_030266	TE	0	0	0	NO	NO	NO
chr1	37212226	37212850	NM_030266	TE	0	0	0	NO	NO	NO
chr1	37643675	37644386	NM_028096	TE	0	0	0	NO	NO	NO
chr1	37928053	37928896	NM_027098	TE	0	0	0	NO	NO	NO
chr1	37956469	37957099	NM_172054	TE	0	0	0	NO	NO	NO
chr1	38058256	38059024	NM_198303	TE	0	0	2	NO	NO	YES
chr1	38291353	38292024	NM_019570	TE	0	0	0	NO	NO	NO
chr1	38319682	38320325	NM_019570	TE	0	0	0	NO	NO	NO
chr1	38621835	38622285	NM_145142	TE	0	0	0	NO	NO	NO
chr1	38796673	38797313	NM_145142	TE	0	0	0	NO	NO	NO
chr1	38823833	38824559	NM_145142	TE	1	0	0	YES	NO	NO
chr1	38843201	38843769	NM_145142	TE	0	0	0	NO	NO	NO
chr1	38869230	38869924	NM_145142	TE	0	0	0	NO	NO	NO
chr1	38903987	38904372	NM_145142	TE	0	0	0	NO	NO	NO
chr1	39122595	39123208	NM_008719	TE	0	0	0	NO	NO	NO
chr1	39264521	39264883	NM_008719	TE	0	0	0	NO	NO	NO
chr1	39527974	39528870	NM_028043	TE	2	0	0	YES	NO	NO
chr1	39700524	39701185	NM_001145660	TE	1	0	0	YES	NO	NO
chr1	39902308	39903453	NM_008696	TE	1	1	1	YES	YES	YES
chr1	39923698	39924166	NM_008696	TE	0	0	0	NO	NO	NO
chr1	40357626	40358224	NM_001033289	TE	0	0	0	NO	NO	NO
chr1	40679839	40680579	NM_001033289	TE	2	0	0	YES	NO	NO
chr1	40929380	40929895	NM_172499	TE	0	0	0	NO	NO	NO
chr1	41140405	41141013	NM_172499	TE	0	0	0	NO	NO	NO
chr1	41390152	41390717	NM_172499	TE	0	0	0	NO	NO	NO
chr1	42058298	42059085	NM_008900	TE	0	0	0	NO	NO	NO
chr1	42186297	42186705	NM_008900	TE	0	0	0	NO	NO	NO
chr1	42724709	42725306	NM_008900	TE	0	0	0	NO	NO	NO
chr1	42913517	42914065	NM_023514	TE	0	0	0	NO	NO	NO
chr1	43820425	43821153	NM_026430	TE	2	0	0	YES	NO	NO
chr1	43899441	43899696	NM_009418	TE	0	0	0	NO	NO	NO
chr1	44568037	44568656	NM_028450	TE	0	0	0	NO	NO	NO
chr1	44613192	44613715	NM_028450	TE	1	0	0	YES	NO	NO
chr1	44891506	44892196	NM_028450	TE	0	0	0	NO	NO	NO
chr1	45357849	45360205	NM_028599	TE	3	0	0	YES	NO	NO
chr1	45407529	45408129	NM_028599	TE	0	0	0	NO	NO	NO
chr1	46863246	46864119	NM_172653	TE	1	0	0	YES	NO	NO
chr1	46921567	46922174	NM_172653	TE	0	0	0	NO	NO	NO
chr1	47834003	47834644	NM_172653	TE	0	0	0	NO	NO	NO
chr1	51429673	51430183	NM_028696	TE	0	0	0	NO	NO	NO
chr1	51535696	51536845	NM_028696	TE	1	0	0	YES	NO	NO
chr1	51742328	51742867	NM_010863	TE	1	1	0	YES	YES	NO
chr1	51906309	51906834	NM_010863	TE	1	0	0	YES	NO	NO
chr1	51937425	51937801	NM_010863	TE	0	0	0	NO	NO	NO
chr1	52008713	52009608	NM_011487	TE	0	0	0	NO	NO	NO
chr1	52527617	52528232	NM_008667	TE	0	0	0	NO	NO	NO
chr1	52656456	52657012	NR_024590	TE	0	0	0	NO	NO	NO
chr1	52953134	52954122	NM_144953	TE	0	1	1	NO	YES	YES
chr1	53209992	53210622	NM_153556	TE	0	0	0	NO	NO	NO
chr1	53581180	53581764	NM_133810	TE	0	0	0	NO	NO	NO
chr1	53749943	53750361	NM_133810	TE	0	0	0	NO	NO	NO
chr1	54052690	54053290	NM_001001883	TE	0	0	0	NO	NO	NO
chr1	54384241	54384825	NM_001033194	TE	0	0	0	NO	NO	NO
chr1	54484485	54485355	NM_001033194	TE	0	1	0	NO	YES	NO
chr1	55039869	55040479	NM_001039710	TE	0	0	0	NO	NO	NO
chr1	55108383	55109123	NM_008303	TE	0	1	0	NO	YES	NO
chr1	55131616	55132349	NM_025283	TE	0	0	0	NO	NO	NO
chr1	55186589	55206209	NM_175439	TE	12	0	0	YES	NO	NO
chr1	55575733	55576325	NM_029267	TE	0	0	0	NO	NO	NO
chr1	55900585	55901237	NM_029267	TE	0	0	0	NO	NO	NO
chr1	55966186	55966921	NM_029267	TE	0	0	0	NO	NO	NO
chr1	56668627	56669144	NM_139146	TE	0	0	0	NO	NO	NO
chr1	56684137	56685111	NM_139146	TE	0	0	0	NO	NO	NO
chr1	56844519	56845016	NM_139146	TE	0	0	0	NO	NO	NO
chr1	57281357	57282047	NM_028546	TE	0	0	0	NO	NO	NO
chr1	57301034	57301555	NM_028546	TE	0	0	0	NO	NO	NO
chr1	57469969	57470926	NM_001114102	TE	0	0	0	NO	NO	NO
chr1	57612104	57613696	NM_144882	TE	2	1	0	YES	YES	NO
chr1	57988825	57989624	NM_199007	TE	1	0	0	YES	NO	NO
chr1	58188222	58191357	NM_009676	TE	3	0	0	YES	NO	NO
chr1	58570290	58570833	NM_172513	TE	0	0	0	NO	NO	NO
chr1	59314831	59315667	NM_028717	TE	1	0	0	YES	NO	NO
chr1	59375904	59377765	NM_008057	TE	0	2	0	NO	YES	NO
chr1	59422663	59427560	NM_008057	TE	8	0	0	YES	NO	NO
chr1	59448163	59449278	NM_008057	TE	1	0	0	YES	NO	NO
chr1	59472216	59473704	NM_008057	TE	1	1	0	YES	YES	NO
chr1	59487138	59487960	NM_008057	TE	1	1	2	YES	YES	YES
chr1	59663185	59664055	NM_009460	TE	1	0	0	YES	NO	NO
chr1	59697622	59698381	NM_018868	TE	0	2	2	NO	YES	YES
chr1	60432422	60433118	NM_001198570	TE	0	0	0	NO	NO	NO
chr1	60838969	60854019	NM_001045513	TE	5	3	1	YES	YES	YES
chr1	61408451	61409020	NM_001081050	TE	0	0	0	NO	NO	NO
chr1	62181563	62182210	NM_001077407	TE	0	0	0	NO	NO	NO
chr1	62398030	62398836	NM_001077407	TE	0	0	0	NO	NO	NO
chr1	62736277	62738577	NM_001077407	TE	3	2	1	YES	YES	YES
chr1	62767336	62768314	NM_001077407	TE	0	2	0	NO	YES	NO
chr1	62783259	62784260	NM_001077407	TE	1	1	1	YES	YES	YES
chr1	62986317	62986889	NM_001081436	TE	1	0	0	YES	NO	NO
chr1	63065963	63066532	NM_001081436	TE	0	0	0	NO	NO	NO
chr1	63137638	63138794	NM_001081436	TE	1	0	2	YES	NO	YES
chr1	63210070	63214424	NM_146250	TE	1	0	6	YES	NO	YES
chr1	63243741	63247999	NM_028673	TE	0	0	0	NO	NO	NO
chr1	63441961	63442668	NM_011780	TE	0	0	0	NO	NO	NO
chr1	63667318	63668268	NM_029696	TE	0	0	0	NO	NO	NO
chr1	63937685	63938256	NM_033563	TE	0	0	0	NO	NO	NO
chr1	64009064	64009474	NM_033563	TE	0	0	0	NO	NO	NO
chr1	64311232	64311858	NM_033563	TE	0	0	0	NO	NO	NO
chr1	64421069	64421673	NM_009952	TE	0	0	0	NO	NO	NO
chr1	64576344	64577287	NM_025964	TE	0	0	0	NO	NO	NO
chr1	64659306	64659999	NM_001097644	TE	1	0	0	YES	NO	NO
chr1	64732335	64734207	NM_022721	TE	0	0	3	NO	NO	YES
chr1	64884683	64885668	NM_001039493	TE	1	0	0	YES	NO	NO
chr1	64916679	64919270	NM_001039493	TE	0	0	0	NO	NO	NO
chr1	64982170	64982831	NM_001039493	TE	0	0	0	NO	NO	NO
chr1	65370650	65371256	NM_011086	TE	0	0	0	NO	NO	NO
chr1	65799996	65800818	NM_001039934	TE	0	0	0	NO	NO	NO
chr1	66266316	66266763	NM_001039934	TE	0	0	0	NO	NO	NO
chr1	66427761	66428156	NM_001039934	TE	0	0	0	NO	NO	NO
chr1	66699799	66700499	NM_025683	TE	0	1	0	NO	YES	NO
chr1	66960723	66961470	NM_001190984	TE	1	0	0	YES	NO	NO
chr1	67411573	67411965	NM_021295	TE	0	0	0	NO	NO	NO
chr1	67935409	67936619	NM_021295	TE	1	0	0	YES	NO	NO
chr1	68304210	68305020	NM_021295	TE	0	0	0	NO	NO	NO
chr1	69010103	69010499	NM_021295	TE	0	0	0	NO	NO	NO
chr1	69867848	69868282	NM_007525	TE	0	0	0	NO	NO	NO
chr1	70806542	70807144	NM_007525	TE	0	0	0	NO	NO	NO
chr1	71035399	71036036	NM_007525	TE	0	0	0	NO	NO	NO
chr1	71118276	71118944	NM_007525	TE	0	0	0	NO	NO	NO
chr1	71645840	71651251	NM_010233	TE	5	0	4	YES	NO	YES
chr1	71673216	71673911	NM_010233	TE	0	0	0	NO	NO	NO
chr1	71741112	71741628	NM_010233	TE	0	0	0	NO	NO	NO
chr1	72228624	72229729	NM_001005423	TE	1	1	0	YES	YES	NO
chr1	72242416	72243285	NM_001005423	TE	0	0	0	NO	NO	NO
chr1	72265279	72265982	NM_023523	TE	0	0	0	NO	NO	NO
chr1	72312829	72313496	NM_009533	TE	0	1	1	NO	YES	YES
chr1	72490623	72491350	NM_018817	TE	0	0	0	NO	NO	NO
chr1	72671827	72672976	NM_009084	TE	0	0	0	NO	NO	NO
chr1	72827396	72828463	NM_008342	TE	2	0	0	YES	NO	NO
chr1	72944940	72960848	NM_008342	TE	6	0	0	YES	NO	NO
chr1	73087475	73088929	NM_008342	TE	0	0	0	NO	NO	NO
chr1	73500616	73501144	NM_027884	TE	0	0	0	NO	NO	NO
chr1	74111265	74111899	NM_027884	TE	0	0	0	NO	NO	NO
chr1	74179452	74179986	NM_027884	TE	2	0	0	YES	NO	NO
chr1	74245353	74246034	NM_029711	TE	1	0	0	YES	NO	NO
chr1	74308129	74308804	NM_027154	TE	1	0	0	YES	NO	NO
chr1	74343983	74344832	NM_019999	TE	1	0	0	YES	NO	NO
chr1	74455450	74456281	NM_009509	TE	0	0	0	NO	NO	NO
chr1	74824585	74825720	NM_009872	TE	1	0	0	YES	NO	NO
chr1	75026812	75027627	NM_029342	TE	1	0	0	YES	NO	NO
chr1	75480559	75481194	NM_177056	TE	1	0	0	YES	NO	NO
chr1	75511709	75512374	NM_010564	TE	0	0	0	NO	NO	NO
chr1	75588727	75602325	NM_009208	TE	11	0	0	YES	NO	NO
chr1	75616623	75617378	NM_009208	TE	0	0	0	NO	NO	NO
chr1	75662550	75668330	NM_009208	TE	2	0	0	YES	NO	NO
chr1	75804195	75805022	NM_009208	TE	0	0	0	NO	NO	NO
chr1	75846092	75846631	NM_009208	TE	1	0	0	YES	NO	NO
chr1	75862728	75863279	NM_009208	TE	0	0	0	NO	NO	NO
chr1	75888266	75889179	NM_009208	TE	1	0	0	YES	NO	NO
chr1	76028724	76036803	NM_009208	TE	2	0	0	YES	NO	NO
chr1	76907550	76908070	NM_007936	TE	0	0	0	NO	NO	NO
chr1	77440262	77473280	NM_007936	TE	30	3	2	YES	YES	YES
chr1	77496734	77503337	NM_007936	TE	3	0	2	YES	NO	YES
chr1	77601581	77602102	NM_007936	TE	0	0	0	NO	NO	NO
chr1	77629656	77630251	NM_007936	TE	0	0	0	NO	NO	NO
chr1	78119766	78120529	NM_001004173	TE	0	0	0	NO	NO	NO
chr1	78167769	78168498	NM_001004173	TE	0	0	0	NO	NO	NO
chr1	79453960	79454662	NM_183027	TE	0	0	0	NO	NO	NO
chr1	79602318	79602973	NM_183027	TE	0	0	0	NO	NO	NO
chr1	80150496	80151169	NM_016716	TE	0	0	0	NO	NO	NO
chr1	80236027	80238193	NM_016716	TE	2	1	0	YES	YES	NO
chr1	80315540	80316498	NM_016716	TE	0	2	0	NO	YES	NO
chr1	80403289	80404011	NM_016716	TE	1	0	0	YES	NO	NO
chr1	82007615	82008376	NM_010570	TE	0	0	0	NO	NO	NO
chr1	82820396	82821191	NM_010472	TE	1	0	0	YES	NO	NO
chr1	82866847	82867425	NM_010472	TE	0	0	0	NO	NO	NO
chr1	84176971	84177542	NM_001003948	TE	0	0	0	NO	NO	NO
chr1	84206991	84218158	NM_001003948	TE	1	0	0	YES	NO	NO
chr1	84270975	84271548	NM_001003948	TE	1	0	0	YES	NO	NO
chr1	84405412	84406096	NM_001003948	TE	0	0	0	NO	NO	NO
chr1	84549518	84550111	NM_001003948	TE	0	0	0	NO	NO	NO
chr1	84636822	84641239	NM_133975	TE	2	0	0	YES	NO	NO
chr1	85743787	85744359	NM_133781	TE	0	0	0	NO	NO	NO
chr1	86024309	86024965	NM_027300	TE	1	0	0	YES	NO	NO
chr1	86062566	86063382	NM_027357	TE	1	0	0	YES	NO	NO
chr1	86182157	86188584	NM_027456	TE	4	1	0	YES	YES	NO
chr1	86201193	86201890	NM_027456	TE	1	0	0	YES	NO	NO
chr1	86236243	86237077	NM_145222	TE	1	2	0	YES	YES	NO
chr1	86294809	86295295	NM_145222	TE	1	0	0	YES	NO	NO
chr1	86308040	86312021	NM_145222	TE	0	4	9	NO	YES	YES
chr1	86348450	86349532	NM_010880	TE	0	1	1	NO	YES	YES
chr1	86488476	86489370	NM_008972	TE	1	2	1	YES	YES	YES
chr1	86550092	86550786	NM_008972	TE	1	0	0	YES	NO	NO
chr1	86647361	86648095	NM_010933	TE	2	0	0	YES	NO	NO
chr1	86719079	86719830	NM_153530	TE	1	0	0	YES	NO	NO
chr1	86917980	86918571	NM_153530	TE	1	0	0	YES	NO	NO
chr1	87224595	87231264	NM_001039169	TE	8	4	13	YES	YES	YES
chr1	87313053	87314300	NM_146112	TE	1	0	0	YES	NO	NO
chr1	87432675	87433310	NM_019867	TE	0	0	0	NO	NO	NO
chr1	87684149	87684620	NM_010566	TE	0	0	1	NO	NO	YES
chr1	87728826	87729655	NM_029846	TE	1	0	0	YES	NO	NO
chr1	88432539	88432924	NM_198652	TE	0	0	0	NO	NO	NO
chr1	88466559	88467170	NM_198652	TE	1	0	0	YES	NO	NO
chr1	88612709	88613663	NM_177305	TE	0	0	0	NO	NO	NO
chr1	88668593	88669468	NM_177305	TE	1	0	0	YES	NO	NO
chr1	88774076	88774871	NM_177305	TE	0	0	0	NO	NO	NO
chr1	88806693	88810420	NM_177305	TE	5	0	0	YES	NO	NO
chr1	88839392	88840198	NM_177305	TE	1	0	0	YES	NO	NO
chr1	88924155	88924883	NM_133816	TE	1	0	0	YES	NO	NO
chr1	88957325	88958021	NM_133816	TE	0	0	0	NO	NO	NO
chr1	89025026	89025635	NM_133816	TE	1	0	0	YES	NO	NO
chr1	89282555	89283028	NM_178119	TE	0	0	0	NO	NO	NO
chr1	89465400	89466073	NM_178119	TE	1	0	0	YES	NO	NO
chr1	89756003	89756840	NM_010262	TE	0	0	0	NO	NO	NO
chr1	89922753	89935317	NM_010262	TE	17	0	3	YES	NO	YES
chr1	90059804	90060572	NM_010262	TE	2	0	0	YES	NO	NO
chr1	90202219	90209453	NM_007722	TE	7	1	0	YES	YES	NO
chr1	90329013	90329681	NM_007722	TE	0	0	0	NO	NO	NO
chr1	90404907	90405779	NM_133805	TE	1	0	0	YES	NO	NO
chr1	90474886	90475405	NM_133805	TE	0	0	0	NO	NO	NO
chr1	90493280	90494041	NM_133805	TE	0	0	0	NO	NO	NO
chr1	90519256	90528514	NM_133805	TE	8	0	0	YES	NO	NO
chr1	91038479	91039265	NM_008515	TE	0	0	0	NO	NO	NO
chr1	91311224	91312039	NM_001033292	TE	0	0	0	NO	NO	NO
chr1	91765615	91778693	NM_023046	TE	0	0	0	NO	NO	NO
chr1	92119174	92119967	NM_024197	TE	0	0	0	NO	NO	NO
chr1	92431871	92432617	NM_024197	TE	0	1	0	NO	YES	NO
chr1	92707083	92707922	NM_001163425	TE	0	0	0	NO	NO	NO
chr1	92737559	92738219	NM_016696	TE	0	0	0	NO	NO	NO
chr1	92888889	92889233	NM_175118	TE	0	0	0	NO	NO	NO
chr1	93480331	93481035	NM_001159719	TE	0	0	0	NO	NO	NO
chr1	94298207	94298783	NM_178882	TE	0	0	0	NO	NO	NO
chr1	94993194	94993792	NM_026321	TE	0	0	0	NO	NO	NO
chr1	95030330	95030991	NM_026321	TE	0	0	0	NO	NO	NO
chr1	95601966	95602604	NM_026321	TE	0	0	0	NO	NO	NO
chr1	95743065	95743550	NM_026321	TE	0	0	0	NO	NO	NO
chr1	96482870	96483304	NM_172658	TE	0	0	0	NO	NO	NO
chr1	96874581	96876719	NM_172658	TE	1	1	1	YES	YES	YES
chr1	97622571	97623341	NM_133825	TE	0	0	0	NO	NO	NO
chr1	98072925	98073732	NM_013626	TE	2	0	0	YES	NO	NO
chr1	98086523	98092796	NM_013626	TE	2	0	0	YES	NO	NO
chr1	99970635	99971158	NM_013626	TE	0	0	0	NO	NO	NO
chr1	100877909	100878752	NM_013626	TE	0	0	0	NO	NO	NO
chr1	101628319	101629030	NM_013626	TE	0	0	0	NO	NO	NO
chr1	101756457	101757706	NM_178779	TE	1	1	0	YES	YES	NO
chr1	101918685	101919259	NM_178779	TE	0	0	0	NO	NO	NO
chr1	103093938	103094399	NM_178779	TE	0	0	0	NO	NO	NO
chr1	103471474	103473077	NM_178779	TE	0	0	0	NO	NO	NO
chr1	104815245	104815694	NM_178779	TE	0	0	0	NO	NO	NO
chr1	105012342	105013797	NM_178779	TE	1	0	0	YES	NO	NO
chr1	105070771	105071623	NM_178779	TE	0	0	0	NO	NO	NO
chr1	105094883	105095711	NM_178779	TE	2	0	0	YES	NO	NO
chr1	105491128	105492110	NM_178779	TE	0	2	0	NO	YES	NO
chr1	105522384	105522718	NM_013784	TE	1	0	0	YES	NO	NO
chr1	106058098	106058755	NM_001122676	TE	0	0	0	NO	NO	NO
chr1	106109122	106109609	NM_133821	TE	0	0	0	NO	NO	NO
chr1	106176782	106177362	NM_133821	TE	0	0	0	NO	NO	NO
chr1	106221975	106222555	NM_133821	TE	1	0	0	YES	NO	NO
chr1	106278494	106279224	NM_133821	TE	1	0	0	YES	NO	NO
chr1	106564198	106564990	NM_009741	TE	0	0	0	NO	NO	NO
chr1	107978325	107978980	NM_009190	TE	0	0	0	NO	NO	NO
chr1	108548632	108549271	NM_009190	TE	0	0	0	NO	NO	NO
chr1	110659233	110659516	NM_001081316	TE	0	0	0	NO	NO	NO
chr1	110774822	110775341	NM_001081316	TE	0	0	0	NO	NO	NO
chr1	113959211	113964610	NM_001081316	TE	1	2	0	YES	YES	NO
chr1	118625229	118626035	NM_023755	TE	0	0	0	NO	NO	NO
chr1	118689499	118690394	NM_023755	TE	2	0	0	YES	NO	NO
chr1	119003625	119004305	NM_001081125	TE	0	0	0	NO	NO	NO
chr1	119048910	119049753	NM_001081125	TE	0	0	0	NO	NO	NO
chr1	119147569	119157612	NM_001081125	TE	1	0	0	YES	NO	NO
chr1	119347497	119349064	NM_008381	TE	3	0	0	YES	NO	NO
chr1	119453433	119454324	NM_008381	TE	1	0	0	YES	NO	NO
chr1	119486483	119498165	NM_022327	TE	8	0	0	YES	NO	NO
chr1	119565680	119566396	NM_146103	TE	0	0	0	NO	NO	NO
chr1	119634552	119635409	NM_145506	TE	1	0	0	YES	NO	NO
chr1	120077619	120078209	NM_019432	TE	1	0	0	YES	NO	NO
chr1	120354240	120354988	NM_133186	TE	0	0	0	NO	NO	NO
chr1	120643658	120644847	NM_133186	TE	1	0	0	YES	NO	NO
chr1	120728944	120729337	NM_133186	TE	0	0	0	NO	NO	NO
chr1	120759305	120759997	NM_133186	TE	0	0	0	NO	NO	NO
chr1	121086945	121097605	NM_133748	TE	2	1	0	YES	YES	NO
chr1	121123262	121124034	NM_133748	TE	1	0	0	YES	NO	NO
chr1	121842750	121843128	NM_025860	TE	0	0	0	NO	NO	NO
chr1	122455056	122455606	NM_025860	TE	0	0	0	NO	NO	NO
chr1	122607134	122607869	NM_025860	TE	0	0	0	NO	NO	NO
chr1	123065088	123065636	NM_025860	TE	0	0	0	NO	NO	NO
chr1	124174742	124175257	NM_023735	TE	0	0	0	NO	NO	NO
chr1	124408065	124408495	NM_023735	TE	0	0	0	NO	NO	NO
chr1	125687897	125688388	NM_028787	TE	0	0	0	NO	NO	NO
chr1	125744594	125745133	NM_028787	TE	2	0	0	YES	NO	NO
chr1	126072516	126073061	NM_028787	TE	0	0	0	NO	NO	NO
chr1	126128938	126129711	NM_028787	TE	0	0	0	NO	NO	NO
chr1	126674868	126675605	NM_145128	TE	0	0	0	NO	NO	NO
chr1	127167627	127168112	NM_145128	TE	0	0	0	NO	NO	NO
chr1	127238785	127245159	NM_145128	TE	7	0	0	YES	NO	NO
chr1	127507095	127507687	NM_028135	TE	0	0	0	NO	NO	NO
chr1	127783690	127784501	NM_028399	TE	0	0	0	NO	NO	NO
chr1	127904580	127905356	NM_178690	TE	1	1	0	YES	YES	NO
chr1	128000855	128001414	NM_027678	TE	0	0	0	NO	NO	NO
chr1	128094680	128095418	NM_027678	TE	0	1	0	NO	YES	NO
chr1	128262823	128263315	NM_026390	TE	0	0	0	NO	NO	NO
chr1	128344293	128344736	NM_008567	TE	0	0	0	NO	NO	NO
chr1	128392229	128400932	NM_177445	TE	6	1	1	YES	YES	YES
chr1	128859807	128860703	NM_177445	TE	0	0	0	NO	NO	NO
chr1	129001720	129002400	NM_177445	TE	0	0	0	NO	NO	NO
chr1	131020439	131021143	NM_008551	TE	0	0	0	NO	NO	NO
chr1	131138988	131140043	NM_145508	TE	2	2	0	YES	YES	NO
chr1	131478575	131479330	NM_001081011	TE	1	1	0	YES	YES	NO
chr1	131718849	131719713	NM_178079	TE	1	0	0	YES	NO	NO
chr1	131745184	131745964	NM_178079	TE	1	0	0	YES	NO	NO
chr1	131890027	131890848	NM_001145804	TE	0	0	1	NO	NO	YES
chr1	131912218	131912791	NM_001145804	TE	0	0	1	NO	NO	YES
chr1	132197549	132201473	NR_029777	TE	3	0	8	YES	NO	YES
chr1	132237590	132238185	NR_029777	TE	0	0	0	NO	NO	NO
chr1	132263540	132264163	NM_144810	TE	1	1	0	YES	YES	NO
chr1	132281688	132288746	NM_144810	TE	9	0	0	YES	NO	NO
chr1	132322589	132323342	NM_028778	TE	0	0	0	NO	NO	NO
chr1	132470666	132471821	NM_172517	TE	0	0	1	NO	NO	YES
chr1	132736060	132736724	NM_001160317	TE	0	0	0	NO	NO	NO
chr1	132850510	132851440	NM_010732	TE	1	0	0	YES	NO	NO
chr1	132878672	132879599	NM_010732	TE	0	0	0	NO	NO	NO
chr1	132981085	132981901	NM_008575	TE	2	1	2	YES	YES	YES
chr1	133012398	133019826	NM_008575	TE	3	2	15	YES	YES	YES
chr1	133095208	133095780	NM_133819	TE	1	0	0	YES	NO	NO
chr1	133129141	133130524	NM_133819	TE	1	1	1	YES	YES	YES
chr1	133346914	133347705	NM_175443	TE	2	0	0	YES	NO	NO
chr1	133367456	133368015	NM_175443	TE	0	0	0	NO	NO	NO
chr1	133397313	133398211	NM_011439	TE	1	0	0	YES	NO	NO
chr1	133492190	133505122	NM_011439	TE	6	3	1	YES	YES	YES
chr1	133667349	133672457	NM_144530	TE	2	4	11	YES	YES	YES
chr1	133694047	133696437	NM_144530	TE	4	3	2	YES	YES	YES
chr1	133710542	133711217	NM_144530	TE	2	0	0	YES	NO	NO
chr1	133741673	133742392	NM_144530	TE	0	0	0	NO	NO	NO
chr1	133852114	133852682	NM_144530	TE	0	0	0	NO	NO	NO
chr1	133973666	133974359	NM_007570	TE	0	0	0	NO	NO	NO
chr1	134188995	134189705	NM_016749	TE	1	0	0	YES	NO	NO
chr1	134210178	134210873	NM_016749	TE	0	0	0	NO	NO	NO
chr1	134500755	134501438	NM_145510	TE	1	0	0	YES	NO	NO
chr1	134534648	134535754	NM_152895	TE	2	2	2	YES	YES	YES
chr1	134570462	134571238	NM_152895	TE	0	0	2	NO	NO	YES
chr1	134608906	134609546	NM_009307	TE	0	0	2	NO	NO	YES
chr1	134774900	134775604	NM_009307	TE	0	0	0	NO	NO	NO
chr1	134910352	134911002	NM_001081307	TE	0	0	0	NO	NO	NO
chr1	135217422	135218281	NM_007921	TE	0	1	0	NO	YES	NO
chr1	135507578	135508330	NM_173437	TE	0	0	0	NO	NO	NO
chr1	135561216	135561903	NM_173437	TE	0	0	0	NO	NO	NO
chr1	135632169	135638262	NM_173437	TE	11	0	0	YES	NO	NO
chr1	135655164	135655700	NM_173437	TE	1	0	0	YES	NO	NO
chr1	135675265	135676252	NM_007791	TE	0	0	0	NO	NO	NO
chr1	135723805	135724787	NM_007791	TE	1	0	0	YES	NO	NO
chr1	135857115	135857677	NM_133664	TE	2	0	0	YES	NO	NO
chr1	136427314	136428240	NR_024328	TE	2	0	0	YES	NO	NO
chr1	136457204	136457887	NR_024328	TE	0	0	0	NO	NO	NO
chr1	136569473	136570959	NM_001160251	TE	0	3	1	NO	YES	YES
chr1	136583793	136584592	NM_001160251	TE	0	0	0	NO	NO	NO
chr1	136613050	136613864	NM_001160251	TE	1	0	0	YES	NO	NO
chr1	136674198	136675635	NM_001160251	TE	2	1	0	YES	YES	NO
chr1	136727604	136728478	NM_001160251	TE	2	0	1	YES	NO	YES
chr1	136996833	136997169	NM_001159769	TE	0	0	0	NO	NO	NO
chr1	137051585	137052261	NM_001159769	TE	0	0	0	NO	NO	NO
chr1	137173846	137174711	NM_001159769	TE	0	0	0	NO	NO	NO
chr1	137387441	137387912	NM_001159769	TE	0	0	0	NO	NO	NO
chr1	137639693	137640095	NM_001159769	TE	0	0	0	NO	NO	NO
chr1	138153793	138154514	NM_021605	TE	0	0	0	NO	NO	NO
chr1	138205719	138206430	NM_021605	TE	0	0	0	NO	NO	NO
chr1	138266734	138267420	NM_021605	TE	0	0	0	NO	NO	NO
chr1	138956393	138957009	NM_001166501	TE	0	0	0	NO	NO	NO
chr1	139494257	139500359	NM_009791	TE	7	3	4	YES	YES	YES
chr1	140188440	140189081	NM_001081027	TE	0	1	0	NO	YES	NO
chr1	140205234	140205710	NM_001081027	TE	0	0	0	NO	NO	NO
chr1	140429174	140429998	NM_001081027	TE	0	0	0	NO	NO	NO
chr1	140513393	140513890	NM_001081027	TE	0	0	0	NO	NO	NO
chr1	143217232	143217767	NM_145991	TE	0	0	0	NO	NO	NO
chr1	143265197	143265496	NM_145991	TE	0	0	0	NO	NO	NO
chr1	143555234	143556017	NM_145991	TE	1	0	0	YES	NO	NO
chr1	143733769	143734409	NM_001038593	TE	0	0	0	NO	NO	NO
chr1	146322628	146323417	NM_009061	TE	0	0	0	NO	NO	NO
chr1	147215720	147216272	NM_011198	TE	0	0	0	NO	NO	NO
chr1	149074734	149075134	NM_011198	TE	0	0	0	NO	NO	NO
chr1	150496677	150497571	NM_145511	TE	0	0	0	NO	NO	NO
chr1	150623130	150623559	NM_145511	TE	0	0	0	NO	NO	NO
chr1	150805502	150805962	NM_001024720	TE	0	0	0	NO	NO	NO
chr1	151177107	151178078	NM_054102	TE	1	0	0	YES	NO	NO
chr1	151220143	151220517	NM_054102	TE	1	0	0	YES	NO	NO
chr1	151235406	151235950	NM_054102	TE	0	0	0	NO	NO	NO
chr1	151426823	151427720	NM_025819	TE	0	0	0	NO	NO	NO
chr1	151515498	151516246	NM_011277	TE	1	0	0	YES	NO	NO
chr1	151544526	151545223	NM_022018	TE	0	1	1	NO	YES	YES
chr1	151878330	151881356	NM_001039644	TE	4	0	0	YES	NO	NO
chr1	151997903	151998273	NM_197990	TE	0	0	0	NO	NO	NO
chr1	152070208	152071057	NM_197990	TE	0	0	0	NO	NO	NO
chr1	152414406	152415177	NM_177756	TE	0	0	0	NO	NO	NO
chr1	152573048	152573844	NM_016846	TE	0	0	0	NO	NO	NO
chr1	152603373	152604143	NM_016846	TE	0	0	0	NO	NO	NO
chr1	152793546	152794432	NM_026369	TE	1	1	0	YES	YES	NO
chr1	152900273	152901110	NM_001005507	TE	2	0	0	YES	NO	NO
chr1	152915479	152918089	NM_001005507	TE	3	4	0	YES	YES	NO
chr1	152942909	152943493	NM_001005507	TE	1	0	0	YES	NO	NO
chr1	152973524	152974528	NM_001005507	TE	1	2	0	YES	YES	NO
chr1	153191556	153199956	NM_008485	TE	4	0	0	YES	NO	NO
chr1	153216492	153216871	NM_008485	TE	1	0	0	YES	NO	NO
chr1	153316083	153316705	NM_010683	TE	1	0	1	YES	NO	YES
chr1	153347737	153348229	NM_010683	TE	0	0	0	NO	NO	NO
chr1	153361952	153362372	NM_010683	TE	0	0	0	NO	NO	NO
chr1	153376287	153377255	NM_010683	TE	1	1	0	YES	YES	NO
chr1	153740674	153741232	NM_011267	TE	0	0	0	NO	NO	NO
chr1	153766161	153767003	NM_011267	TE	0	0	0	NO	NO	NO
chr1	154080516	154081678	NM_008131	TE	1	0	1	YES	NO	YES
chr1	154383175	154383948	NM_008131	TE	0	0	0	NO	NO	NO
chr1	155001686	155002384	NM_010500	TE	0	0	0	NO	NO	NO
chr1	155086162	155086951	NM_010500	TE	1	0	0	YES	NO	NO
chr1	155111408	155112264	NM_010500	TE	1	0	0	YES	NO	NO
chr1	155484121	155484694	NM_011273	TE	0	0	0	NO	NO	NO
chr1	156076430	156077166	NM_001160181	TE	1	0	0	YES	NO	NO
chr1	156474653	156475308	NM_009230	TE	1	0	0	YES	NO	NO
chr1	156512634	156513097	NM_009230	TE	0	0	0	NO	NO	NO
chr1	156668557	156670191	NM_023141	TE	1	0	0	YES	NO	NO
chr1	156770258	156770896	NM_145413	TE	0	0	0	NO	NO	NO
chr1	156961185	156962109	NM_001159965	TE	2	0	0	YES	NO	NO
chr1	156979564	156998545	NM_001159965	TE	14	1	0	YES	YES	NO
chr1	157417843	157418580	NM_177644	TE	0	0	0	NO	NO	NO
chr1	157439794	157440328	NM_001033284	TE	0	0	0	NO	NO	NO
chr1	157940294	157940807	NM_207583	TE	0	0	0	NO	NO	NO
chr1	158202852	158203486	NM_207583	TE	0	0	0	NO	NO	NO
chr1	158386717	158387318	NM_207583	TE	0	0	0	NO	NO	NO
chr1	159429770	159430255	NM_011931	TE	0	0	0	NO	NO	NO
chr1	160209432	160218628	NM_009786	TE	2	2	6	YES	YES	YES
chr1	160308796	160310590	NM_009786	TE	0	0	0	NO	NO	NO
chr1	160651546	160652057	NM_013862	TE	0	0	0	NO	NO	NO
chr1	160734523	160735298	NM_013862	TE	1	2	0	YES	YES	NO
chr1	161247398	161248138	NM_007453	TE	0	0	0	NO	NO	NO
chr1	161273870	161274577	NM_007453	TE	0	0	0	NO	NO	NO
chr1	161379337	161380092	NM_007453	TE	0	0	0	NO	NO	NO
chr1	161769213	161769746	NM_172645	TE	0	0	0	NO	NO	NO
chr1	161920680	161921352	NM_172645	TE	0	0	0	NO	NO	NO
chr1	163163647	163164284	NM_178883	TE	0	0	0	NO	NO	NO
chr1	163627945	163628562	NM_010629	TE	0	0	0	NO	NO	NO
chr1	164001697	164002240	NM_027279	TE	1	0	0	YES	NO	NO
chr1	164018103	164020246	NM_027279	TE	2	0	0	YES	NO	NO
chr1	164376928	164377615	NM_138314	TE	0	1	0	NO	YES	NO
chr1	164460980	164471376	NM_009721	TE	4	0	0	YES	NO	NO
chr1	164489906	164504145	NM_009721	TE	11	4	3	YES	YES	YES
chr1	164531617	164532246	NM_009721	TE	1	0	0	YES	NO	NO
chr1	164576634	164577437	NM_009721	TE	1	0	0	YES	NO	NO
chr1	165613711	165614552	NM_001083897	TE	0	1	0	NO	YES	NO
chr1	166002728	166003895	NM_011137	TE	0	1	0	NO	YES	NO
chr1	166907142	166907651	NM_175461	TE	0	0	0	NO	NO	NO
chr1	167021352	167022331	NM_175461	TE	0	0	0	NO	NO	NO
chr1	167448398	167449066	NM_025569	TE	0	0	0	NO	NO	NO
chr1	167937577	167938490	NM_183355	TE	1	0	0	YES	NO	NO
chr1	168357936	168358521	NM_183355	TE	1	0	0	YES	NO	NO
chr1	168395352	168396105	NM_183355	TE	0	0	0	NO	NO	NO
chr1	168426838	168427353	NM_183355	TE	0	0	0	NO	NO	NO
chr1	169834371	169834951	NM_010476	TE	0	0	0	NO	NO	NO
chr1	170101565	170102042	NM_133806	TE	0	0	0	NO	NO	NO
chr1	170477576	170478145	NM_001109985	TE	0	0	0	NO	NO	NO
chr1	170696468	170696990	NM_001109985	TE	0	0	0	NO	NO	NO
chr1	170871473	170871923	NM_001081304	TE	0	0	1	NO	NO	YES
chr1	170892087	170892970	NM_023173	TE	2	0	0	YES	NO	NO
chr1	171089885	171090532	NM_001081275	TE	0	0	0	NO	NO	NO
chr1	171126066	171126639	NM_001081275	TE	1	0	0	YES	NO	NO
chr1	171221489	171222013	NM_001037170	TE	0	0	0	NO	NO	NO
chr1	171970787	171971385	NM_033509	TE	0	0	0	NO	NO	NO
chr1	172024164	172024741	NM_033509	TE	1	0	0	YES	NO	NO
chr1	172261633	172262287	NM_178405	TE	0	0	0	NO	NO	NO
chr1	172323057	172323800	NM_080419	TE	2	0	0	YES	NO	NO
chr1	172418045	172418705	NM_026234	TE	1	0	0	YES	NO	NO
chr1	172701136	172701780	NM_026725	TE	0	0	0	NO	NO	NO
chr1	173321619	173322488	NM_026725	TE	0	0	0	NO	NO	NO
chr1	173348299	173349046	NM_026725	TE	1	0	0	YES	NO	NO
chr1	174583997	174584441	NM_019445	TE	0	0	0	NO	NO	NO
chr1	176612767	176621490	NM_029756	TE	0	0	0	NO	NO	NO
chr1	176634105	176644939	NM_029756	TE	2	0	0	YES	NO	NO
chr1	176880039	176880560	NM_029756	TE	0	0	0	NO	NO	NO
chr1	176948584	176949243	NM_029756	TE	0	0	0	NO	NO	NO
chr1	176983309	176983809	NM_029756	TE	0	0	0	NO	NO	NO
chr1	177616282	177616868	NM_007422	TE	0	0	0	NO	NO	NO
chr1	177753324	177753838	NM_007422	TE	1	0	0	YES	NO	NO
chr1	177987500	177987907	NM_007422	TE	0	0	0	NO	NO	NO
chr1	178283898	178284403	NM_025511	TE	0	0	0	NO	NO	NO
chr1	178307554	178308074	NM_025511	TE	1	0	0	YES	NO	NO
chr1	178337487	178338699	NM_016805	TE	0	1	1	NO	YES	YES
chr1	178406500	178407342	NM_026626	TE	0	1	0	NO	YES	NO
chr1	178553551	178554321	NM_001161665	TE	1	0	0	YES	NO	NO
chr1	178664042	178665437	NM_001161665	TE	1	0	0	YES	NO	NO
chr1	178734366	178735055	NM_001161665	TE	1	0	0	YES	NO	NO
chr1	178849993	178851208	NM_001161665	TE	0	0	0	NO	NO	NO
chr1	179087329	179088174	NM_027188	TE	0	0	0	NO	NO	NO
chr1	179177194	179177726	NM_027188	TE	0	0	0	NO	NO	NO
chr1	179198013	179199136	NM_027188	TE	2	0	0	YES	NO	NO
chr1	179211985	179212622	NM_027188	TE	0	0	0	NO	NO	NO
chr1	179276279	179277350	NM_027188	TE	1	0	0	YES	NO	NO
chr1	179441624	179442241	NM_027188	TE	0	0	0	NO	NO	NO
chr1	179462161	179462943	NM_027188	TE	0	0	0	NO	NO	NO
chr1	179487126	179487614	NM_027188	TE	0	0	0	NO	NO	NO
chr1	179500999	179501591	NM_027188	TE	0	0	0	NO	NO	NO
chr1	179604237	179605076	NM_146105	TE	2	0	0	YES	NO	NO
chr1	180570804	180571714	NM_007415	TE	0	0	0	NO	NO	NO
chr1	181653457	181653861	NM_133815	TE	0	0	0	NO	NO	NO
chr1	181742187	181742976	NM_133815	TE	0	0	0	NO	NO	NO
chr1	181930680	181931324	NM_133815	TE	0	0	2	NO	NO	YES
chr1	182094191	182104132	NM_012058	TE	13	1	0	YES	YES	NO
chr1	182162835	182163527	NM_012058	TE	0	0	0	NO	NO	NO
chr1	182181694	182191506	NM_012058	TE	2	2	0	YES	YES	NO
chr1	184496810	184497396	NM_008250	TE	0	0	0	NO	NO	NO
chr1	184972016	184972786	NM_145515	TE	0	0	0	NO	NO	NO
chr1	185079981	185080435	NM_145515	TE	0	0	0	NO	NO	NO
chr1	185099008	185105622	NM_001163754	TE	2	1	0	YES	YES	NO
chr1	185149118	185149676	NM_001163754	TE	0	0	0	NO	NO	NO
chr1	185190977	185191425	NM_001163754	TE	0	0	0	NO	NO	NO
chr1	185208384	185209126	NM_001163754	TE	1	0	1	YES	NO	YES
chr1	185488107	185489234	NM_001033286	TE	1	0	0	YES	NO	NO
chr1	185726758	185727217	NM_001033286	TE	0	0	0	NO	NO	NO
chr1	185829474	185829962	NM_146106	TE	0	0	0	NO	NO	NO
chr1	185955838	185956274	NM_146106	TE	0	0	0	NO	NO	NO
chr1	186110452	186110890	NM_146106	TE	0	0	0	NO	NO	NO
chr1	186236226	186236893	NM_146106	TE	1	0	0	YES	NO	NO
chr1	186261228	186261790	NM_146106	TE	0	0	0	NO	NO	NO
chr1	186510269	186514495	NM_026041	TE	2	0	0	YES	NO	NO
chr1	186918338	186929621	NM_033077	TE	1	0	0	YES	NO	NO
chr1	186954476	186955255	NM_033077	TE	0	0	0	NO	NO	NO
chr1	186976598	186977408	NM_033077	TE	0	0	0	NO	NO	NO
chr1	187282198	187283014	NM_026367	TE	0	0	0	NO	NO	NO
chr1	187441650	187442066	NM_026367	TE	0	0	0	NO	NO	NO
chr1	187578144	187578500	NM_026367	TE	0	0	0	NO	NO	NO
chr1	187603957	187604460	NM_026367	TE	0	0	0	NO	NO	NO
chr1	187724585	187725208	NM_026367	TE	0	0	0	NO	NO	NO
chr1	187779500	187780084	NM_026367	TE	0	0	0	NO	NO	NO
chr1	188639538	188640109	NM_172650	TE	0	0	0	NO	NO	NO
chr1	188660278	188660876	NM_172650	TE	0	0	0	NO	NO	NO
chr1	188854234	188854725	NM_172650	TE	0	0	0	NO	NO	NO
chr1	188998530	189013956	NM_172650	TE	10	2	1	YES	YES	YES
chr1	189586700	189587167	NM_001081363	TE	0	0	0	NO	NO	NO
chr1	189739826	189740545	NM_008976	TE	0	0	0	NO	NO	NO
chr1	189761478	189762107	NM_008976	TE	2	0	0	YES	NO	NO
chr1	189916245	189917008	NM_026796	TE	0	0	0	NO	NO	NO
chr1	190363364	190363831	NM_008937	TE	0	0	0	NO	NO	NO
chr1	190447954	190448705	NM_008937	TE	0	0	0	NO	NO	NO
chr1	190784479	190784792	NM_178775	TE	0	0	0	NO	NO	NO
chr1	191014076	191014917	NR_027298	TE	0	0	0	NO	NO	NO
chr1	191065099	191070772	NM_198654	TE	1	0	0	YES	NO	NO
chr1	191189883	191190395	NM_007498	TE	0	0	0	NO	NO	NO
chr1	191524763	191525296	NM_029766	TE	0	0	0	NO	NO	NO
chr1	191616129	191616857	NM_178632	TE	0	0	0	NO	NO	NO
chr1	191660744	191662249	NM_172266	TE	3	0	0	YES	NO	NO
chr1	191819087	191819644	NM_010892	TE	0	0	0	NO	NO	NO
chr1	191930404	191931085	NR_030669	TE	2	0	0	YES	NO	NO
chr1	192454839	192455452	NM_010600	TE	0	0	0	NO	NO	NO
chr1	192515299	192523248	NM_144881	TE	6	0	0	YES	NO	NO
chr1	192764401	192765196	NM_144881	TE	0	0	0	NO	NO	NO
chr1	192834539	192835064	NM_198247	TE	0	0	0	NO	NO	NO
chr1	192870038	192870889	NM_198247	TE	2	0	0	YES	NO	NO
chr1	193265672	193266144	NM_008059	TE	0	0	0	NO	NO	NO
chr1	193355068	193355601	NM_008484	TE	0	0	0	NO	NO	NO
chr1	193373892	193374393	NM_008484	TE	0	0	0	NO	NO	NO
chr1	193504377	193505120	NR_029592	TE	1	0	0	YES	NO	NO
chr1	193542145	193542900	NR_029592	TE	2	0	0	YES	NO	NO
chr1	193731807	193734342	NR_029592	TE	1	0	0	YES	NO	NO
chr1	193933701	193934636	NR_029592	TE	0	0	0	NO	NO	NO
chr1	194034116	194034660	NR_029592	TE	0	0	0	NO	NO	NO
chr1	194320503	194320980	NM_008882	TE	0	0	0	NO	NO	NO
chr1	194616048	194616664	NM_008882	TE	0	0	0	NO	NO	NO
chr1	194798321	194798934	NR_033564	TE	0	0	0	NO	NO	NO
chr1	195000960	195001677	NR_033564	TE	0	0	0	NO	NO	NO
chr10	3172964	3173646	NM_172784	TE	0	0	0	NO	NO	NO
chr10	3729490	3730098	NM_001159942	TE	1	0	0	YES	NO	NO
chr10	3891434	3892434	NM_001033253	TE	0	0	0	NO	NO	NO
chr10	3940884	3949793	NM_172308	TE	3	1	0	YES	YES	NO
chr10	4060925	4061667	NM_172308	TE	0	1	0	NO	YES	NO
chr10	4143094	4143823	NM_031185	TE	0	1	0	NO	YES	NO
chr10	4242024	4249674	NM_031185	TE	5	3	8	YES	YES	YES
chr10	4265778	4266511	NM_031185	TE	0	1	1	NO	YES	YES
chr10	4289439	4290512	NM_031185	TE	0	0	1	NO	NO	YES
chr10	4304575	4305163	NM_031185	TE	1	0	0	YES	NO	NO
chr10	4332338	4333901	NM_001033466	TE	3	1	3	YES	YES	YES
chr10	4375107	4375657	NM_001033466	TE	0	0	0	NO	NO	NO
chr10	4492625	4493627	NM_024261	TE	2	0	0	YES	NO	NO
chr10	5027105	5027816	NM_001079686	TE	0	0	0	NO	NO	NO
chr10	5560271	5561094	NM_153399	TE	1	0	0	YES	NO	NO
chr10	5822167	5825225	NM_175374	TE	1	2	0	YES	YES	NO
chr10	6820589	6821170	NM_172546	TE	0	0	0	NO	NO	NO
chr10	6878138	6878601	NM_172546	TE	0	0	0	NO	NO	NO
chr10	7612163	7612641	NM_172784	TE	0	0	0	NO	NO	NO
chr10	7645838	7646337	NR_030698	TE	0	0	0	NO	NO	NO
chr10	8114266	8115375	NM_138667	TE	0	0	0	NO	NO	NO
chr10	8364209	8364600	NM_177387	TE	0	0	0	NO	NO	NO
chr10	8886097	8890023	NM_175155	TE	3	2	0	YES	YES	NO
chr10	9085291	9091301	NM_175155	TE	2	1	0	YES	YES	NO
chr10	9252574	9253066	NM_175155	TE	0	0	0	NO	NO	NO
chr10	9331419	9332197	NM_175155	TE	1	0	0	YES	NO	NO
chr10	9625311	9625929	NM_001081344	TE	0	0	0	NO	NO	NO
chr10	9758399	9758895	NM_001081344	TE	0	0	0	NO	NO	NO
chr10	10847580	10848112	NM_026405	TE	0	0	0	NO	NO	NO
chr10	11229265	11229956	NM_027968	TE	0	0	0	NO	NO	NO
chr10	11754047	11754443	NM_010146	TE	0	0	0	NO	NO	NO
chr10	11781101	11781735	NM_010146	TE	0	0	0	NO	NO	NO
chr10	12385140	12385785	NM_029075	TE	0	0	0	NO	NO	NO
chr10	12541536	12554631	NM_029075	TE	6	1	0	YES	YES	NO
chr10	12572540	12573403	NM_029075	TE	1	1	0	YES	YES	NO
chr10	12608452	12615193	NM_029075	TE	2	5	1	YES	YES	YES
chr10	12791917	12792589	NM_029075	TE	0	0	0	NO	NO	NO
chr10	13013780	13014497	NM_175102	TE	1	0	0	YES	NO	NO
chr10	13107662	13108669	NM_009538	TE	2	0	0	YES	NO	NO
chr10	13661405	13661696	NM_001164195	TE	0	0	0	NO	NO	NO
chr10	13690784	13691218	NM_001164195	TE	0	0	0	NO	NO	NO
chr10	13822242	13823194	NM_025446	TE	0	0	0	NO	NO	NO
chr10	14081644	14082367	NM_010437	TE	1	0	0	YES	NO	NO
chr10	14703225	14703717	NM_025418	TE	0	0	0	NO	NO	NO
chr10	14967460	14968151	NM_025418	TE	0	0	0	NO	NO	NO
chr10	15263162	15263982	NM_025418	TE	0	0	0	NO	NO	NO
chr10	15791271	15791803	NM_025418	TE	0	0	0	NO	NO	NO
chr10	17176843	17179272	NM_010828	TE	0	0	0	NO	NO	NO
chr10	17229283	17230698	NM_010828	TE	0	0	0	NO	NO	NO
chr10	17576165	17580041	NM_010828	TE	5	2	0	YES	YES	NO
chr10	17599112	17599682	NM_010828	TE	1	0	0	YES	NO	NO
chr10	17808363	17809051	NM_138628	TE	2	0	0	YES	NO	NO
chr10	18003527	18003916	NM_028440	TE	0	0	0	NO	NO	NO
chr10	18044501	18044950	NM_009048	TE	0	0	0	NO	NO	NO
chr10	18194667	18195375	NM_144820	TE	1	0	0	YES	NO	NO
chr10	18319564	18320196	NM_144820	TE	1	0	0	YES	NO	NO
chr10	18356633	18357090	NM_173390	TE	1	0	0	YES	NO	NO
chr10	18418184	18423520	NM_173390	TE	3	0	0	YES	NO	NO
chr10	18445680	18446395	NM_173390	TE	1	1	0	YES	YES	NO
chr10	18468932	18469832	NM_173390	TE	0	0	0	NO	NO	NO
chr10	18482368	18483064	NM_019487	TE	0	0	0	NO	NO	NO
chr10	18501828	18502575	NM_019487	TE	0	0	0	NO	NO	NO
chr10	18584130	18584686	NM_019487	TE	1	0	0	YES	NO	NO
chr10	18634185	18635028	NM_019487	TE	0	0	0	NO	NO	NO
chr10	19207667	19208735	NM_009397	TE	0	2	0	NO	YES	NO
chr10	19404045	19404914	NM_010511	TE	0	0	0	NO	NO	NO
chr10	19708657	19709406	NM_010511	TE	1	0	0	YES	NO	NO
chr10	19835982	19836411	NM_029529	TE	0	0	0	NO	NO	NO
chr10	19891634	19892238	NM_008822	TE	1	0	0	YES	NO	NO
chr10	19938686	19939157	NM_008580	TE	0	0	0	NO	NO	NO
chr10	20030569	20031248	NM_008580	TE	0	0	0	NO	NO	NO
chr10	20153543	20154198	NM_008635	TE	1	0	0	YES	NO	NO
chr10	20264373	20265005	NM_153787	TE	0	0	0	NO	NO	NO
chr10	20395861	20396537	NM_027930	TE	0	0	0	NO	NO	NO
chr10	20410115	20410832	NM_027930	TE	0	0	0	NO	NO	NO
chr10	21053953	21055300	NM_026203	TE	1	2	0	YES	YES	NO
chr10	21130630	21131510	NM_010848	TE	0	0	0	NO	NO	NO
chr10	21298955	21299468	NM_019702	TE	0	0	0	NO	NO	NO
chr10	21439238	21439714	NM_019702	TE	0	0	0	NO	NO	NO
chr10	21701587	21702297	NM_001161847	TE	0	0	0	NO	NO	NO
chr10	21745741	21746782	NM_001161847	TE	2	0	0	YES	NO	NO
chr10	21845480	21848655	NM_001161847	TE	2	4	0	YES	YES	NO
chr10	22055150	22055889	NM_011361	TE	0	0	0	NO	NO	NO
chr10	22879594	22880126	NM_011603	TE	0	0	0	NO	NO	NO
chr10	23805968	23813795	NM_183116	TE	6	1	0	YES	YES	NO
chr10	24590459	24591251	NM_010217	TE	1	2	0	YES	YES	NO
chr10	24662050	24662775	NM_008813	TE	0	0	0	NO	NO	NO
chr10	24684050	24684524	NM_008813	TE	0	0	0	NO	NO	NO
chr10	24805639	24813411	NM_134005	TE	4	0	0	YES	NO	NO
chr10	24826005	24835394	NM_134005	TE	7	1	0	YES	YES	NO
chr10	24862928	24863632	NM_027347	TE	0	0	0	NO	NO	NO
chr10	25023716	25029943	NM_027347	TE	0	0	0	NO	NO	NO
chr10	25279239	25279881	NM_027347	TE	0	0	0	NO	NO	NO
chr10	25313782	25314483	NM_027347	TE	0	0	0	NO	NO	NO
chr10	25588433	25589205	NM_027347	TE	0	0	0	NO	NO	NO
chr10	25958843	25959940	NM_172787	TE	1	0	0	YES	NO	NO
chr10	26195053	26196064	NM_172787	TE	0	0	0	NO	NO	NO
chr10	26280239	26280719	NM_172787	TE	0	0	0	NO	NO	NO
chr10	26327670	26334388	NM_172787	TE	2	0	0	YES	NO	NO
chr10	26608744	26609590	NM_176837	TE	0	0	0	NO	NO	NO
chr10	26637481	26638564	NM_176837	TE	0	0	0	NO	NO	NO
chr10	26652938	26653466	NM_176837	TE	0	0	0	NO	NO	NO
chr10	27994102	27995056	NM_008983	TE	0	2	0	NO	YES	NO
chr10	28011917	28015062	NM_008983	TE	3	4	0	YES	YES	NO
chr10	28087626	28088472	NM_008983	TE	0	0	0	NO	NO	NO
chr10	28635886	28636566	NM_008983	TE	0	2	0	NO	YES	NO
chr10	29594820	29595691	NM_001110196	TE	0	0	0	NO	NO	NO
chr10	29855464	29856322	NM_001109747	TE	0	0	0	NO	NO	NO
chr10	30627608	30628266	NM_025798	TE	0	0	0	NO	NO	NO
chr10	30733161	30738044	NM_172495	TE	4	1	0	YES	YES	NO
chr10	31456573	31457128	NM_009413	TE	1	0	0	YES	NO	NO
chr10	32590714	32591160	NM_001013411	TE	0	0	0	NO	NO	NO
chr10	32639967	32640803	NM_001013411	TE	0	0	0	NO	NO	NO
chr10	32942896	32943406	NM_001013411	TE	0	0	0	NO	NO	NO
chr10	33375381	33376191	NM_175448	TE	0	2	0	NO	YES	NO
chr10	33796282	33796601	NM_028287	TE	0	0	0	NO	NO	NO
chr10	33960892	33961693	NM_028287	TE	1	0	0	YES	NO	NO
chr10	34230206	34237260	NM_172508	TE	5	2	1	YES	YES	YES
chr10	34252843	34253447	NM_009433	TE	0	0	0	NO	NO	NO
chr10	34315948	34316567	NM_030203	TE	1	0	0	YES	NO	NO
chr10	34359486	34360046	NM_176968	TE	0	0	0	NO	NO	NO
chr10	34887494	34887980	NM_176968	TE	0	0	0	NO	NO	NO
chr10	35016225	35016788	NM_176968	TE	0	0	0	NO	NO	NO
chr10	35264944	35265550	NM_176968	TE	0	0	0	NO	NO	NO
chr10	36611328	36623507	NM_008229	TE	1	1	0	YES	YES	NO
chr10	36924069	36936408	NM_008229	TE	3	2	0	YES	YES	NO
chr10	37212057	37219210	NM_008538	TE	1	1	0	YES	YES	NO
chr10	37377693	37378561	NM_008538	TE	0	0	0	NO	NO	NO
chr10	37666960	37667483	NM_008538	TE	0	0	0	NO	NO	NO
chr10	37841774	37842141	NM_008538	TE	0	0	0	NO	NO	NO
chr10	38553430	38554080	NM_183254	TE	0	0	0	NO	NO	NO
chr10	39106645	39119250	NM_183254	TE	3	0	0	YES	NO	NO
chr10	39209711	39210344	NM_028006	TE	0	0	0	NO	NO	NO
chr10	39224372	39225121	NM_028006	TE	0	0	0	NO	NO	NO
chr10	39546787	39547548	NM_134000	TE	0	0	0	NO	NO	NO
chr10	39592342	39592878	NM_134000	TE	1	1	0	YES	YES	NO
chr10	39618224	39619008	NM_134000	TE	0	0	0	NO	NO	NO
chr10	39650191	39650905	NM_134000	TE	0	0	1	NO	NO	YES
chr10	39674679	39675419	NM_011264	TE	2	0	0	YES	NO	NO
chr10	39736125	39736712	NM_011264	TE	0	0	0	NO	NO	NO
chr10	39786933	39787299	NM_011264	TE	1	0	0	YES	NO	NO
chr10	39975565	39976094	NM_001173500	TE	0	0	0	NO	NO	NO
chr10	40362774	40363629	NM_001168304	TE	1	1	0	YES	YES	NO
chr10	40425541	40426333	NM_001168304	TE	0	0	0	NO	NO	NO
chr10	40479581	40480122	NM_001168304	TE	1	0	0	YES	NO	NO
chr10	40897534	40898096	NM_031877	TE	0	0	0	NO	NO	NO
chr10	41400981	41401588	NM_153398	TE	0	0	0	NO	NO	NO
chr10	41467069	41468015	NM_138315	TE	1	1	2	YES	YES	YES
chr10	41607169	41607970	NM_016898	TE	1	0	0	YES	NO	NO
chr10	41627026	41627661	NM_016898	TE	1	0	0	YES	NO	NO
chr10	41829967	41830526	NM_001162908	TE	0	0	0	NO	NO	NO
chr10	41997373	41998267	NM_001013370	TE	1	0	0	YES	NO	NO
chr10	42254436	42254845	NM_019740	TE	0	0	0	NO	NO	NO
chr10	42415879	42416505	NM_145743	TE	0	0	0	NO	NO	NO
chr10	42646153	42646844	NM_172416	TE	0	0	0	NO	NO	NO
chr10	42800813	42801379	NM_153055	TE	0	0	0	NO	NO	NO
chr10	42945272	42945921	NM_153055	TE	0	0	0	NO	NO	NO
chr10	42968019	42969017	NM_175407	TE	0	0	0	NO	NO	NO
chr10	43043222	43043862	NM_175407	TE	0	0	0	NO	NO	NO
chr10	43275851	43276775	NM_001168289	TE	1	0	0	YES	NO	NO
chr10	43477075	43478329	NM_199028	TE	1	1	2	YES	YES	YES
chr10	43507038	43507648	NM_199028	TE	1	0	0	YES	NO	NO
chr10	43551251	43551964	NM_026411	TE	0	1	0	NO	YES	NO
chr10	43687335	43688118	NM_009846	TE	1	0	0	YES	NO	NO
chr10	43939002	43939758	NM_130892	TE	0	0	0	NO	NO	NO
chr10	44086405	44086842	NM_053069	TE	0	0	0	NO	NO	NO
chr10	44308095	44308875	NM_053069	TE	0	0	0	NO	NO	NO
chr10	44368498	44369367	NM_007548	TE	0	0	1	NO	NO	YES
chr10	44409025	44416255	NM_007548	TE	2	0	0	YES	NO	NO
chr10	44434657	44435497	NM_007548	TE	1	0	0	YES	NO	NO
chr10	44483044	44483453	NM_007548	TE	0	0	0	NO	NO	NO
chr10	44501437	44521239	NM_007548	TE	3	0	0	YES	NO	NO
chr10	44539235	44545550	NM_007548	TE	0	0	0	NO	NO	NO
chr10	44684113	44684848	NM_007548	TE	1	0	0	YES	NO	NO
chr10	44698505	44700671	NM_007548	TE	1	0	0	YES	NO	NO
chr10	44716537	44722243	NM_007548	TE	1	0	0	YES	NO	NO
chr10	44945187	44945832	NM_011156	TE	0	0	0	NO	NO	NO
chr10	45072249	45072838	NM_011156	TE	1	0	0	YES	NO	NO
chr10	45091314	45092709	NM_011156	TE	1	0	0	YES	NO	NO
chr10	45194415	45195060	NM_011156	TE	0	0	0	NO	NO	NO
chr10	45237573	45238055	NM_024285	TE	0	0	0	NO	NO	NO
chr10	45324067	45324693	NM_024285	TE	0	0	0	NO	NO	NO
chr10	45446026	45446765	NM_001031772	TE	0	0	0	NO	NO	NO
chr10	46730461	46741496	NM_172473	TE	2	0	0	YES	NO	NO
chr10	47517713	47518416	NM_172473	TE	0	0	0	NO	NO	NO
chr10	49136653	49141007	NM_198007	TE	0	0	0	NO	NO	NO
chr10	49417218	49417759	NM_198007	TE	0	0	0	NO	NO	NO
chr10	49908159	49908460	NM_198007	TE	0	0	0	NO	NO	NO
chr10	51237922	51238732	NM_198007	TE	0	0	0	NO	NO	NO
chr10	51463626	51464256	NM_025705	TE	0	0	0	NO	NO	NO
chr10	52246075	52246844	NM_025705	TE	0	0	0	NO	NO	NO
chr10	52273710	52296460	NM_025705	TE	18	2	1	YES	YES	YES
chr10	53412757	53413406	NM_025541	TE	0	0	0	NO	NO	NO
chr10	54509610	54510238	NM_008548	TE	0	0	0	NO	NO	NO
chr10	55537221	55537927	NM_001163833	TE	0	0	0	NO	NO	NO
chr10	56373863	56376564	NM_010288	TE	2	1	1	YES	YES	YES
chr10	56406696	56407316	NM_010288	TE	1	0	0	YES	NO	NO
chr10	57492042	57492628	NM_008297	TE	0	1	0	NO	YES	NO
chr10	57576531	57577197	NM_019760	TE	0	0	0	NO	NO	NO
chr10	58531207	58532608	NM_001162956	TE	0	2	0	NO	YES	NO
chr10	58594325	58595105	NM_001162956	TE	0	0	0	NO	NO	NO
chr10	59353773	59354799	NM_011030	TE	1	1	0	YES	YES	NO
chr10	59545054	59559291	NM_001033259	TE	7	3	0	YES	YES	NO
chr10	59580431	59581223	NM_001033259	TE	0	0	0	NO	NO	NO
chr10	59640780	59641543	NM_001033259	TE	1	0	0	YES	NO	NO
chr10	59689754	59690511	NM_144822	TE	0	0	0	NO	NO	NO
chr10	59907232	59908254	NM_019965	TE	0	0	0	NO	NO	NO
chr10	60136733	60148340	NM_052994	TE	6	0	0	YES	NO	NO
chr10	60165792	60167210	NM_016803	TE	1	0	0	YES	NO	NO
chr10	60553031	60553683	NM_023596	TE	0	0	0	NO	NO	NO
chr10	60606762	60607604	NM_023596	TE	1	0	0	YES	NO	NO
chr10	60727496	60728107	NM_023596	TE	1	0	0	YES	NO	NO
chr10	60783456	60784045	NM_023596	TE	0	0	0	NO	NO	NO
chr10	60826345	60828875	NM_029770	TE	4	0	0	YES	NO	NO
chr10	60948915	60949125	NM_029770	TE	1	0	0	YES	NO	NO
chr10	61059094	61059746	NM_025273	TE	1	0	0	YES	NO	NO
chr10	61225680	61226147	NM_001081127	TE	1	0	0	YES	NO	NO
chr10	61241828	61242587	NM_001081127	TE	1	0	0	YES	NO	NO
chr10	61315250	61316435	NM_001081127	TE	2	1	0	YES	YES	NO
chr10	61374963	61382644	NM_013753	TE	12	1	0	YES	YES	NO
chr10	61415544	61417254	NM_013611	TE	3	2	0	YES	YES	NO
chr10	61624735	61625659	NM_026438	TE	2	0	0	YES	NO	NO
chr10	61828827	61832319	NM_207000	TE	4	0	1	YES	NO	YES
chr10	61928692	61929950	NM_007731	TE	2	2	0	YES	YES	NO
chr10	62009971	62012837	NM_007731	TE	3	0	0	YES	NO	NO
chr10	62036646	62037345	NM_007731	TE	2	0	0	YES	NO	NO
chr10	62232891	62242754	NM_197996	TE	5	0	0	YES	NO	NO
chr10	62474801	62477473	NM_001113355	TE	3	0	1	YES	NO	YES
chr10	62514018	62514710	NM_133672	TE	0	0	0	NO	NO	NO
chr10	63089306	63090066	NM_016864	TE	1	0	0	YES	NO	NO
chr10	63236916	63237773	NM_026101	TE	1	0	0	YES	NO	NO
chr10	63347626	63361125	NM_001159589	TE	4	0	0	YES	NO	NO
chr10	63523953	63524416	NM_177612	TE	0	0	0	NO	NO	NO
chr10	64090155	64090665	NM_177612	TE	0	0	0	NO	NO	NO
chr10	64668486	64669007	NM_177612	TE	0	0	0	NO	NO	NO
chr10	64736479	64744736	NM_177612	TE	3	0	0	YES	NO	NO
chr10	64998725	64999273	NM_177612	TE	0	0	0	NO	NO	NO
chr10	66547514	66548189	NM_178606	TE	0	0	0	NO	NO	NO
chr10	66969262	66970293	NM_178606	TE	1	0	0	YES	NO	NO
chr10	67003089	67004508	NM_178606	TE	0	3	0	NO	YES	NO
chr10	67025555	67026400	NM_178606	TE	2	2	0	YES	YES	NO
chr10	67053243	67053932	NM_178606	TE	2	0	0	YES	NO	NO
chr10	67187772	67188210	NM_207221	TE	0	0	0	NO	NO	NO
chr10	67454314	67462423	NM_010118	TE	1	0	0	YES	NO	NO
chr10	67647592	67648403	NM_001005419	TE	1	0	0	YES	NO	NO
chr10	68043992	68044455	NM_001081346	TE	0	0	0	NO	NO	NO
chr10	68063497	68064422	NM_001081346	TE	0	0	0	NO	NO	NO
chr10	68111938	68115643	NM_001081346	TE	6	0	5	YES	NO	YES
chr10	68136543	68138111	NM_001081346	TE	0	2	1	NO	YES	YES
chr10	68230103	68240669	NM_001081346	TE	5	1	0	YES	YES	NO
chr10	68259547	68260280	NM_001081346	TE	0	0	0	NO	NO	NO
chr10	68795285	68796089	NM_177794	TE	0	0	0	NO	NO	NO
chr10	69359507	69360162	NM_007659	TE	0	0	0	NO	NO	NO
chr10	69859841	69860747	NM_009670	TE	2	0	0	YES	NO	NO
chr10	69907991	69909264	NM_009670	TE	1	1	0	YES	YES	NO
chr10	69925443	69926511	NM_009670	TE	0	0	0	NO	NO	NO
chr10	70094815	70095644	NM_001111121	TE	0	1	1	NO	YES	YES
chr10	70260305	70261249	NM_025807	TE	0	0	0	NO	NO	NO
chr10	70292085	70292717	NM_025807	TE	0	0	0	NO	NO	NO
chr10	70325446	70326084	NM_025807	TE	1	0	0	YES	NO	NO
chr10	70359054	70365246	NM_001143777	TE	5	4	0	YES	YES	NO
chr10	70433200	70433882	NM_001143777	TE	1	0	0	YES	NO	NO
chr10	70727882	70742397	NM_178621	TE	3	0	0	YES	NO	NO
chr10	70871766	70878428	NM_178621	TE	1	0	0	YES	NO	NO
chr10	71310236	71310746	NM_145420	TE	0	0	0	NO	NO	NO
chr10	71345838	71346585	NM_134007	TE	0	1	0	NO	YES	NO
chr10	71448146	71448739	NM_027184	TE	0	0	0	NO	NO	NO
chr10	71734976	71738672	NM_027184	TE	2	0	0	YES	NO	NO
chr10	73039458	73040117	NM_025635	TE	0	0	0	NO	NO	NO
chr10	73895850	73896649	NM_010311	TE	0	0	0	NO	NO	NO
chr10	74952507	74953447	NM_010311	TE	1	0	0	YES	NO	NO
chr10	75679139	75679991	NM_001162913	TE	0	0	0	NO	NO	NO
chr10	75850843	75852223	NM_010798	TE	3	0	0	YES	NO	NO
chr10	76002424	76003112	NM_177475	TE	0	0	0	NO	NO	NO
chr10	76029020	76029797	NM_177475	TE	0	0	1	NO	NO	YES
chr10	76067602	76068285	NM_177475	TE	0	0	0	NO	NO	NO
chr10	76439420	76440059	NM_008787	TE	0	0	0	NO	NO	NO
chr10	76883644	76884212	NM_021568	TE	0	0	0	NO	NO	NO
chr10	77016279	77017127	NM_031196	TE	1	0	0	YES	NO	NO
chr10	77096867	77097556	NM_001109991	TE	1	0	0	YES	NO	NO
chr10	77572158	77573118	NM_145925	TE	2	0	0	YES	NO	NO
chr10	77602858	77603610	NM_019929	TE	0	0	0	NO	NO	NO
chr10	78038211	78038707	NM_001081695	TE	0	0	0	NO	NO	NO
chr10	78096593	78097113	NM_015790	TE	0	0	0	NO	NO	NO
chr10	78259510	78260227	NM_001081055	TE	1	0	0	YES	NO	NO
chr10	78326110	78326843	NM_053014	TE	1	0	0	YES	NO	NO
chr10	78365951	78368149	NM_053014	TE	4	1	0	YES	YES	NO
chr10	78390819	78391648	NM_010925	TE	1	0	0	YES	NO	NO
chr10	78502928	78503393	NM_172134	TE	1	0	0	YES	NO	NO
chr10	79672843	79673674	NM_148934	TE	0	0	2	NO	NO	YES
chr10	80464890	80470405	NM_001164150	TE	0	0	0	NO	NO	NO
chr10	80960746	80961604	NM_008655	TE	0	0	0	NO	NO	NO
chr10	81141435	81142274	NM_010731	TE	0	0	2	NO	NO	YES
chr10	81229795	81230579	NM_178662	TE	2	0	0	YES	NO	NO
chr10	81340220	81341014	NM_148951	TE	1	0	0	YES	NO	NO
chr10	82147427	82160140	NM_001163064	TE	0	0	0	NO	NO	NO
chr10	82382872	82383479	NM_001105557	TE	0	0	2	NO	NO	YES
chr10	82809100	82810144	NM_010914	TE	0	0	0	NO	NO	NO
chr10	82861180	82861942	NM_001042514	TE	1	0	0	YES	NO	NO
chr10	83344070	83346607	NM_177388	TE	1	0	0	YES	NO	NO
chr10	83697683	83698321	NM_001145198	TE	0	0	0	NO	NO	NO
chr10	84097174	84097684	NM_001004363	TE	0	0	0	NO	NO	NO
chr10	84382939	84383687	NM_001004363	TE	1	0	0	YES	NO	NO
chr10	84418249	84419101	NM_001004363	TE	0	0	0	NO	NO	NO
chr10	84457858	84458660	NM_001004363	TE	0	0	0	NO	NO	NO
chr10	84523006	84523635	NM_175451	TE	0	0	1	NO	NO	YES
chr10	84554343	84555212	NM_175451	TE	0	0	0	NO	NO	NO
chr10	84685863	84686531	NM_027423	TE	1	0	0	YES	NO	NO
chr10	84707668	84708822	NM_027423	TE	1	0	0	YES	NO	NO
chr10	84755528	84759114	NM_027423	TE	3	0	0	YES	NO	NO
chr10	84836005	84839652	NM_183172	TE	4	0	0	YES	NO	NO
chr10	84858859	84863647	NM_183172	TE	3	0	0	YES	NO	NO
chr10	84885832	84886606	NM_183172	TE	1	0	0	YES	NO	NO
chr10	84910443	84911632	NM_183172	TE	0	0	0	NO	NO	NO
chr10	85071371	85072368	NM_010214	TE	0	2	0	NO	YES	NO
chr10	85197422	85209759	NM_007771	TE	1	0	0	YES	NO	NO
chr10	85451409	85452311	NM_028709	TE	2	0	0	YES	NO	NO
chr10	85507358	85510905	NM_001017525	TE	3	0	0	YES	NO	NO
chr10	85570270	85570893	NM_001017525	TE	0	0	0	NO	NO	NO
chr10	85591239	85591817	NM_001017525	TE	2	0	0	YES	NO	NO
chr10	86337873	86338729	NM_011595	TE	0	0	0	NO	NO	NO
chr10	86434790	86435522	NM_013722	TE	0	0	0	NO	NO	NO
chr10	86784992	86785657	NM_175331	TE	0	0	0	NO	NO	NO
chr10	87046451	87046919	NM_175331	TE	0	0	0	NO	NO	NO
chr10	87420040	87420426	NM_008553	TE	0	0	0	NO	NO	NO
chr10	87443735	87448377	NM_008553	TE	1	0	0	YES	NO	NO
chr10	87685655	87686370	NM_008553	TE	1	0	0	YES	NO	NO
chr10	87726463	87727023	NM_008553	TE	0	0	0	NO	NO	NO
chr10	87860916	87861497	NM_029249	TE	0	0	0	NO	NO	NO
chr10	87926417	87927860	NM_029249	TE	1	1	0	YES	YES	NO
chr10	88349623	88350378	NM_027878	TE	0	0	0	NO	NO	NO
chr10	88547314	88548203	NM_001146690	TE	0	0	0	NO	NO	NO
chr10	88672118	88685498	NM_001037166	TE	2	0	0	YES	NO	NO
chr10	88708757	88709408	NM_001037166	TE	0	1	0	NO	YES	NO
chr10	89213474	89214084	NM_001079876	TE	0	0	0	NO	NO	NO
chr10	89340141	89340798	NM_001079876	TE	0	0	0	NO	NO	NO
chr10	89470758	89487731	NM_001079876	TE	2	1	0	YES	YES	NO
chr10	89654621	89654685	NM_198021	TE	0	0	0	NO	NO	NO
chr10	90137536	90138050	NM_001128086	TE	0	0	0	NO	NO	NO
chr10	90464701	90465396	NM_001128086	TE	1	0	0	YES	NO	NO
chr10	90709099	90710060	NM_009684	TE	0	0	0	NO	NO	NO
chr10	91281974	91282490	NM_001080134	TE	0	0	0	NO	NO	NO
chr10	91425508	91426061	NM_001080134	TE	0	0	0	NO	NO	NO
chr10	92163015	92163683	NM_008682	TE	0	0	0	NO	NO	NO
chr10	92400476	92401154	NM_008682	TE	0	0	0	NO	NO	NO
chr10	92511495	92511888	NM_008682	TE	0	0	0	NO	NO	NO
chr10	92816984	92817551	NM_008682	TE	0	0	0	NO	NO	NO
chr10	93165527	93166624	NM_146239	TE	0	3	0	NO	YES	NO
chr10	93188219	93189050	NM_146239	TE	1	1	0	YES	YES	NO
chr10	93242061	93242816	NM_013508	TE	0	1	0	NO	YES	NO
chr10	93363947	93365007	NM_013508	TE	2	1	0	YES	YES	NO
chr10	93490504	93490979	NM_010401	TE	0	0	0	NO	NO	NO
chr10	93620649	93621270	NM_021320	TE	0	0	0	NO	NO	NO
chr10	94093465	94093945	NM_011629	TE	0	0	0	NO	NO	NO
chr10	94172520	94173127	NM_011629	TE	1	0	0	YES	NO	NO
chr10	94276343	94276932	NM_025551	TE	0	0	0	NO	NO	NO
chr10	94818822	94819367	NM_018797	TE	1	0	0	YES	NO	NO
chr10	94889661	94890400	NM_018797	TE	1	0	0	YES	NO	NO
chr10	95116471	95116965	NM_018797	TE	0	0	0	NO	NO	NO
chr10	95175202	95175996	NM_009950	TE	1	1	0	YES	YES	NO
chr10	95220196	95220949	NM_009950	TE	0	1	0	NO	YES	NO
chr10	95258121	95258751	NM_009950	TE	1	0	0	YES	NO	NO
chr10	95302100	95302839	NM_009950	TE	1	0	0	YES	NO	NO
chr10	95415179	95415793	NM_001168656	TE	0	0	1	NO	NO	YES
chr10	95455925	95461963	NM_007706	TE	5	2	1	YES	YES	YES
chr10	95595693	95596831	NM_027722	TE	1	0	0	YES	NO	NO
chr10	95642868	95643666	NM_027722	TE	1	0	0	YES	NO	NO
chr10	95883349	95892828	NM_001001932	TE	3	2	1	YES	YES	YES
chr10	95976712	95977280	NM_001001932	TE	0	0	0	NO	NO	NO
chr10	96285311	96286207	NM_007569	TE	0	0	0	NO	NO	NO
chr10	96299704	96309612	NM_007569	TE	0	0	0	NO	NO	NO
chr10	96479099	96479700	NM_007569	TE	0	0	0	NO	NO	NO
chr10	96631006	96631644	NM_007569	TE	0	0	1	NO	NO	YES
chr10	96655734	96659369	NM_007569	TE	3	0	0	YES	NO	NO
chr10	96720970	96721918	NM_007569	TE	0	1	1	NO	YES	YES
chr10	98748988	98749787	NM_026482	TE	0	0	0	NO	NO	NO
chr10	98840357	98840889	NM_026482	TE	1	0	0	YES	NO	NO
chr10	99014209	99014609	NM_027740	TE	0	0	0	NO	NO	NO
chr10	99262835	99265936	NM_026268	TE	0	0	5	NO	NO	YES
chr10	99353202	99354340	NM_026268	TE	0	1	0	NO	YES	NO
chr10	99460698	99473323	NM_026268	TE	9	2	0	YES	YES	NO
chr10	100021837	100022555	NM_013598	TE	0	0	0	NO	NO	NO
chr10	100065917	100066625	NM_013598	TE	0	0	0	NO	NO	NO
chr10	100111005	100111438	NM_013598	TE	0	0	0	NO	NO	NO
chr10	100164279	100165136	NM_013598	TE	1	0	0	YES	NO	NO
chr10	101166766	101167518	NM_175128	TE	0	0	0	NO	NO	NO
chr10	103036372	103036884	NM_175328	TE	0	0	0	NO	NO	NO
chr10	103323246	103323825	NM_175328	TE	1	0	0	YES	NO	NO
chr10	103346482	103347185	NM_175328	TE	0	0	0	NO	NO	NO
chr10	103368838	103369627	NM_175328	TE	0	1	0	NO	YES	NO
chr10	105233144	105233547	NM_177368	TE	0	0	0	NO	NO	NO
chr10	105747764	105753856	NM_207522	TE	1	0	0	YES	NO	NO
chr10	106005856	106006508	NM_025602	TE	0	1	0	NO	YES	NO
chr10	107528578	107529292	NM_027892	TE	0	0	0	NO	NO	NO
chr10	108250647	108251139	NM_054056	TE	0	0	0	NO	NO	NO
chr10	108286472	108292441	NM_054056	TE	5	5	5	YES	YES	YES
chr10	108567936	108573243	NM_054056	TE	3	0	0	YES	NO	NO
chr10	109521528	109522359	NM_054056	TE	0	0	0	NO	NO	NO
chr10	110854680	110855198	NM_007792	TE	0	0	0	NO	NO	NO
chr10	110931136	110932021	NM_007792	TE	1	1	2	YES	YES	YES
chr10	110977189	110977924	NM_172554	TE	1	0	0	YES	NO	NO
chr10	111116955	111117676	NM_175489	TE	0	0	0	NO	NO	NO
chr10	111433224	111434038	NM_015781	TE	1	2	0	YES	YES	NO
chr10	111559557	111560258	NM_009344	TE	0	0	0	NO	NO	NO
chr10	111592258	111593140	NM_009344	TE	1	0	0	YES	NO	NO
chr10	111841916	111854682	NM_178610	TE	4	2	0	YES	YES	NO
chr10	111895109	111895477	NM_178610	TE	0	0	0	NO	NO	NO
chr10	112229460	112230017	NM_178610	TE	0	0	0	NO	NO	NO
chr10	112400335	112400781	NM_178610	TE	1	0	0	YES	NO	NO
chr10	115201049	115202097	NM_025706	TE	0	0	0	NO	NO	NO
chr10	115350739	115351400	NM_133683	TE	1	0	0	YES	NO	NO
chr10	115382798	115383644	NM_025780	TE	0	0	0	NO	NO	NO
chr10	115468826	115475602	NM_001033261	TE	1	0	0	YES	NO	NO
chr10	116382833	116383333	NM_021452	TE	0	0	0	NO	NO	NO
chr10	116512258	116512943	NM_021452	TE	1	0	0	YES	NO	NO
chr10	116561700	116563570	NM_028082	TE	0	3	3	NO	YES	YES
chr10	116754865	116755564	NM_028082	TE	0	0	0	NO	NO	NO
chr10	116930508	116931262	NM_001003950	TE	0	0	0	NO	NO	NO
chr10	117151951	117152837	NM_177798	TE	2	0	0	YES	NO	NO
chr10	117504364	117504698	NM_027468	TE	0	0	0	NO	NO	NO
chr10	117703585	117704334	NM_010786	TE	0	0	1	NO	NO	YES
chr10	117805749	117806658	NM_134010	TE	1	0	0	YES	NO	NO
chr10	117848180	117849615	NM_024457	TE	0	0	0	NO	NO	NO
chr10	117952456	117953820	NM_024457	TE	0	1	2	NO	YES	YES
chr10	118044660	118045511	NM_148922	TE	1	0	0	YES	NO	NO
chr10	118121753	118122390	NM_148922	TE	0	0	0	NO	NO	NO
chr10	118460871	118461893	NM_148922	TE	1	0	0	YES	NO	NO
chr10	118667891	118668479	NM_001014390	TE	0	0	0	NO	NO	NO
chr10	119279589	119280072	NM_027994	TE	0	0	0	NO	NO	NO
chr10	119483665	119484217	NM_133442	TE	1	0	0	YES	NO	NO
chr10	119830444	119838384	NM_080446	TE	0	0	0	NO	NO	NO
chr10	119979333	119980387	NM_080446	TE	0	0	0	NO	NO	NO
chr10	120024839	120025350	NM_080446	TE	0	0	0	NO	NO	NO
chr10	120171042	120171943	NM_028679	TE	0	1	0	NO	YES	NO
chr10	120388432	120389010	NM_010441	TE	0	0	0	NO	NO	NO
chr10	121015931	121016686	NM_011915	TE	0	0	0	NO	NO	NO
chr10	121089558	121090344	NM_011915	TE	0	0	0	NO	NO	NO
chr10	121403652	121404573	NM_029364	TE	0	0	0	NO	NO	NO
chr10	121454760	121455589	NM_138956	TE	1	0	0	YES	NO	NO
chr10	121501174	121501774	NM_138956	TE	0	0	0	NO	NO	NO
chr10	121742294	121743009	NM_173022	TE	0	0	0	NO	NO	NO
chr10	122999223	122999868	NR_029527	TE	0	0	0	NO	NO	NO
chr10	123460504	123461093	NM_027604	TE	0	0	0	NO	NO	NO
chr10	123807133	123807720	NM_027604	TE	0	0	0	NO	NO	NO
chr10	125185230	125186102	NM_177152	TE	0	0	0	NO	NO	NO
chr10	125214389	125220788	NM_177152	TE	0	0	0	NO	NO	NO
chr10	125725507	125726141	NM_177152	TE	0	0	0	NO	NO	NO
chr10	125800459	125801718	NM_177152	TE	0	0	0	NO	NO	NO
chr10	125839340	125840211	NM_177152	TE	1	0	0	YES	NO	NO
chr10	125902474	125903064	NM_177152	TE	0	0	0	NO	NO	NO
chr10	125940194	125942217	NM_177152	TE	2	0	0	YES	NO	NO
chr10	125970117	125970788	NM_177152	TE	0	0	0	NO	NO	NO
chr10	126762965	126764477	NM_026858	TE	1	0	0	YES	NO	NO
chr10	127112660	127113126	NM_177614	TE	0	0	0	NO	NO	NO
chr10	127238202	127238933	NM_001039000	TE	1	0	0	YES	NO	NO
chr10	127270403	127270819	NM_001190453	TE	1	0	0	YES	NO	NO
chr10	127590420	127590887	NM_008512	TE	1	0	0	YES	NO	NO
chr10	127907195	127907934	NM_008921	TE	1	1	0	YES	YES	NO
chr10	128094524	128095661	NM_054078	TE	0	0	0	NO	NO	NO
chr10	128132569	128133486	NM_054078	TE	1	0	1	YES	NO	YES
chr10	128186968	128187751	NM_001033264	TE	0	1	0	NO	YES	NO
chr10	128369749	128370453	NM_001081040	TE	0	0	0	NO	NO	NO
chr10	128538155	128538904	NM_134003	TE	0	0	0	NO	NO	NO
chr10	128631317	128632052	NM_013765	TE	1	0	0	YES	NO	NO
chr10	128685526	128686168	NM_177411	TE	1	0	0	YES	NO	NO
chr10	129847262	129847796	NM_015740	TE	0	0	0	NO	NO	NO
chr10	130293542	130294319	NM_015740	TE	0	0	0	NO	NO	NO
chr11	3289705	3293683	NM_019574	TE	0	1	6	NO	YES	YES
chr11	3380299	3380965	NM_173053	TE	1	0	0	YES	NO	NO
chr11	3398416	3398974	NM_010718	TE	0	0	0	NO	NO	NO
chr11	3426287	3426860	NM_010718	TE	0	0	0	NO	NO	NO
chr11	3472421	3473143	NR_028317	TE	1	0	0	YES	NO	NO
chr11	3548858	3549551	NM_013870	TE	1	0	0	YES	NO	NO
chr11	3778818	3779217	NM_152818	TE	0	0	0	NO	NO	NO
chr11	4245797	4247723	NM_001013365	TE	5	2	0	YES	YES	NO
chr11	4301973	4302839	NM_001039537	TE	1	1	0	YES	YES	NO
chr11	4422907	4423591	NM_029458	TE	0	0	0	NO	NO	NO
chr11	4464093	4464959	NM_029458	TE	1	0	0	YES	NO	NO
chr11	4494814	4495658	NM_029458	TE	1	0	0	YES	NO	NO
chr11	4565511	4566114	NM_028860	TE	0	0	0	NO	NO	NO
chr11	4643381	4644386	NM_029291	TE	2	0	0	YES	NO	NO
chr11	4690098	4690871	NM_197979	TE	0	0	0	NO	NO	NO
chr11	4705021	4705897	NM_026015	TE	0	0	0	NO	NO	NO
chr11	4802856	4808827	NM_010898	TE	8	2	9	YES	YES	YES
chr11	4861192	4861686	NM_010898	TE	0	0	0	NO	NO	NO
chr11	5046090	5046718	NM_145216	TE	1	0	0	YES	NO	NO
chr11	5323926	5324723	NM_032396	TE	0	0	0	NO	NO	NO
chr11	5495286	5495747	NM_013842	TE	0	2	0	NO	YES	NO
chr11	5702506	5703079	NM_026080	TE	0	0	1	NO	NO	YES
chr11	5740936	5741681	NM_178623	TE	0	1	0	NO	YES	NO
chr11	5942855	5943497	NM_019661	TE	0	0	0	NO	NO	NO
chr11	6038674	6039730	NM_001174053	TE	2	0	0	YES	NO	NO
chr11	6180655	6181514	NM_173748	TE	0	0	0	NO	NO	NO
chr11	6364558	6365115	NM_028601	TE	1	0	0	YES	NO	NO
chr11	6778539	6779211	NM_001130457	TE	0	1	0	NO	YES	NO
chr11	6894812	6895736	NM_009622	TE	0	1	0	NO	YES	NO
chr11	7068249	7068904	NM_009622	TE	1	0	0	YES	NO	NO
chr11	7092302	7092840	NM_009622	TE	0	0	0	NO	NO	NO
chr11	7234981	7235545	NM_008343	TE	0	0	0	NO	NO	NO
chr11	7412563	7424052	NM_008343	TE	1	2	0	YES	YES	NO
chr11	7531697	7535336	NM_008343	TE	3	0	0	YES	NO	NO
chr11	8147595	8148384	NM_001083587	TE	0	0	0	NO	NO	NO
chr11	8605103	8605671	NM_001083587	TE	0	0	0	NO	NO	NO
chr11	8634666	8636342	NM_001083587	TE	2	2	3	YES	YES	YES
chr11	8722788	8723824	NM_001083587	TE	1	0	0	YES	NO	NO
chr11	8754359	8754999	NM_001083587	TE	0	0	0	NO	NO	NO
chr11	8811463	8812124	NM_001083587	TE	1	0	0	YES	NO	NO
chr11	9904322	9904854	NM_001159402	TE	0	0	0	NO	NO	NO
chr11	9982954	9995174	NM_001159402	TE	0	0	0	NO	NO	NO
chr11	10051225	10052141	NM_001159402	TE	0	0	0	NO	NO	NO
chr11	10337558	10338398	NM_015785	TE	0	0	0	NO	NO	NO
chr11	11098091	11098759	NM_015785	TE	0	0	0	NO	NO	NO
chr11	11881310	11882475	NM_001163360	TE	0	3	0	NO	YES	NO
chr11	11904775	11905555	NM_001163360	TE	0	0	0	NO	NO	NO
chr11	11940931	11943274	NM_010345	TE	3	0	0	YES	NO	NO
chr11	12811852	12812016	NM_172496	TE	0	0	0	NO	NO	NO
chr11	13978380	13978988	NM_172496	TE	0	0	0	NO	NO	NO
chr11	14072107	14072827	NM_172496	TE	0	0	0	NO	NO	NO
chr11	14159385	14159991	NM_172496	TE	0	0	0	NO	NO	NO
chr11	14482719	14483132	NM_145967	TE	0	0	0	NO	NO	NO
chr11	15435762	15436325	NM_145967	TE	0	0	0	NO	NO	NO
chr11	16344882	16346177	NM_145967	TE	0	0	0	NO	NO	NO
chr11	16498482	16499379	NM_001109971	TE	0	0	1	NO	NO	YES
chr11	16607766	16608572	NM_001109971	TE	0	1	0	NO	YES	NO
chr11	17721915	17722703	NM_026576	TE	0	0	0	NO	NO	NO
chr11	17853056	17854625	NM_026576	TE	0	0	0	NO	NO	NO
chr11	17883130	17883984	NM_026576	TE	0	0	0	NO	NO	NO
chr11	18173005	18173368	NM_026576	TE	0	0	0	NO	NO	NO
chr11	18371093	18371834	NM_026576	TE	0	0	0	NO	NO	NO
chr11	18478575	18479255	NM_026576	TE	0	0	0	NO	NO	NO
chr11	18493098	18493837	NM_010789	TE	0	0	0	NO	NO	NO
chr11	18913140	18913771	NM_010789	TE	0	0	0	NO	NO	NO
chr11	18957270	18957873	NM_010789	TE	0	0	0	NO	NO	NO
chr11	19025900	19026550	NM_010789	TE	0	0	0	NO	NO	NO
chr11	19073932	19074696	NM_010789	TE	1	1	0	YES	YES	NO
chr11	19330696	19331224	NM_010789	TE	0	0	0	NO	NO	NO
chr11	19746962	19748193	NM_033523	TE	1	0	0	YES	NO	NO
chr11	19811290	19812024	NM_033523	TE	1	0	0	YES	NO	NO
chr11	19847674	19850310	NM_033523	TE	2	2	4	YES	YES	YES
chr11	19917746	19918634	NM_033523	TE	1	0	0	YES	NO	NO
chr11	19944619	19945331	NM_033523	TE	0	0	0	NO	NO	NO
chr11	19985120	19987566	NM_033523	TE	2	1	1	YES	YES	YES
chr11	20059682	20060150	NM_146243	TE	0	0	0	NO	NO	NO
chr11	20138356	20140812	NM_146243	TE	0	3	3	NO	YES	YES
chr11	20164748	20165544	NM_008996	TE	0	0	0	NO	NO	NO
chr11	20194769	20195338	NM_008996	TE	2	1	0	YES	YES	NO
chr11	20227342	20231664	NM_172260	TE	5	1	12	YES	YES	YES
chr11	20320311	20321261	NM_018861	TE	0	0	0	NO	NO	NO
chr11	20466504	20467053	NM_021372	TE	0	0	0	NO	NO	NO
chr11	20488937	20489647	NM_021372	TE	0	0	0	NO	NO	NO
chr11	20882532	20883472	NM_173752	TE	0	0	0	NO	NO	NO
chr11	21208822	21209380	NM_139061	TE	0	0	0	NO	NO	NO
chr11	21988158	21988989	NM_011023	TE	0	0	0	NO	NO	NO
chr11	22007879	22008075	NM_011023	TE	0	0	0	NO	NO	NO
chr11	22038936	22039421	NM_011023	TE	0	0	0	NO	NO	NO
chr11	22563507	22564200	NM_153596	TE	0	0	0	NO	NO	NO
chr11	22607510	22608104	NM_153596	TE	0	1	0	NO	YES	NO
chr11	22620714	22621605	NM_153596	TE	1	2	0	YES	YES	NO
chr11	22743563	22744402	NM_016888	TE	1	0	0	YES	NO	NO
chr11	22829808	22830894	NM_016888	TE	0	1	2	NO	YES	YES
chr11	22851215	22852069	NM_016888	TE	0	0	0	NO	NO	NO
chr11	22936141	22949721	NM_011663	TE	6	2	0	YES	YES	NO
chr11	23382631	23383368	NM_001190401	TE	0	0	0	NO	NO	NO
chr11	23653331	23654389	NM_028956	TE	0	1	0	NO	YES	NO
chr11	23801795	23802494	NM_009044	TE	0	0	0	NO	NO	NO
chr11	24081408	24081805	NM_172555	TE	0	0	0	NO	NO	NO
chr11	24112088	24112638	NM_172555	TE	0	0	0	NO	NO	NO
chr11	24273754	24274433	NM_172555	TE	0	0	0	NO	NO	NO
chr11	24630192	24631159	NM_172555	TE	0	0	0	NO	NO	NO
chr11	24727412	24727851	NM_172555	TE	0	0	0	NO	NO	NO
chr11	24777614	24778197	NM_172555	TE	0	0	0	NO	NO	NO
chr11	25099845	25100337	NR_027973	TE	0	0	0	NO	NO	NO
chr11	25437150	25437802	NR_027973	TE	0	0	0	NO	NO	NO
chr11	25473648	25474382	NR_027973	TE	0	0	0	NO	NO	NO
chr11	25993927	25994646	NR_027973	TE	0	0	0	NO	NO	NO
chr11	26103517	26104446	NR_027973	TE	0	0	0	NO	NO	NO
chr11	26128961	26129569	NR_027973	TE	0	0	0	NO	NO	NO
chr11	26159242	26171170	NR_027973	TE	2	4	0	YES	YES	NO
chr11	26343189	26344026	NM_025923	TE	0	0	0	NO	NO	NO
chr11	26753539	26753973	NM_027260	TE	1	0	0	YES	NO	NO
chr11	27222464	27222826	NM_027260	TE	0	0	0	NO	NO	NO
chr11	27799608	27800553	NM_001166661	TE	0	0	0	NO	NO	NO
chr11	28075357	28075992	NM_001166661	TE	1	0	0	YES	NO	NO
chr11	28171219	28171540	NM_001166661	TE	0	0	0	NO	NO	NO
chr11	28680224	28680606	NM_001166661	TE	0	0	0	NO	NO	NO
chr11	29597080	29604076	NM_024277	TE	2	0	0	YES	NO	NO
chr11	29713852	29715104	NM_194051	TE	0	0	2	NO	NO	YES
chr11	30022145	30022784	NM_146016	TE	0	0	0	NO	NO	NO
chr11	30176998	30177819	NM_009260	TE	0	0	0	NO	NO	NO
chr11	30242716	30243438	NM_009260	TE	0	0	0	NO	NO	NO
chr11	30491383	30492452	NM_001100394	TE	0	1	0	NO	YES	NO
chr11	30744032	30750959	NM_134013	TE	2	2	2	YES	YES	YES
chr11	30792361	30792934	NM_134013	TE	0	0	0	NO	NO	NO
chr11	31736572	31746396	NM_001024919	TE	3	0	0	YES	NO	NO
chr11	31831162	31831741	NM_026262	TE	0	0	0	NO	NO	NO
chr11	32020171	32020711	NM_026262	TE	0	0	0	NO	NO	NO
chr11	32141542	32142615	NM_030093	TE	2	0	0	YES	NO	NO
chr11	32834808	32835743	NM_134015	TE	2	0	0	YES	NO	NO
chr11	33039919	33040397	NM_008005	TE	0	0	0	NO	NO	NO
chr11	33179703	33180456	NM_008722	TE	1	0	0	YES	NO	NO
chr11	33403478	33404127	NM_023146	TE	1	0	0	YES	NO	NO
chr11	33578635	33579439	NM_146017	TE	0	0	3	NO	NO	YES
chr11	34112732	34113426	NM_146017	TE	0	0	0	NO	NO	NO
chr11	34315057	34315897	NM_027411	TE	0	1	0	NO	YES	NO
chr11	34411439	34412048	NM_027411	TE	0	0	0	NO	NO	NO
chr11	34430896	34431627	NM_027411	TE	1	0	0	YES	NO	NO
chr11	34494473	34495338	NM_027411	TE	1	0	0	YES	NO	NO
chr11	34738662	34739423	NM_027411	TE	0	0	0	NO	NO	NO
chr11	34872381	34872857	NM_027411	TE	0	0	0	NO	NO	NO
chr11	35295137	35295733	NM_011412	TE	0	0	0	NO	NO	NO
chr11	35418800	35419401	NM_011412	TE	0	0	0	NO	NO	NO
chr11	35444814	35445363	NM_011412	TE	1	0	0	YES	NO	NO
chr11	35487784	35488590	NM_145962	TE	0	0	0	NO	NO	NO
chr11	35638866	35639630	NM_145962	TE	0	0	0	NO	NO	NO
chr11	35788242	35801685	NM_145962	TE	1	0	4	YES	NO	YES
chr11	36458608	36459157	NM_170779	TE	0	0	0	NO	NO	NO
chr11	37031485	37032260	NM_170779	TE	1	0	0	YES	NO	NO
chr11	38121131	38121637	NM_170779	TE	0	0	0	NO	NO	NO
chr11	39596492	39597138	NM_134017	TE	0	0	0	NO	NO	NO
chr11	39678336	39679041	NM_134017	TE	0	0	0	NO	NO	NO
chr11	40737242	40737898	NM_026023	TE	0	0	0	NO	NO	NO
chr11	41826025	41826932	NM_009831	TE	0	0	0	NO	NO	NO
chr11	42109372	42111002	NM_013917	TE	2	0	0	YES	NO	NO
chr11	42631835	42632271	NM_013917	TE	0	0	0	NO	NO	NO
chr11	43381757	43382426	NM_013917	TE	0	0	0	NO	NO	NO
chr11	43525150	43525663	NM_001045530	TE	0	0	0	NO	NO	NO
chr11	43585512	43586331	NM_001045530	TE	1	0	0	YES	NO	NO
chr11	43952160	43952557	NM_007416	TE	0	0	0	NO	NO	NO
chr11	44685922	44686456	NM_001166553	TE	0	0	0	NO	NO	NO
chr11	44709175	44709707	NM_001166553	TE	0	0	0	NO	NO	NO
chr11	44746442	44747418	NM_001166553	TE	0	2	0	NO	YES	NO
chr11	44761206	44767944	NM_001166553	TE	4	0	1	YES	NO	YES
chr11	44803803	44804488	NM_001166553	TE	0	0	0	NO	NO	NO
chr11	45745817	45746365	NM_001045520	TE	0	0	0	NO	NO	NO
chr11	45885612	45886574	NM_001045520	TE	0	2	0	NO	YES	NO
chr11	45968420	45978455	NM_173384	TE	1	0	0	YES	NO	NO
chr11	46020127	46020853	NM_009616	TE	1	0	0	YES	NO	NO
chr11	46041744	46042417	NM_009616	TE	0	0	0	NO	NO	NO
chr11	46056356	46060316	NM_009616	TE	3	0	0	YES	NO	NO
chr11	46106913	46115790	NM_172524	TE	3	1	0	YES	YES	NO
chr11	46204065	46204576	NM_172524	TE	0	0	0	NO	NO	NO
chr11	46255072	46255901	NM_133769	TE	1	0	0	YES	NO	NO
chr11	46521129	46521741	NM_001104556	TE	1	0	0	YES	NO	NO
chr11	46536743	46537274	NM_001104556	TE	0	0	0	NO	NO	NO
chr11	46744057	46744437	NM_001104556	TE	0	0	0	NO	NO	NO
chr11	47640261	47641006	NM_008143	TE	2	0	0	YES	NO	NO
chr11	48697004	48707685	NM_008143	TE	1	0	0	YES	NO	NO
chr11	49658825	49659783	NM_212484	TE	0	2	0	NO	YES	NO
chr11	49738518	49740320	NM_212484	TE	1	0	0	YES	NO	NO
chr11	49805938	49806809	NM_013529	TE	0	0	0	NO	NO	NO
chr11	49820655	49821370	NM_001163672	TE	1	0	1	YES	NO	YES
chr11	50007951	50008541	NM_021540	TE	1	0	0	YES	NO	NO
chr11	50280043	50280559	NM_175334	TE	0	0	0	NO	NO	NO
chr11	50391213	50391953	NM_021510	TE	1	0	0	YES	NO	NO
chr11	51274314	51275030	NM_007714	TE	1	0	0	YES	NO	NO
chr11	51637721	51638491	NM_025346	TE	0	0	2	NO	NO	YES
chr11	52339867	52340727	NM_011694	TE	1	0	0	YES	NO	NO
chr11	52511560	52512262	NM_153117	TE	0	0	0	NO	NO	NO
chr11	52695441	52696198	NM_177059	TE	0	0	0	NO	NO	NO
chr11	52820269	52821275	NM_177059	TE	0	0	0	NO	NO	NO
chr11	52917791	52918228	NM_177059	TE	0	0	0	NO	NO	NO
chr11	53202152	53211237	NM_008300	TE	0	2	0	NO	YES	NO
chr11	53260378	53261180	NM_008300	TE	3	0	1	YES	NO	YES
chr11	53311232	53311896	NM_008300	TE	1	0	0	YES	NO	NO
chr11	53335733	53336639	NM_026479	TE	0	0	0	NO	NO	NO
chr11	53508511	53509069	NM_033144	TE	2	0	0	YES	NO	NO
chr11	53599331	53600021	NM_008443	TE	0	0	0	NO	NO	NO
chr11	53799698	53800553	NM_001159396	TE	0	0	0	NO	NO	NO
chr11	54139895	54140875	NM_011031	TE	0	0	0	NO	NO	NO
chr11	54201882	54202514	NM_011031	TE	0	0	0	NO	NO	NO
chr11	54859404	54860196	NM_029327	TE	0	1	0	NO	YES	NO
chr11	55026204	55026858	NM_013472	TE	1	0	0	YES	NO	NO
chr11	55146693	55147310	NM_010299	TE	0	0	0	NO	NO	NO
chr11	55323702	55325402	NM_009242	TE	1	0	0	YES	NO	NO
chr11	55684922	55685609	NM_013716	TE	0	0	0	NO	NO	NO
chr11	55820414	55821076	NM_013716	TE	0	0	0	NO	NO	NO
chr11	55904068	55904731	NM_013716	TE	0	0	0	NO	NO	NO
chr11	55946396	55957979	NM_013716	TE	7	0	0	YES	NO	NO
chr11	57553067	57553610	NM_180599	TE	0	0	0	NO	NO	NO
chr11	57583125	57583594	NM_134189	TE	0	0	0	NO	NO	NO
chr11	57719542	57720183	NM_134189	TE	0	0	0	NO	NO	NO
chr11	57956947	57957572	NM_028451	TE	1	0	0	YES	NO	NO
chr11	57970241	57971347	NM_028451	TE	1	1	0	YES	YES	NO
chr11	59511389	59512027	NM_001130529	TE	0	0	0	NO	NO	NO
chr11	59814158	59822033	NM_146018	TE	3	0	6	YES	NO	YES
chr11	60248403	60249213	NM_011480	TE	0	0	0	NO	NO	NO
chr11	60422809	60423714	NM_025757	TE	2	0	0	YES	NO	NO
chr11	60777219	60777847	NM_001085440	TE	0	1	0	NO	YES	NO
chr11	60836670	60837509	NM_145428	TE	0	0	0	NO	NO	NO
chr11	60886819	60887369	NM_001168507	TE	0	0	0	NO	NO	NO
chr11	60922751	60923688	NR_027800	TE	1	0	0	YES	NO	NO
chr11	61003805	61005443	NM_008928	TE	3	0	0	YES	NO	NO
chr11	61181378	61182222	NM_001004143	TE	2	0	0	YES	NO	NO
chr11	61215936	61216514	NM_001004143	TE	0	0	0	NO	NO	NO
chr11	61251643	61252260	NM_007437	TE	2	0	0	YES	NO	NO
chr11	61361684	61362328	NM_026183	TE	1	0	0	YES	NO	NO
chr11	61529040	61529559	NM_013717	TE	0	0	0	NO	NO	NO
chr11	61553534	61554290	NM_010148	TE	1	0	0	YES	NO	NO
chr11	61577907	61578587	NM_010148	TE	0	0	0	NO	NO	NO
chr11	61870487	61871060	NM_013881	TE	0	0	0	NO	NO	NO
chr11	62214878	62215721	NM_007413	TE	0	0	0	NO	NO	NO
chr11	62355009	62355825	NM_028360	TE	2	1	1	YES	YES	YES
chr11	62428863	62431018	NM_011308	TE	1	1	2	YES	YES	YES
chr11	62494495	62495375	NM_001039536	TE	0	2	1	NO	YES	YES
chr11	62537743	62538652	NM_028448	TE	0	0	0	NO	NO	NO
chr11	62872931	62873777	NM_026210	TE	1	0	0	YES	NO	NO
chr11	62903798	62904423	NM_026210	TE	0	0	0	NO	NO	NO
chr11	63109128	63109565	NM_026210	TE	0	0	0	NO	NO	NO
chr11	63136759	63137313	NM_026210	TE	0	0	0	NO	NO	NO
chr11	63179948	63180670	NM_026210	TE	0	0	0	NO	NO	NO
chr11	63201946	63202453	NM_026210	TE	1	0	0	YES	NO	NO
chr11	63267790	63271615	NM_026210	TE	6	2	0	YES	YES	NO
chr11	63349956	63350841	NM_026210	TE	1	0	0	YES	NO	NO
chr11	63456362	63456825	NM_018805	TE	1	0	0	YES	NO	NO
chr11	63533301	63534209	NM_018805	TE	0	0	0	NO	NO	NO
chr11	63897952	63898965	NM_018805	TE	1	1	0	YES	YES	NO
chr11	63916663	63917332	NM_018805	TE	0	0	0	NO	NO	NO
chr11	63930548	63937223	NM_018805	TE	3	0	0	YES	NO	NO
chr11	63952487	63957709	NM_018805	TE	8	3	2	YES	YES	YES
chr11	64089361	64090143	NR_033780	TE	0	0	0	NO	NO	NO
chr11	64183210	64183826	NR_033780	TE	0	0	0	NO	NO	NO
chr11	65109914	65110537	NM_175003	TE	0	0	0	NO	NO	NO
chr11	66606504	66607280	NM_001034874	TE	0	0	0	NO	NO	NO
chr11	66966410	66967077	NM_178656	TE	0	0	0	NO	NO	NO
chr11	67345336	67346287	NM_001040026	TE	2	1	0	YES	YES	NO
chr11	68146345	68147082	NM_018768	TE	1	0	0	YES	NO	NO
chr11	68347894	68355216	NM_008744	TE	2	0	3	YES	NO	YES
chr11	68393718	68401369	NM_008744	TE	5	0	12	YES	NO	YES
chr11	68742451	68743056	NM_175260	TE	0	0	0	NO	NO	NO
chr11	68779450	68780111	NM_023668	TE	1	0	0	YES	NO	NO
chr11	69470200	69470825	NM_001017426	TE	0	0	0	NO	NO	NO
chr11	69564136	69564959	NM_007911	TE	0	0	0	NO	NO	NO
chr11	69581149	69582616	NM_001127233	TE	0	3	2	NO	YES	YES
chr11	69787240	69787896	NM_009601	TE	1	0	0	YES	NO	NO
chr11	70833713	70834362	NM_019400	TE	0	0	0	NO	NO	NO
chr11	71442385	71443147	NM_177618	TE	0	0	0	NO	NO	NO
chr11	71502055	71502655	NM_177618	TE	0	0	0	NO	NO	NO
chr11	71763612	71765730	NM_177618	TE	4	1	0	YES	YES	NO
chr11	72022204	72022800	NM_144526	TE	0	0	0	NO	NO	NO
chr11	72176564	72176962	NM_026559	TE	0	0	0	NO	NO	NO
chr11	72285687	72286482	NM_001037713	TE	1	0	0	YES	NO	NO
chr11	72371032	72371513	NM_177776	TE	0	0	0	NO	NO	NO
chr11	72401598	72402339	NM_177776	TE	1	1	0	YES	YES	NO
chr11	72420240	72420939	NM_177776	TE	1	0	0	YES	NO	NO
chr11	72576303	72577248	NM_025985	TE	0	1	0	NO	YES	NO
chr11	72595254	72595927	NM_025985	TE	1	0	0	YES	NO	NO
chr11	73318505	73319161	NM_029031	TE	0	1	0	NO	YES	NO
chr11	74609794	74610635	NM_001013784	TE	0	0	0	NO	NO	NO
chr11	74720520	74721292	NM_013625	TE	0	0	0	NO	NO	NO
chr11	75786995	75787634	NM_007873	TE	0	0	0	NO	NO	NO
chr11	75836009	75836665	NM_007873	TE	1	0	0	YES	NO	NO
chr11	76262380	76263317	NM_183263	TE	1	0	0	YES	NO	NO
chr11	76287132	76287895	NM_183263	TE	0	0	0	NO	NO	NO
chr11	76319537	76320445	NM_183263	TE	1	1	0	YES	YES	NO
chr11	76350954	76352023	NM_008750	TE	2	0	0	YES	NO	NO
chr11	76385814	76386279	NM_008750	TE	0	0	0	NO	NO	NO
chr11	76482972	76483936	NM_198018	TE	0	0	0	NO	NO	NO
chr11	76657399	76658078	NM_177182	TE	0	0	0	NO	NO	NO
chr11	76801630	76802327	NM_016810	TE	0	0	0	NO	NO	NO
chr11	76920189	76920736	NM_178645	TE	0	0	0	NO	NO	NO
chr11	77126161	77126846	NM_001012309	TE	0	0	0	NO	NO	NO
chr11	77455744	77456629	NM_172945	TE	1	0	0	YES	NO	NO
chr11	77673272	77680737	NM_001024205	TE	4	1	0	YES	YES	NO
chr11	77738316	77739238	NM_001024205	TE	0	1	0	NO	YES	NO
chr11	77926171	77934935	NM_021286	TE	5	0	0	YES	NO	NO
chr11	77947774	77948665	NM_021286	TE	2	0	0	YES	NO	NO
chr11	78137450	78138135	NM_009423	TE	1	0	0	YES	NO	NO
chr11	78247388	78248381	NM_009143	TE	0	2	1	NO	YES	YES
chr11	78428143	78428700	NM_022411	TE	0	0	0	NO	NO	NO
chr11	78668402	78669318	NM_008702	TE	0	1	0	NO	YES	NO
chr11	78791883	78792545	NM_001076681	TE	1	0	0	YES	NO	NO
chr11	78807676	78808240	NM_001076681	TE	0	0	0	NO	NO	NO
chr11	78878531	78879119	NM_001076681	TE	0	0	0	NO	NO	NO
chr11	78978173	78978804	NM_001076681	TE	1	0	0	YES	NO	NO
chr11	79089899	79093869	NM_013571	TE	4	0	0	YES	NO	NO
chr11	79138524	79139175	NM_013571	TE	2	0	0	YES	NO	NO
chr11	79253268	79254022	NM_019653	TE	0	1	2	NO	YES	YES
chr11	79326914	79327584	NM_010897	TE	1	0	0	YES	NO	NO
chr11	79364782	79365406	NM_010897	TE	0	0	0	NO	NO	NO
chr11	79425363	79428229	NM_010897	TE	6	0	0	YES	NO	NO
chr11	79635849	79647007	NM_175543	TE	18	0	0	YES	NO	NO
chr11	79752213	79753197	NR_029579	TE	1	1	0	YES	YES	NO
chr11	79980566	79981248	NM_001163018	TE	1	0	0	YES	NO	NO
chr11	80098675	80099342	NM_001029856	TE	0	1	0	NO	YES	NO
chr11	80131758	80138450	NM_183275	TE	4	2	5	YES	YES	YES
chr11	80177373	80178080	NM_028019	TE	0	0	0	NO	NO	NO
chr11	80518199	80519132	NM_009871	TE	0	0	0	NO	NO	NO
chr11	80889051	80890056	NM_029537	TE	0	0	0	NO	NO	NO
chr11	81004012	81004497	NM_007384	TE	1	0	0	YES	NO	NO
chr11	81129429	81134454	NM_007384	TE	3	0	0	YES	NO	NO
chr11	81171464	81171895	NM_007384	TE	0	0	0	NO	NO	NO
chr11	81279830	81280615	NM_007384	TE	0	0	0	NO	NO	NO
chr11	81440658	81441340	NM_007384	TE	0	0	0	NO	NO	NO
chr11	81514541	81515063	NM_007384	TE	0	0	0	NO	NO	NO
chr11	81560302	81560727	NM_007384	TE	0	0	0	NO	NO	NO
chr11	81612878	81616933	NM_007384	TE	3	0	0	YES	NO	NO
chr11	81832111	81832769	NM_023438	TE	0	0	0	NO	NO	NO
chr11	81897563	81898158	NM_023438	TE	0	0	0	NO	NO	NO
chr11	82318263	82318816	NM_023438	TE	0	0	0	NO	NO	NO
chr11	82518550	82519057	NM_023438	TE	0	0	0	NO	NO	NO
chr11	82631271	82631834	NM_009839	TE	0	0	0	NO	NO	NO
chr11	82661809	82663296	NM_009839	TE	2	0	0	YES	NO	NO
chr11	82835328	82835984	NM_001164570	TE	1	0	0	YES	NO	NO
chr11	83352709	83353569	NM_027915	TE	0	0	0	NO	NO	NO
chr11	83495410	83496246	NM_027427	TE	1	2	2	YES	YES	YES
chr11	83567383	83567991	NM_027427	TE	0	0	0	NO	NO	NO
chr11	83775896	83776750	NM_145432	TE	0	0	1	NO	NO	YES
chr11	83974178	83975128	NM_194341	TE	2	0	0	YES	NO	NO
chr11	84081544	84082363	NM_019819	TE	1	0	0	YES	NO	NO
chr11	84269684	84277694	NM_172562	TE	3	0	0	YES	NO	NO
chr11	84352728	84353365	NM_019816	TE	0	0	0	NO	NO	NO
chr11	84846677	84847155	NM_177564	TE	1	0	2	YES	NO	YES
chr11	85238795	85240760	NR_028329	TE	2	0	0	YES	NO	NO
chr11	85794020	85794491	NM_009324	TE	0	0	0	NO	NO	NO
chr11	85900010	85900967	NM_009324	TE	1	0	0	YES	NO	NO
chr11	86221126	86221654	NM_178309	TE	0	0	0	NO	NO	NO
chr11	86409394	86410157	NM_001080931	TE	0	0	0	NO	NO	NO
chr11	86435846	86441428	NM_029788	TE	1	0	0	YES	NO	NO
chr11	86700911	86701580	NM_001098810	TE	1	0	0	YES	NO	NO
chr11	86819361	86819990	NM_026191	TE	0	0	0	NO	NO	NO
chr11	86834577	86835629	NM_026191	TE	0	0	0	NO	NO	NO
chr11	86922391	86922867	NM_001005341	TE	0	0	0	NO	NO	NO
chr11	86968905	86969910	NM_001005341	TE	1	0	0	YES	NO	NO
chr11	86995990	86996732	NM_001005341	TE	2	0	0	YES	NO	NO
chr11	87415852	87416646	NM_031386	TE	1	0	0	YES	NO	NO
chr11	88027413	88028567	NM_173374	TE	1	1	0	YES	YES	NO
chr11	88170435	88170982	NM_001172099	TE	0	0	0	NO	NO	NO
chr11	88193022	88202602	NM_024174	TE	3	0	0	YES	NO	NO
chr11	88378614	88379445	NM_028859	TE	2	0	0	YES	NO	NO
chr11	88508292	88508806	NM_028859	TE	1	0	0	YES	NO	NO
chr11	88526532	88534975	NM_054043	TE	7	0	1	YES	NO	YES
chr11	88583084	88583846	NM_054043	TE	0	1	0	NO	YES	NO
chr11	88644509	88645183	NM_054043	TE	1	0	0	YES	NO	NO
chr11	88670677	88671556	NM_054043	TE	2	1	0	YES	YES	NO
chr11	88689643	88690726	NM_054043	TE	0	2	1	NO	YES	YES
chr11	88857601	88863004	NM_001042541	TE	8	0	1	YES	NO	YES
chr11	88931717	88932187	NM_029023	TE	1	1	1	YES	YES	YES
chr11	88967962	88969408	NM_016706	TE	0	0	0	NO	NO	NO
chr11	89020859	89022576	NM_009546	TE	2	0	4	YES	NO	YES
chr11	89045999	89046256	NM_019505	TE	0	0	0	NO	NO	NO
chr11	89067529	89068462	NM_019505	TE	0	1	0	NO	YES	NO
chr11	89100344	89100861	NM_019505	TE	0	0	0	NO	NO	NO
chr11	89174939	89175575	NM_019505	TE	0	0	0	NO	NO	NO
chr11	89241984	89242683	NM_008711	TE	2	0	0	YES	NO	NO
chr11	89579082	89579624	NM_008711	TE	0	0	0	NO	NO	NO
chr11	89611356	89636273	NM_008711	TE	0	0	0	NO	NO	NO
chr11	89995793	89996453	NM_008796	TE	0	0	0	NO	NO	NO
chr11	90109627	90110244	NM_008796	TE	0	0	0	NO	NO	NO
chr11	90391421	90392176	NM_026178	TE	1	0	0	YES	NO	NO
chr11	91196819	91207075	NM_028011	TE	0	0	0	NO	NO	NO
chr11	92451102	92451974	NM_001013375	TE	0	0	0	NO	NO	NO
chr11	93608600	93609194	NM_001013375	TE	0	0	0	NO	NO	NO
chr11	93888146	93888716	NM_134012	TE	1	0	0	YES	NO	NO
chr11	94162766	94163791	NM_009427	TE	2	0	0	YES	NO	NO
chr11	95311259	95313068	NM_001195003	TE	1	0	0	YES	NO	NO
chr11	95556923	95557559	NM_033217	TE	0	0	0	NO	NO	NO
chr11	95597858	95598687	NM_033217	TE	3	0	0	YES	NO	NO
chr11	95621182	95622313	NM_033217	TE	0	0	0	NO	NO	NO
chr11	95703979	95704729	NM_008831	TE	1	0	0	YES	NO	NO
chr11	95768877	95769482	NM_153104	TE	2	0	0	YES	NO	NO
chr11	95962942	95964056	NM_009951	TE	1	0	3	YES	NO	YES
chr11	95980333	95981475	NM_009951	TE	1	0	1	YES	NO	YES
chr11	96017578	96018442	NM_009951	TE	0	0	0	NO	NO	NO
chr11	96113889	96114653	NM_029755	TE	1	0	0	YES	NO	NO
chr11	96130509	96130994	NM_172799	TE	0	1	0	NO	YES	NO
chr11	96190040	96203325	NM_008267	TE	6	0	0	YES	NO	NO
chr11	96365384	96375446	NM_008267	TE	3	0	0	YES	NO	NO
chr11	96727283	96733336	NM_028965	TE	2	0	0	YES	NO	NO
chr11	96779948	96780936	NM_028965	TE	1	0	0	YES	NO	NO
chr11	96795886	96796906	NM_007622	TE	1	0	2	YES	NO	YES
chr11	96850686	96851425	NR_029562	TE	1	0	0	YES	NO	NO
chr11	97191909	97192526	NM_008379	TE	3	0	0	YES	NO	NO
chr11	97223308	97224264	NM_008379	TE	0	0	1	NO	NO	YES
chr11	97427464	97428138	NM_021493	TE	1	0	0	YES	NO	NO
chr11	97566965	97579619	NM_018873	TE	13	0	0	YES	NO	NO
chr11	97625453	97626281	NM_175332	TE	1	0	1	YES	NO	YES
chr11	97732392	97732892	NM_054051	TE	0	0	0	NO	NO	NO
chr11	97776972	97777628	NM_028156	TE	0	0	1	NO	NO	YES
chr11	98057371	98058502	NM_146028	TE	0	2	0	NO	YES	NO
chr11	98201557	98202256	NM_001109628	TE	0	1	1	NO	YES	YES
chr11	98298565	98299426	NM_144828	TE	1	0	0	YES	NO	NO
chr11	98791817	98792691	NM_028722	TE	2	0	1	YES	NO	YES
chr11	98926352	98926921	NM_009024	TE	1	0	0	YES	NO	NO
chr11	99094744	99095440	NM_010517	TE	0	0	0	NO	NO	NO
chr11	99117817	99123384	NM_010517	TE	1	0	0	YES	NO	NO
chr11	99141438	99142086	NM_020618	TE	1	0	0	YES	NO	NO
chr11	99243830	99244407	NM_020618	TE	0	0	0	NO	NO	NO
chr11	99937838	99938367	NM_008471	TE	0	0	0	NO	NO	NO
chr11	100195854	100196436	NM_008471	TE	0	0	0	NO	NO	NO
chr11	100375782	100376492	NM_010404	TE	0	1	0	NO	YES	NO
chr11	100533668	100535133	NM_134037	TE	1	1	0	YES	YES	NO
chr11	100616126	100616760	NM_019795	TE	1	1	1	YES	YES	YES
chr11	100682529	100683114	NM_001038010	TE	1	0	0	YES	NO	NO
chr11	100999033	100999863	NM_016920	TE	1	0	0	YES	NO	NO
chr11	101233836	101234587	NM_007970	TE	0	0	0	NO	NO	NO
chr11	101307482	101308280	NM_019584	TE	1	0	0	YES	NO	NO
chr11	101326686	101327337	NM_011192	TE	2	0	1	YES	NO	YES
chr11	101479046	101484344	NM_009708	TE	4	0	2	YES	NO	YES
chr11	101548386	101549010	NM_009764	TE	0	0	0	NO	NO	NO
chr11	101581378	101582336	NM_144830	TE	1	0	0	YES	NO	NO
chr11	101681730	101682649	NM_025404	TE	2	0	0	YES	NO	NO
chr11	101695505	101709078	NM_144831	TE	6	0	0	YES	NO	NO
chr11	101785065	101788060	NM_008815	TE	3	0	0	YES	NO	NO
chr11	102303968	102304557	NM_001098836	TE	1	0	1	YES	NO	YES
chr11	102539489	102540306	NM_001159492	TE	1	0	0	YES	NO	NO
chr11	102579154	102579957	NM_001159492	TE	0	1	0	NO	YES	NO
chr11	102603308	102603862	NM_020510	TE	0	0	0	NO	NO	NO
chr11	102819460	102826864	NM_001159383	TE	4	0	0	YES	NO	NO
chr11	103042788	103043439	NM_008707	TE	0	0	0	NO	NO	NO
chr11	103112144	103113179	NM_138753	TE	0	0	3	NO	NO	YES
chr11	103809044	103809665	NM_009521	TE	0	0	0	NO	NO	NO
chr11	103828856	103829422	NM_009521	TE	0	0	0	NO	NO	NO
chr11	103864165	103864833	NM_008740	TE	1	0	0	YES	NO	NO
chr11	103935660	103936359	NM_008740	TE	1	0	0	YES	NO	NO
chr11	104528150	104528659	NM_145436	TE	0	0	0	NO	NO	NO
chr11	104600366	104601353	NM_016780	TE	2	0	0	YES	NO	NO
chr11	104944623	104945206	NM_172567	TE	0	0	0	NO	NO	NO
chr11	106269021	106269443	NM_031878	TE	0	0	0	NO	NO	NO
chr11	106548278	106549011	NR_030703	TE	2	0	0	YES	NO	NO
chr11	106573478	106574090	NM_198292	TE	0	0	0	NO	NO	NO
chr11	106625764	106626280	NM_198292	TE	0	0	0	NO	NO	NO
chr11	106672933	106673636	NM_008816	TE	1	0	0	YES	NO	NO
chr11	106722456	106724852	NM_008816	TE	0	3	4	NO	YES	YES
chr11	107019466	107019961	NM_001163473	TE	0	0	0	NO	NO	NO
chr11	107113714	107114458	NM_176850	TE	0	0	0	NO	NO	NO
chr11	107209632	107210447	NM_001161329	TE	0	0	2	NO	NO	YES
chr11	107337773	107338386	NM_145823	TE	1	0	0	YES	NO	NO
chr11	107352451	107353293	NM_145823	TE	0	0	1	NO	NO	YES
chr11	107413082	107413758	NM_145823	TE	0	0	0	NO	NO	NO
chr11	107510722	107517775	NM_198298	TE	3	2	0	YES	YES	NO
chr11	107531345	107539604	NM_198298	TE	7	3	0	YES	YES	NO
chr11	108268974	108269552	NM_011101	TE	0	0	0	NO	NO	NO
chr11	108423843	108424791	NM_029606	TE	0	0	0	NO	NO	NO
chr11	108484794	108485291	NM_029606	TE	0	0	0	NO	NO	NO
chr11	108595038	108595591	NM_029606	TE	0	0	0	NO	NO	NO
chr11	109069465	109070141	NM_015732	TE	0	0	0	NO	NO	NO
chr11	109100554	109110481	NM_015732	TE	1	0	0	YES	NO	NO
chr11	109237592	109238249	NM_010303	TE	0	0	0	NO	NO	NO
chr11	109351457	109361184	NM_010303	TE	8	0	5	YES	NO	YES
chr11	109475724	109480382	NM_001029842	TE	4	0	0	YES	NO	NO
chr11	109902419	109903007	NM_021880	TE	0	0	0	NO	NO	NO
chr11	110257687	110258281	NM_147219	TE	1	0	0	YES	NO	NO
chr11	110781593	110782347	NM_008425	TE	2	0	0	YES	NO	NO
chr11	111019921	111024016	NM_008425	TE	1	0	0	YES	NO	NO
chr11	111043064	111043826	NM_008425	TE	0	0	0	NO	NO	NO
chr11	111082638	111083369	NM_008425	TE	0	0	0	NO	NO	NO
chr11	111121350	111121810	NM_008425	TE	0	0	0	NO	NO	NO
chr11	111296427	111296871	NM_008425	TE	0	0	0	NO	NO	NO
chr11	111843614	111844392	NM_008425	TE	0	0	0	NO	NO	NO
chr11	112132412	112133059	NM_008425	TE	0	0	0	NO	NO	NO
chr11	112197533	112198216	NR_015556	TE	0	0	0	NO	NO	NO
chr11	112811049	112811704	NR_015556	TE	1	0	0	YES	NO	NO
chr11	112839538	112840743	NR_015556	TE	0	0	0	NO	NO	NO
chr11	112870304	112873220	NR_015556	TE	2	0	0	YES	NO	NO
chr11	112959382	112960114	NR_015556	TE	0	0	0	NO	NO	NO
chr11	113120438	113121000	NR_015556	TE	0	0	0	NO	NO	NO
chr11	113382451	113383344	NR_015556	TE	1	0	0	YES	NO	NO
chr11	113588727	113589461	NM_027216	TE	0	0	0	NO	NO	NO
chr11	113709657	113710986	NM_029794	TE	1	1	1	YES	YES	YES
chr11	113763458	113764088	NM_001163346	TE	1	0	0	YES	NO	NO
chr11	114129136	114129644	NM_001163346	TE	0	0	0	NO	NO	NO
chr11	114320034	114320805	NM_001048057	TE	0	0	0	NO	NO	NO
chr11	114478842	114479427	NM_001048057	TE	0	0	0	NO	NO	NO
chr11	114531168	114531734	NM_001048057	TE	0	0	0	NO	NO	NO
chr11	114571350	114572140	NM_001048057	TE	1	0	0	YES	NO	NO
chr11	114611500	114612076	NM_001048057	TE	0	0	0	NO	NO	NO
chr11	114691471	114693272	NM_053273	TE	3	0	0	YES	NO	NO
chr11	114872722	114873430	NM_147217	TE	2	1	0	YES	YES	NO
chr11	115052844	115053506	NM_021411	TE	0	0	0	NO	NO	NO
chr11	115070781	115071631	NM_021411	TE	1	0	0	YES	NO	NO
chr11	115245616	115246224	NM_010350	TE	2	0	1	YES	NO	YES
chr11	115412114	115412822	NM_027862	TE	0	0	2	NO	NO	YES
chr11	116387017	116387394	NM_027258	TE	0	0	0	NO	NO	NO
chr11	116411352	116412107	NM_027258	TE	0	0	0	NO	NO	NO
chr11	116424832	116430194	NM_176902	TE	10	0	2	YES	NO	YES
chr11	116586176	116587064	NM_173755	TE	2	0	0	YES	NO	NO
chr11	116882390	116883019	NM_178620	TE	1	0	0	YES	NO	NO
chr11	116970739	116971441	NM_172948	TE	0	0	0	NO	NO	NO
chr11	116999857	117002413	NR_027059	TE	4	0	0	YES	NO	NO
chr11	117123285	117123961	NM_001166507	TE	1	0	0	YES	NO	NO
chr11	117319671	117321000	NM_017380	TE	1	0	0	YES	NO	NO
chr11	117413951	117414512	NM_001113488	TE	0	0	0	NO	NO	NO
chr11	117438280	117439114	NM_001113488	TE	0	0	0	NO	NO	NO
chr11	117466682	117467464	NM_001113488	TE	1	0	0	YES	NO	NO
chr11	117544422	117545150	NR_015489	TE	0	0	0	NO	NO	NO
chr11	117585409	117586091	NR_015489	TE	0	0	0	NO	NO	NO
chr11	117600890	117601784	NR_015489	TE	1	0	0	YES	NO	NO
chr11	117629690	117638703	NM_198022	TE	4	0	0	YES	NO	NO
chr11	117664961	117665722	NM_198022	TE	2	0	0	YES	NO	NO
chr11	117875475	117876195	NM_027919	TE	1	0	2	YES	NO	YES
chr11	118454889	118455513	NM_019959	TE	1	0	0	YES	NO	NO
chr11	118473853	118474507	NM_172573	TE	1	1	0	YES	YES	NO
chr11	118551456	118552181	NM_172573	TE	2	0	0	YES	NO	NO
chr11	118609805	118610614	NM_172573	TE	0	0	0	NO	NO	NO
chr11	118775466	118775979	NM_001039167	TE	0	0	0	NO	NO	NO
chr11	119155969	119156792	NM_007625	TE	1	0	0	YES	NO	NO
chr11	119395254	119396018	NR_035453	TE	0	1	0	NO	YES	NO
chr11	119572319	119572865	NM_008730	TE	1	0	0	YES	NO	NO
chr11	119671852	119672588	NM_028898	TE	1	0	0	YES	NO	NO
chr11	119853244	119853647	NM_001085498	TE	0	0	0	NO	NO	NO
chr11	119937612	119938272	NM_001037754	TE	1	0	1	YES	NO	YES
chr11	120148260	120148830	NM_001164801	TE	1	0	0	YES	NO	NO
chr11	120167567	120168494	NM_001164801	TE	1	0	0	YES	NO	NO
chr11	120231448	120231898	NM_198423	TE	0	0	0	NO	NO	NO
chr11	120269678	120270359	NM_198423	TE	2	0	0	YES	NO	NO
chr11	120704468	120705102	NM_016665	TE	1	0	1	YES	NO	YES
chr11	120777024	120780408	NM_009053	TE	2	0	1	YES	NO	YES
chr11	120805412	120806184	NM_026824	TE	1	0	2	YES	NO	YES
chr11	120826274	120827051	NM_007988	TE	3	0	0	YES	NO	NO
chr11	120851394	120852163	NM_007988	TE	1	1	0	YES	YES	NO
chr12	3124055	3124385	NR_015551	TE	0	0	0	NO	NO	NO
chr12	3662473	3663268	NM_007886	TE	0	1	0	NO	YES	NO
chr12	3689313	3689863	NM_007886	TE	0	0	0	NO	NO	NO
chr12	3728553	3739441	NM_007872	TE	4	0	0	YES	NO	NO
chr12	3889637	3890588	NM_153743	TE	1	0	0	YES	NO	NO
chr12	4099300	4099925	NM_153082	TE	0	0	0	NO	NO	NO
chr12	4161793	4162299	NM_138305	TE	0	0	0	NO	NO	NO
chr12	4358575	4359276	NM_134046	TE	0	0	0	NO	NO	NO
chr12	4407945	4408537	NM_010881	TE	0	0	0	NO	NO	NO
chr12	4506754	4507450	NM_010881	TE	0	0	0	NO	NO	NO
chr12	4556774	4557729	NM_011365	TE	2	0	0	YES	NO	NO
chr12	4897669	4898765	NM_145441	TE	1	3	0	YES	YES	NO
chr12	5067453	5068129	NM_001099628	TE	1	0	0	YES	NO	NO
chr12	5217741	5218267	NM_001164493	TE	0	0	0	NO	NO	NO
chr12	6595313	6595982	NM_001164493	TE	0	0	0	NO	NO	NO
chr12	8497904	8498465	NM_007483	TE	1	0	0	YES	NO	NO
chr12	8941069	8942306	NM_010770	TE	2	0	1	YES	NO	YES
chr12	9278718	9279184	NM_029321	TE	0	0	0	NO	NO	NO
chr12	10493856	10494298	NM_023697	TE	0	0	0	NO	NO	NO
chr12	11041795	11042172	NM_173417	TE	0	0	0	NO	NO	NO
chr12	12177185	12177997	NM_001146119	TE	0	0	0	NO	NO	NO
chr12	12581507	12582173	NM_001146119	TE	1	0	0	YES	NO	NO
chr12	12724973	12725495	NM_008709	TE	0	0	0	NO	NO	NO
chr12	12819633	12828990	NM_008709	TE	13	0	0	YES	NO	NO
chr12	12875263	12890486	NM_008709	TE	8	0	0	YES	NO	NO
chr12	12909461	12910364	NM_008709	TE	1	0	0	YES	NO	NO
chr12	12982847	12987974	NM_008709	TE	1	0	0	YES	NO	NO
chr12	13792923	13793469	NM_029007	TE	0	0	0	NO	NO	NO
chr12	14088923	14089532	NM_029007	TE	0	0	0	NO	NO	NO
chr12	14195538	14195953	NM_029007	TE	0	0	0	NO	NO	NO
chr12	15449416	15456303	NM_144551	TE	0	0	0	NO	NO	NO
chr12	15814369	15827425	NM_144551	TE	2	0	0	YES	NO	NO
chr12	15852619	15853057	NM_144551	TE	0	0	0	NO	NO	NO
chr12	16009140	16009683	NM_144551	TE	0	0	0	NO	NO	NO
chr12	16026419	16027113	NM_144551	TE	1	0	0	YES	NO	NO
chr12	16477298	16478034	NM_015763	TE	1	0	0	YES	NO	NO
chr12	17200124	17200537	NM_027959	TE	0	0	0	NO	NO	NO
chr12	17239295	17239641	NM_027959	TE	0	0	0	NO	NO	NO
chr12	17273501	17274575	NM_027959	TE	2	0	0	YES	NO	NO
chr12	17633065	17633712	NM_016677	TE	0	0	0	NO	NO	NO
chr12	17709115	17709790	NM_016677	TE	0	0	0	NO	NO	NO
chr12	17738363	17738969	NM_016677	TE	0	0	0	NO	NO	NO
chr12	21159757	21168306	NM_001098168	TE	7	2	0	YES	YES	NO
chr12	21350258	21350965	NM_009615	TE	1	0	0	YES	NO	NO
chr12	21418558	21419187	NM_011739	TE	0	0	0	NO	NO	NO
chr12	21462488	21463402	NM_011739	TE	2	0	0	YES	NO	NO
chr12	21488470	21489060	NM_011739	TE	0	0	0	NO	NO	NO
chr12	24516183	24516915	NM_020614	TE	1	0	0	YES	NO	NO
chr12	24724158	24724881	NM_009104	TE	0	0	0	NO	NO	NO
chr12	24993325	24996076	NM_001081378	TE	1	0	0	YES	NO	NO
chr12	25068624	25069365	NM_010496	TE	1	0	0	YES	NO	NO
chr12	25124448	25125410	NM_010496	TE	1	1	0	YES	YES	NO
chr12	25783286	25783738	NM_080563	TE	0	0	0	NO	NO	NO
chr12	25896315	25896925	NM_080563	TE	1	0	0	YES	NO	NO
chr12	26488213	26488856	NM_020557	TE	0	0	0	NO	NO	NO
chr12	26542176	26542739	NM_020557	TE	0	0	0	NO	NO	NO
chr12	27064849	27083744	NM_009234	TE	9	3	0	YES	YES	NO
chr12	27150773	27151598	NM_009234	TE	0	0	0	NO	NO	NO
chr12	27311821	27321158	NM_009234	TE	4	0	0	YES	NO	NO
chr12	27389420	27389811	NM_009234	TE	0	0	0	NO	NO	NO
chr12	28659414	28659959	NM_011275	TE	1	0	0	YES	NO	NO
chr12	28796756	28797627	NM_201357	TE	0	0	0	NO	NO	NO
chr12	28817208	28817961	NM_201357	TE	0	0	0	NO	NO	NO
chr12	29095689	29096600	NM_201357	TE	0	1	0	NO	YES	NO
chr12	29726973	29727347	NM_181395	TE	0	0	0	NO	NO	NO
chr12	29940120	29940770	NM_181395	TE	1	0	0	YES	NO	NO
chr12	30071422	30071933	NM_181395	TE	0	0	0	NO	NO	NO
chr12	30116144	30116617	NM_181395	TE	0	0	0	NO	NO	NO
chr12	31092528	31093079	NM_027828	TE	0	0	0	NO	NO	NO
chr12	31207506	31208100	NM_008482	TE	0	0	0	NO	NO	NO
chr12	31222443	31223123	NM_008482	TE	0	0	0	NO	NO	NO
chr12	31608098	31608629	NM_007530	TE	2	0	0	YES	NO	NO
chr12	31836186	31836837	NM_153198	TE	0	1	0	NO	YES	NO
chr12	32169029	32169493	NM_011158	TE	0	0	0	NO	NO	NO
chr12	32683405	32683808	NM_021524	TE	0	0	0	NO	NO	NO
chr12	32824555	32825055	NM_021524	TE	0	0	0	NO	NO	NO
chr12	33035444	33036187	NM_198710	TE	1	0	0	YES	NO	NO
chr12	33129181	33129833	NR_015602	TE	0	0	0	NO	NO	NO
chr12	33197363	33197761	NM_028139	TE	1	0	0	YES	NO	NO
chr12	33220423	33220806	NM_028139	TE	0	0	0	NO	NO	NO
chr12	33265020	33273624	NM_028139	TE	2	0	0	YES	NO	NO
chr12	33344681	33345332	NM_029152	TE	0	0	0	NO	NO	NO
chr12	33427111	33428102	NM_172253	TE	1	1	0	YES	YES	NO
chr12	33482733	33483323	NM_172253	TE	0	0	0	NO	NO	NO
chr12	34219911	34220633	NM_011658	TE	0	0	0	NO	NO	NO
chr12	35045823	35046591	NM_001014973	TE	1	0	0	YES	NO	NO
chr12	35642318	35643137	NM_013464	TE	0	1	0	NO	YES	NO
chr12	35896653	35897215	NM_025359	TE	0	0	0	NO	NO	NO
chr12	36236236	36236919	NM_146033	TE	0	0	0	NO	NO	NO
chr12	37653986	37654590	NM_007960	TE	0	0	0	NO	NO	NO
chr12	37773709	37774487	NM_007960	TE	0	1	0	NO	YES	NO
chr12	38779351	38784823	NM_007960	TE	1	1	1	YES	YES	YES
chr12	39094674	39095331	NM_007960	TE	0	0	0	NO	NO	NO
chr12	39667590	39668056	NM_007487	TE	0	0	0	NO	NO	NO
chr12	39740736	39741397	NM_007487	TE	0	0	0	NO	NO	NO
chr12	39888225	39889078	NM_007487	TE	1	1	0	YES	YES	NO
chr12	39997592	39998707	NM_007487	TE	0	2	0	NO	YES	NO
chr12	40279140	40282204	NM_013562	TE	1	0	0	YES	NO	NO
chr12	40797865	40798252	NM_053122	TE	0	0	0	NO	NO	NO
chr12	40836709	40837662	NM_053122	TE	0	0	0	NO	NO	NO
[truncated: 6,796 more rows]
