# Supplementary material for: The Paf1 complex positively regulates enhancer activity in mouse embryonic stem cells
Source: Life Sci Alliance. 2020 Dec 29;4(3):e202000792. doi: 10.26508/lsa.202000792 (PMC7772781; doi:10.26508/lsa.202000792)
Supplement: Supplementary file 5 [file LSA-2020-00792_TableS4.xlsx]

## Sheet: Total
Enhancer coordinates			Neighboring gene	Enhancer type	Ctr9 binding in ESCs?	Ctr9 binding in NIH3T3?	NELFA binding?	RNAPII Ser5	RNAPII Ser2	eRNAs	RNAPII Ser2 changes
chr1	180888553	180889423	NM_177099	SE	YES	no	yes	yes	yes	yes	decrease
chr1	34073262	34077795	NM_133833	SE	YES	yes	no	yes	yes	yes	decrease
chr1	84860644	84890557	NM_025386	SE	YES	no	no	yes	yes	yes	decrease
chr1	118642135	118648837	NM_023755	SE	YES	no	yes	yes	yes	no	decrease
chr1	13059534	13104684	NM_001081209	SE	YES	no	yes	yes	yes	yes	decrease
chr10	75937625	75938613	NM_175329	SE	YES	no	yes	yes	yes	yes	decrease
chr10	62883646	62898815	NM_027384	SE	YES	no	yes	yes	yes	yes	decrease
chr10	75872719	75882823	NM_024440	SE	YES	no	yes	yes	yes	yes	decrease
chr10	44390333	44392960	NM_007548	SE	YES	no	yes	yes	yes	yes	decrease
chr10	21826696	21829885	NM_001161847	SE	YES	yes	yes	yes	yes	yes	decrease
chr11	117081711	117092269	NR_027059	SE	YES	no	yes	yes	yes	yes	decrease
chr11	12457623	12470202	NM_172496	SE	YES	no	no	yes	yes	no	decrease
chr11	62510794	62513749	NM_028448	SE	YES	no	yes	yes	yes	yes	decrease
chr11	33527175	33551476	NM_023146	SE	YES	no	yes	yes	yes	yes	decrease
chr11	102329335	102332378	NM_011551	SE	YES	no	yes	yes	yes	yes	decrease
chr11	104288857	104306230	NM_010838	SE	YES	yes	yes	yes	yes	yes	decrease
chr12	86466096	86479369	uc007ohw.2	SE	YES	no	yes	yes	yes	yes	decrease
chr12	86498435	86505242	uc007ohw.2	SE	YES	no	yes	yes	yes	yes	decrease
chr12	55486360	55506159	NM_010907	SE	YES	yes	no	yes	yes	no	decrease
chr12	12926985	12944130	NM_008709	SE	YES	no	yes	yes	yes	yes	decrease
chr14	63499980	63513064	NM_021480	SE	YES	no	yes	yes	yes	yes	decrease
chr14	21474466	21489767	NM_017479	SE	YES	no	no	yes	yes	yes	decrease
chr14	76494875	76516139	NM_009366	SE	YES	yes	yes	yes	yes	yes	decrease
chr14	55085512	55086626	NM_001039198	SE	YES	no	no	yes	yes	yes	decrease
chr15	97592447	97594897	NM_028003	SE	YES	no	yes	yes	yes	yes	decrease
chr15	103518795	103523069	NM_021391	SE	YES	no	no	yes	yes	yes	decrease
chr15	88708586	88709401	NM_001033274	SE	YES	no	yes	yes	yes	yes	decrease
chr16	84768928	84780441	NM_023844	SE	YES	no	yes	yes	yes	no	decrease
chr17	29072673	29081481	NR_036469	SE	YES	no	no	yes	yes	yes	decrease
chr17	37072101	37080781	NM_019439	SE	YES	yes	no	yes	yes	yes	decrease
chr17	35502266	35505490	NM_013633	SE	YES	no	yes	yes	yes	yes	decrease
chr17	31802624	31819811	NM_010831	SE	YES	no	yes	yes	yes	no	decrease
chr17	70747423	70751565	NM_001164077	SE	YES	no	yes	yes	yes	yes	decrease
chr17	70827962	70830616	NM_001164077	SE	YES	no	yes	yes	yes	yes	decrease
chr17	70864464	70873093	NM_001164074	SE	YES	no	yes	yes	yes	yes	decrease
chr17	36973257	36998051	NM_001115075	SE	YES	no	yes	yes	yes	yes	decrease
chr17	45456528	45459554	NM_001111313	SE	YES	no	yes	yes	yes	yes	decrease
chr18	61627890	61628746	NR_029557	SE	YES	no	yes	yes	yes	yes	decrease
chr18	38378671	38391383	NM_022996	SE	YES	no	no	yes	yes	yes	decrease
chr18	36253219	36254500	NM_008989	SE	YES	no	yes	yes	yes	yes	decrease
chr19	53448950	53460829	NR_028427	SE	YES	no	yes	yes	yes	yes	decrease
chr19	5835881	5847014	NR_003513	SE	YES	yes	yes	yes	yes	yes	decrease
chr19	23065501	23095699	NM_010638	SE	YES	yes	yes	yes	yes	yes	decrease
chr19	23132965	23134316	NM_010638	SE	YES	yes	yes	yes	yes	yes	decrease
chr2	154416915	154428638	NM_009823	SE	YES	no	yes	yes	yes	yes	decrease
chr2	163051312	163067500	NM_008652	SE	YES	no	yes	yes	yes	no	decrease
chr2	31057737	31069779	NM_001177650	SE	YES	no	yes	yes	yes	yes	decrease
chr3	9641461	9655131	NM_133218	SE	YES	no	no	yes	yes	no	decrease
chr3	129544094	129558444	NM_130450	SE	YES	yes	no	yes	yes	yes	decrease
chr3	135545992	135547780	NM_027288	SE	YES	no	yes	yes	yes	yes	decrease
chr3	96576460	96578192	NM_027241	SE	YES	yes	yes	yes	yes	yes	decrease
chr3	88571520	88576161	NM_025448	SE	YES	yes	yes	yes	yes	yes	decrease
chr3	34645982	34654589	NM_011443	SE	YES	no	yes	yes	yes	yes	decrease
chr3	34734765	34761783	NM_011443	SE	YES	no	yes	yes	yes	yes	decrease
chr3	133518467	133534684	NM_001040400	SE	YES	no	yes	yes	yes	no	decrease
chr4	142060738	142071688	NR_027137	SE	YES	no	yes	yes	yes	yes	decrease
chr4	123623304	123625936	NR_002445	SE	YES	no	yes	yes	yes	yes	decrease
chr4	127198513	127201783	NM_198618	SE	YES	no	no	yes	yes	no	decrease
chr4	55456387	55478209	NM_010637	SE	YES	no	yes	yes	yes	yes	decrease
chr4	137773521	137801851	NM_007431	SE	YES	no	no	yes	yes	yes	decrease
chr4	130519577	130520937	NM_001159603	SE	YES	no	yes	yes	yes	yes	decrease
chr4	130639731	130640632	NM_001159603	SE	YES	no	yes	yes	yes	yes	decrease
chr5	33531065	33537832	NM_178390	SE	YES	no	yes	yes	yes	no	decrease
chr5	116395755	116410844	NM_030704	SE	YES	yes	no	yes	yes	yes	decrease
chr5	119679583	119721473	NM_011535	SE	YES	yes	no	yes	yes	yes	decrease
chr5	134941653	134945828	NM_009903	SE	YES	no	yes	yes	yes	yes	decrease
chr6	143098789	143117238	NM_029081	SE	YES	no	no	yes	yes	no	decrease
chr6	122662496	122664242	NM_028016	SE	YES	no	yes	yes	yes	no	decrease
chr6	122690100	122707853	NM_028016	SE	YES	no	yes	yes	yes	no	decrease
chr6	125433317	125448006	NM_007657	SE	YES	no	yes	yes	yes	no	decrease
chr7	80130113	80131136	NM_173011	SE	YES	no	yes	yes	yes	yes	decrease
chr7	83878686	83903320	NM_023403	SE	YES	yes	yes	yes	yes	yes	decrease
chr7	80188534	80200448	NM_013659	SE	YES	no	no	yes	yes	yes	decrease
chr7	144850967	144864811	NM_010202	SE	YES	no	yes	yes	yes	yes	decrease
chr7	139945218	139950332	NM_009482	SE	YES	no	yes	yes	yes	yes	decrease
chr9	58272030	58280697	NM_026942	SE	YES	no	yes	yes	yes	yes	decrease
chr9	120676753	120690954	NM_025974	SE	YES	no	yes	yes	yes	yes	decrease
chr9	78359336	78375635	NM_025274	SE	YES	no	yes	yes	yes	yes	decrease
chr1	167270975	167290292	NM_030724	SE	YES	yes	no	yes	yes	yes	increase
chr1	153092762	153096579	NM_008485	SE	YES	no	yes	yes	yes	yes	increase
chr1	136945066	136954393	NM_001159769	SE	YES	no	no	yes	yes	no	increase
chr10	40258094	40258946	NM_026113	SE	YES	yes	yes	yes	yes	yes	increase
chr13	95525139	95536164	NM_007974	SE	YES	no	yes	yes	yes	yes	increase
chr15	25724347	25774510	NM_001034851	SE	YES	yes	no	yes	yes	yes	increase
chr18	38601169	38602304	NM_011898	SE	YES	no	yes	yes	yes	yes	increase
chr18	38628615	38637288	NM_011898	SE	YES	no	yes	yes	yes	yes	increase
chr2	168764188	168791670	NM_201395	SE	YES	no	no	yes	yes	yes	increase
chr2	152726541	152737940	NM_010495	SE	YES	yes	yes	yes	yes	yes	increase
chr4	141564853	141570562	NR_030695	SE	YES	no	yes	yes	yes	yes	increase
chr4	141270157	141285007	NM_010139	SE	YES	no	yes	yes	yes	yes	increase
chr5	123134650	123140719	NM_175092	SE	YES	no	yes	yes	yes	yes	increase
chr6	39445572	39446780	NM_018810	SE	YES	yes	yes	yes	yes	yes	increase
chr6	122340075	122342999	NM_007905	SE	YES	no	yes	yes	yes	yes	increase
chr7	133112473	133115562	NM_009980	SE	YES	no	yes	yes	yes	yes	increase
chr8	90828025	90831393	NM_177224	SE	YES	yes	yes	yes	yes	yes	increase
chr8	33912954	33917011	NM_019733	SE	YES	no	yes	yes	yes	yes	increase
chr9	114549008	114565237	NM_001042503	SE	YES	no	no	yes	yes	yes	increase
chr1	36013345	36017763	NM_015818	SE	NO	no	no	no	no	no	N.A.
chr1	36054319	36061853	NM_015818	SE	NO	no	no	no	no	no	N.A.
chr1	119304847	119305904	NM_008381	SE	NO	No	no	no	no	no	N.A.
chr1	119398508	119399454	NM_008381	SE	NO	No	no	no	no	no	N.A.
chr10	21980770	21989140	NM_001161848	SE	NO	no	no	no	no	no	N.A.
chr10	66917603	66921013	NM_178606	SE	NO	no	no	no	no	no	N.A.
chr10	85539315	85543808	NM_001017525	SE	NO	no	no	no	no	yes	N.A.
chr11	54953839	54972330	NM_021327	SE	NO	no	no	no	no	no	N.A.
chr12	12783626	12789075	NM_008709	SE	NO	no	no	no	no	no	N.A.
chr12	12803371	12804214	NM_008709	SE	NO	no	no	no	no	no	N.A.
chr13	97282607	97292887	NM_007930	SE	NO	no	no	no	no	no	N.A.
chr14	48653438	48663525	NM_144841	SE	NO	no	no	no	no	no	N.A.
chr15	77338422	77356821	NM_001110827	SE	NO	no	no	no	no	no	N.A.
chr17	10356224	10377973	NM_001159517	SE	NO	no	no	no	no	no	N.A.
chr17	47503465	47512094	NM_001081636	SE	NO	no	no	no	no	no	N.A.
chr17	70892651	70901270	NM_001164074	SE	NO	no	no	no	no	no	N.A.
chr18	75344501	75345548	NM_001042660	SE	NO	no	no	no	no	no	N.A.
chr18	75360678	75367623	NM_001042660	SE	NO	no	no	no	no	no	N.A.
chr19	21784280	21792280	NM_001033759	SE	YES	no	no	no	no	no	N.A.
chr19	25479008	25489602	NM_015826	SE	NO	no	no	no	no	no	N.A.
chr3	103204381	103215135	NM_026602	SE	NO	no	no	no	no	no	N.A.
chr4	138444639	138450453	NM_025451	SE	NO	no	no	no	no	no	N.A.
chr4	142166001	142170251	NM_144531	SE	NO	no	no	no	no	no	N.A.
chr5	118501435	118510260	NM_172424	SE	NO	no	no	no	no	no	N.A.
chr5	119579640	119587054	NM_011535	SE	NO	no	no	no	no	no	N.A.
chr6	39420385	39421287	NM_018810	SE	NO	no	no	no	no	no	N.A.
chr7	4820694	4826010	NM_133777	SE	NO	no	no	no	no	no	N.A.
chr7	13013985	13014976	NM_001024699	SE	NO	no	no	no	no	no	N.A.
chr7	30197378	30198320	NM_009795	SE	NO	no	no	no	no	no	N.A.
chr7	38027895	38031104	NM_011274	SE	NO	no	no	no	no	no	N.A.
chr7	112688221	112692174	NM_001166584	SE	NO	no	no	no	no	no	N.A.
chr8	12499468	12504771	NM_009233	SE	NO	no	no	no	no	no	N.A.
chr8	36539010	36550796	NM_015802	SE	NO	no	no	no	no	no	N.A.
chr8	43320382	43321401	NM_009556	SE	NO	no	no	no	no	no	N.A.
chr8	84650173	84650744	NM_010499	SE	NO	no	no	no	no	no	N.A.
chr9	121335383	121344984	NM_175114	SE	NO	no	no	no	no	no	N.A.
chrX	8001843	8020781	NM_010413	SE	NO	no	no	no	no	no	N.A.
chr1	135174451	135199707	NM_134438	SE	NO	no	no	yes	no	no	No binding
chr1	89870372	89876952	NM_010262	SE	YES	yes	yes	yes	no	yes	No binding
chr1	72792989	72811625	NM_008342	SE	YES	yes	yes	yes	no	no	No binding
chr1	72213954	72214698	NM_001005423	SE	NO	no	no	yes	no	no	No binding
chr10	59957617	59974789	NM_029083	SE	NO	no	no	yes	no	no	No binding
chr10	21082325	21110430	NM_010848	SE	NO	no	no	yes	no	no	No binding
chr10	77192910	77199615	NM_009929	SE	YES	no	no	yes	no	no	No binding
chr11	66919870	66933488	NM_178656	SE	NO	no	no	yes	no	no	No binding
chr11	67011289	67024728	NM_177392	SE	YES	no	no	yes	no	no	No binding
chr11	107435355	107449668	NM_145823	SE	YES	no	no	yes	no	no	No binding
chr11	117972387	117976939	NM_007707	SE	YES	no	yes	yes	no	no	No binding
chr11	9115534	9117660	NM_001159401	SE	NO	no	no	yes	no	no	No binding
chr11	69703558	69709301	NM_001034097	SE	YES	no	no	yes	no	no	No binding
chr12	102702277	102714794	NM_172584	SE	YES	no	yes	yes	no	no	No binding
chr12	86898119	86904205	NM_145836	SE	YES	no	no	yes	no	no	No binding
chr12	56284221	56299127	NM_145442	SE	NO	no	no	yes	no	no	No binding
chr12	54306511	54314059	NM_028133	SE	NO	no	no	yes	no	no	No binding
chr12	110417207	110418495	NM_001135001	SE	NO	no	no	yes	no	no	No binding
chr13	109628506	109652553	NR_035442	SE	YES	no	no	yes	no	yes	No binding
chr13	63968515	63981014	NM_001001321	SE	NO	no	no	yes	no	no	No binding
chr14	76615408	76630508	NR_027699	SE	NO	no	no	yes	no	no	No binding
chr14	64632466	64650677	NM_001081177	SE	YES	no	yes	yes	no	no	No binding
chr15	62086860	62093193	NR_003368	SE	YES	yes	no	yes	no	no	No binding
chr17	29450831	29451997	NM_008842	SE	NO	yes	no	yes	no	no	No binding
chr18	75579039	75585419	NM_201354	SE	NO	no	no	yes	no	no	No binding
chr18	40307933	40308486	NM_023311	SE	NO	no	no	yes	no	no	No binding
chr18	35043059	35043800	NM_009818	SE	NO	no	no	yes	no	no	No binding
chr2	71649956	71656560	NM_201366	SE	NO	no	no	yes	no	no	No binding
chr2	71737799	71745857	NM_201366	SE	YES	no	no	yes	no	no	No binding
chr3	96675235	96680941	NM_001081139	SE	YES	no	yes	yes	no	no	No binding
chr4	98840958	98848018	NM_172872	SE	NO	no	no	yes	no	no	No binding
chr4	155163104	155163969	NM_011385	SE	NO	no	no	yes	no	no	No binding
chr4	155189475	155190274	NM_011385	SE	NO	no	no	yes	no	no	No binding
chr4	125534427	125546206	NM_001081097	SE	NO	no	no	yes	no	no	No binding
chr5	118434651	118446403	NM_172424	SE	YES	no	yes	yes	no	no	No binding
chr5	64864496	64865555	NM_008453	SE	YES	yes	yes	yes	no	no	No binding
chr6	145274865	145277154	NM_021284	SE	NO	no	no	yes	no	no	No binding
chr6	31884643	31902445	NM_013723	SE	NO	no	no	yes	no	no	No binding
chr6	142509668	142513385	NM_008492	SE	NO	no	no	yes	no	no	No binding
chr6	83889920	83894321	NM_001166371	SE	NO	no	no	yes	no	no	No binding
chr7	30463296	30465600	NR_004443	SE	NO	no	no	yes	no	no	No binding
chr7	49337539	49349262	NM_175272	SE	NO	no	no	yes	no	no	No binding
chr7	79210940	79223453	NM_018811	SE	NO	no	no	yes	no	no	No binding
chr7	80015022	80025077	NM_001146000	SE	YES	no	yes	yes	no	no	No binding
chr8	85472576	85473755	NM_173866	SE	NO	no	no	yes	no	no	No binding
chr8	72310786	72316764	NM_008452	SE	YES	no	yes	yes	no	no	No binding
chr9	56534579	56547962	NM_025812	SE	YES	no	yes	yes	no	no	No binding
chrX	52745454	52760933	NR_003188	SE	NO	no	no	yes	no	no	No binding
chr1	166124766	166142948	NM_021610	SE	YES	no	yes	yes	yes	yes	Not significant
chr1	36982294	36988566	NM_018872	SE	YES	no	yes	yes	yes	yes	Not significant
chr1	182018081	182031710	NM_010135	SE	YES	no	yes	yes	yes	yes	Not significant
chr1	180924390	180934176	NM_010094	SE	YES	no	yes	yes	yes	yes	Not significant
chr1	136690052	136696554	NM_001160251	SE	YES	yes	no	yes	yes	yes	Not significant
chr1	119075391	119077160	NM_001081125	SE	YES	no	yes	yes	yes	no	Not significant
chr10	67083451	67101487	NM_178606	SE	YES	yes	no	yes	yes	no	Not significant
chr10	80045729	80052423	NM_008162	SE	YES	yes	yes	yes	yes	yes	Not significant
chr11	97656359	97662845	NM_139311	SE	YES	no	yes	yes	yes	yes	Not significant
chr11	88620046	88630498	NM_054043	SE	YES	no	no	yes	yes	yes	Not significant
chr11	52359680	52371184	NM_011694	SE	YES	no	yes	yes	yes	yes	Not significant
chr11	77884202	77905284	NM_008952	SE	YES	no	yes	yes	yes	yes	Not significant
chr11	98962197	98965152	NM_001176528	SE	YES	yes	no	yes	yes	yes	Not significant
chr11	8566448	8586873	NM_001083587	SE	YES	no	yes	yes	yes	yes	Not significant
chr12	110471086	110472584	NM_012023	SE	YES	no	yes	yes	yes	yes	Not significant
chr12	110487710	110505467	NM_012023	SE	YES	no	yes	yes	yes	yes	Not significant
chr13	97432445	97455207	NM_007930	SE	YES	no	no	yes	yes	no	Not significant
chr14	70622852	70636123	NM_013514	SE	YES	no	yes	yes	yes	yes	Not significant
chr14	105851102	105861536	NM_011897	SE	YES	yes	yes	yes	yes	yes	Not significant
chr14	105897269	105905216	NM_011897	SE	YES	yes	yes	yes	yes	yes	Not significant
chr14	99339321	99356088	NM_009769	SE	YES	no	no	yes	yes	no	Not significant
chr15	97368174	97397202	NM_178114	SE	YES	no	yes	yes	yes	yes	Not significant
chr16	29657423	29668028	NM_133752	SE	YES	no	no	yes	yes	yes	Not significant
chr16	23099300	23103398	NM_013506	SE	YES	no	no	yes	yes	yes	Not significant
chr16	8758080	8779379	NM_001003918	SE	YES	no	no	yes	yes	yes	Not significant
chr17	66469383	66487069	NM_172963	SE	YES	no	yes	yes	yes	yes	Not significant
chr17	26494776	26511744	NM_013642	SE	YES	yes	yes	yes	yes	yes	Not significant
chr2	163031168	163035197	NM_172150	SE	YES	no	yes	yes	yes	yes	Not significant
chr2	166155873	166157944	NM_028072	SE	YES	no	yes	yes	yes	yes	Not significant
chr2	152176932	152178041	NM_009328	SE	YES	no	yes	yes	yes	yes	Not significant
chr2	20652975	20670120	NM_001177631	SE	YES	no	yes	yes	yes	yes	Not significant
chr2	32153371	32175216	NM_001159634	SE	YES	no	yes	yes	yes	yes	Not significant
chr2	33426509	33445340	NM_001085507	SE	YES	yes	no	yes	yes	no	Not significant
chr3	95651112	95664346	NM_008562	SE	YES	no	yes	yes	yes	yes	Not significant
chr4	137592958	137597924	NM_130879	SE	YES	no	yes	yes	yes	yes	Not significant
chr4	119071262	119073181	NM_011400	SE	YES	no	no	yes	yes	yes	Not significant
chr4	148085145	148089741	NM_009642	SE	YES	no	yes	yes	yes	yes	Not significant
chr5	53541938	53556088	NM_001080928	SE	YES	no	yes	yes	yes	yes	Not significant
chr5	113329921	113346369	NM_001012726	SE	YES	no	no	yes	yes	no	Not significant
chr6	122764298	122770844	NM_011401	SE	YES	no	yes	yes	yes	yes	Not significant
chr6	91690167	91711253	NM_009320	SE	YES	yes	no	yes	yes	yes	Not significant
chr6	65011365	65035167	NM_007958	SE	YES	no	yes	yes	yes	yes	Not significant
chr6	67111154	67114208	NM_007836	SE	YES	yes	yes	yes	yes	yes	Not significant
chr7	3193003	3218182	NR_029640	SE	YES	no	yes	yes	yes	yes	Not significant
chr7	45551483	45559398	NM_025330	SE	YES	no	yes	yes	yes	no	Not significant
chr7	63947360	63957595	NM_021366	SE	YES	no	yes	yes	yes	yes	Not significant
chr8	88990914	89016277	NM_021390	SE	YES	no	yes	yes	yes	yes	Not significant
chr8	36579467	36608925	NM_015802	SE	YES	no	no	yes	yes	yes	Not significant
chr9	110946918	110960867	NM_028838	SE	YES	no	yes	yes	yes	yes	Not significant
