# Supplementary material for: The Paf1 complex positively regulates enhancer activity in mouse embryonic stem cells
Source: Life Sci Alliance. 2020 Dec 29;4(3):e202000792. doi: 10.26508/lsa.202000792 (PMC7772781; doi:10.26508/lsa.202000792)
Supplement: Supplementary file 8 [file LSA-2020-00792_TableS7.xlsx]

## Sheet: Genes associated with SEs
Transcript		Expression (tpm)		Associated enhancers coordinates			Expression change statistics
Esnembl Transcript ID	Esnembl Gene ID	Luc RNAi	Ctr9 RNAi	Chrom.	Start	End	Log2(fold change)	Geom. mean (tpm)
ENSMUST00000050826.13	ENSMUSG00000047146.17	11.0786	0.572185	chr10	62883646	62898815	-4.27515	2.51774
ENSMUST00000085797.5	ENSMUSG00000066652.5	198.587	19.757	chr1	180888553	180889423	-3.32934	62.6377
ENSMUST00000047577.6	ENSMUSG00000042414.7	9.20056	0.983596	chr1	13059534	13104684	-3.22558	3.00826
ENSMUST00000022881.14	ENSMUSG00000022270.16	0.901653	0.0963965	chr15	25724347	25774510	-3.22552	0.294816
ENSMUST00000038765.5	ENSMUSG00000037035.5	18.0908	2.70178	chr1	119304847	119305904	-2.74327	6.99123
ENSMUST00000038765.5	ENSMUSG00000037035.5	18.0908	2.70178	chr1	119398508	119399454	-2.74327	6.99123
ENSMUST00000109725.7	ENSMUSG00000038533.15	1.38588	0.217593	chr2	154416915	154428638	-2.6711	0.549143
ENSMUST00000079077.11	ENSMUSG00000050270.12	0.888504	0.148804	chr11	67011289	67024728	-2.57796	0.363611
ENSMUST00000037361.8	ENSMUSG00000038793.8	122.772	21.4962	chr1	180924390	180934176	-2.51383	51.3725
ENSMUST00000047328.10	ENSMUSG00000039323.18	57.0788	10.101	chr1	72792989	72811625	-2.49846	24.0115
ENSMUST00000050918.3	ENSMUSG00000046447.3	2.49902	0.481646	chr4	138444639	138450453	-2.37532	1.09711
ENSMUST00000107384.9	ENSMUSG00000030541.16	111.529	21.8449	chr7	80130113	80131136	-2.35205	49.3593
ENSMUST00000165559.1	ENSMUSG00000052928.8	1.06861	0.223464	chr18	75579039	75585419	-2.25762	0.488667
ENSMUST00000123434.2	ENSMUSG00000048070.4	0.412151	0.0865652	chr11	66919870	66933488	-2.25131	0.188886
ENSMUST00000114195.7	ENSMUSG00000053062.16	64.9797	13.9197	chr16	84768928	84780441	-2.22286	30.0749
ENSMUST00000046659.13	ENSMUSG00000042388.14	15.4012	3.41557	chr4	127198513	127201783	-2.17284	7.25285
ENSMUST00000099441.5	ENSMUSG00000033114.11	2.92652	0.680021	chr13	63968515	63981014	-2.10553	1.41071
ENSMUST00000012540.4	ENSMUSG00000012396.12	201.258	47.835	chr6	122662496	122664242	-2.07291	98.1182
ENSMUST00000012540.4	ENSMUSG00000012396.12	201.258	47.835	chr6	122690100	122707853	-2.07291	98.1182
ENSMUST00000030551.10	ENSMUSG00000028766.10	26.371	6.49439	chr4	137773521	137801851	-2.02169	13.0868
ENSMUST00000078719.12	ENSMUSG00000022995.16	6.27453	1.56642	chr1	182018081	182031710	-2.00204	3.13505
ENSMUST00000161046.8	ENSMUSG00000022710.17	12.5388	3.15068	chr16	8758080	8779379	-1.99266	6.28536
ENSMUST00000023133.7	ENSMUSG00000022490.7	6.02737	1.5399	chr15	103518795	103523069	-1.96869	3.04656
ENSMUST00000048427.8	ENSMUSG00000038354.13	3.89546	1.01354	chr3	96675235	96680941	-1.94239	1.98701
ENSMUST00000062483.14	ENSMUSG00000048402.14	11.201	2.92465	chr1	119075391	119077160	-1.93729	5.72355
ENSMUST00000097864.8	ENSMUSG00000028580.15	4.2592	1.15853	chr4	130519577	130520937	-1.87829	2.22135
ENSMUST00000097864.8	ENSMUSG00000028580.15	4.2592	1.15853	chr4	130639731	130640632	-1.87829	2.22135
ENSMUST00000027629.9	ENSMUSG00000026380.10	80.395	21.9198	chr1	118642135	118648837	-1.87487	41.9791
ENSMUST00000045903.7	ENSMUSG00000032536.11	9.50006	2.70009	chr9	121335383	121344984	-1.81493	5.06468
ENSMUST00000102790.3	ENSMUSG00000035407.8	3.91553	1.11932	chr4	98840958	98848018	-1.80659	2.0935
ENSMUST00000107619.2	ENSMUSG00000003032.8	68.3404	20.5577	chr4	55456387	55478209	-1.73306	37.4823
ENSMUST00000029814.9	ENSMUSG00000028164.15	70.299	21.2079	chr3	135545992	135547780	-1.7289	38.6121
ENSMUST00000018748.8	ENSMUSG00000018604.18	18.9641	6.0516	chr5	119579640	119587054	-1.64788	10.7128
ENSMUST00000018748.8	ENSMUSG00000018604.18	18.9641	6.0516	chr5	119679583	119721473	-1.64788	10.7128
ENSMUST00000060336.4	ENSMUSG00000050917.5	115.71	37.5503	chr7	144850967	144864811	-1.62362	65.9162
ENSMUST00000106992.9	ENSMUSG00000018411.17	13.7267	4.46617	chr11	104288857	104306230	-1.61987	7.8298
ENSMUST00000164659.7	ENSMUSG00000019970.15	17.5127	5.79773	chr10	21826696	21829885	-1.59484	10.0764
ENSMUST00000164659.7	ENSMUSG00000019970.15	17.5127	5.79773	chr10	21980770	21989140	-1.59484	10.0764
ENSMUST00000102815.9	ENSMUSG00000040594.19	16.788	5.69902	chr11	33527175	33551476	-1.55864	9.78137
ENSMUST00000180353.1	ENSMUSG00000096014.1	1.99417	0.685218	chr8	12499468	12504771	-1.54115	1.16895
ENSMUST00000105490.2	ENSMUSG00000038151.13	1.4455	0.507336	chr10	44390333	44392960	-1.51056	0.856361
ENSMUST00000182405.8	ENSMUSG00000021767.18	20.2977	7.16261	chr14	21474466	21489767	-1.50276	12.0575
ENSMUST00000027753.12	ENSMUSG00000026479.13	1.89278	0.672238	chr1	153092762	153096579	-1.49346	1.12801
ENSMUST00000091924.9	ENSMUSG00000028104.14	7.02534	2.53439	chr3	96576460	96578192	-1.47093	4.21959
ENSMUST00000221715.1	ENSMUSG00000017843.14	61.6818	22.8608	chr12	110417207	110418495	-1.43197	37.5512
ENSMUST00000066509.9	ENSMUSG00000036617.16	16.0997	6.1845	chr2	20652975	20670120	-1.3803	9.97841
ENSMUST00000026999.9	ENSMUSG00000025880.11	25.5115	9.85384	chr18	75344501	75345548	-1.37239	15.8552
ENSMUST00000026999.9	ENSMUSG00000025880.11	25.5115	9.85384	chr18	75360678	75367623	-1.37239	15.8552
ENSMUST00000180587.7	ENSMUSG00000018752.19	1.0564	0.409686	chr11	69703558	69709301	-1.36657	0.65787
ENSMUST00000105306.2	ENSMUSG00000020042.15	1.96442	0.775855	chr10	85539315	85543808	-1.34024	1.23455
ENSMUST00000032754.8	ENSMUSG00000030539.13	8.06174	3.23243	chr7	80188534	80200448	-1.31847	5.1048
ENSMUST00000025338.15	ENSMUSG00000024462.17	3.31849	1.3354	chr17	37072101	37080781	-1.31325	2.10512
ENSMUST00000031401.5	ENSMUSG00000029449.11	1.97023	0.803208	chr5	123134650	123140719	-1.29452	1.25798
ENSMUST00000055131.12	ENSMUSG00000043411.15	40.9978	16.7148	chr4	137592958	137597924	-1.29442	26.1777
ENSMUST00000161739.7	ENSMUSG00000040669.14	38.3708	15.8132	chr6	122340075	122342999	-1.27888	24.6326
ENSMUST00000034879.4	ENSMUSG00000032329.4	12.1919	5.05104	chr9	56534579	56547962	-1.27127	7.84741
ENSMUST00000039516.3	ENSMUSG00000035105.5	4.75666	1.97764	chr12	54306511	54314059	-1.26617	3.06708
ENSMUST00000018005.9	ENSMUSG00000017861.11	220.19	93.4994	chr2	163051312	163067500	-1.23572	143.484
ENSMUST00000030676.7	ENSMUSG00000001985.9	11.4338	4.88637	chr4	125534427	125546206	-1.22647	7.47461
ENSMUST00000032185.8	ENSMUSG00000030096.8	57.2798	24.8471	chr6	91690167	91711253	-1.20495	37.7258
ENSMUST00000098603.7	ENSMUSG00000040943.12	10.909	4.7494	chr3	133518467	133534684	-1.1997	7.198
ENSMUST00000180432.8	ENSMUSG00000097039.8	2.06809	0.906919	chr15	62086860	62093193	-1.18925	1.36952
ENSMUST00000084985.10	ENSMUSG00000017843.14	4.53641	2.00679	chr12	110471086	110472584	-1.17666	3.01722
ENSMUST00000084985.10	ENSMUSG00000017843.14	4.53641	2.00679	chr12	110487710	110505467	-1.17666	3.01722
ENSMUST00000233645.1	ENSMUSG00000062078.15	8.2526	3.68743	chr17	10356224	10377973	-1.16223	5.51642
ENSMUST00000152625.1	ENSMUSG00000087009.1	1.7406	0.789405	chr7	30463296	30465600	-1.14075	1.17219
ENSMUST00000018002.12	ENSMUSG00000017858.12	30.1254	13.7646	chr2	163031168	163035197	-1.13002	20.3633
ENSMUST00000228009.1	ENSMUSG00000022099.17	51.5718	23.8288	chr14	70622852	70636123	-1.11388	35.0556
ENSMUST00000191473.6	ENSMUSG00000031586.17	4.06627	1.89299	chr8	33912954	33917011	-1.10304	2.77442
ENSMUST00000071991.5	ENSMUSG00000060461.5	3381.97	1587.27	chr9	78359336	78375635	-1.09132	2316.92
ENSMUST00000103064.9	ENSMUSG00000040430.18	17.767	8.36662	chr11	107435355	107449668	-1.08648	12.1922
ENSMUST00000071402.6	ENSMUSG00000041220.10	41.2494	19.6516	chr3	129544094	129558444	-1.06973	28.4713
ENSMUST00000032476.10	ENSMUSG00000003153.10	275.674	131.678	chr6	122764298	122770844	-1.06595	190.526
ENSMUST00000017597.4	ENSMUSG00000017453.4	23.8676	11.4484	chr11	77884202	77905284	-1.05991	16.5301
ENSMUST00000034136.11	ENSMUSG00000031700.11	36.0882	17.328	chr8	85472576	85473755	-1.05842	25.0067
ENSMUST00000107752.11	ENSMUSG00000030825.19	48.4183	23.4974	chr7	45551483	45559398	-1.04305	33.7299
ENSMUST00000041124.12	ENSMUSG00000040209.12	8.26427	4.09218	chr3	9641461	9655131	-1.01402	5.8154
ENSMUST00000101525.8	ENSMUSG00000020407.13	89.4384	44.9001	chr11	9115534	9117660	-0.994176	63.3703
ENSMUST00000046518.11	ENSMUSG00000057963.9	72.8784	36.7157	chr12	102702277	102714794	-0.989094	51.728
ENSMUST00000063694.9	ENSMUSG00000052040.10	17.0792	8.70294	chr7	63947360	63957595	-0.972666	12.1918
ENSMUST00000092794.11	ENSMUSG00000069769.13	4.23415	2.17598	chr11	88620046	88630498	-0.960407	3.03536
ENSMUST00000046755.13	ENSMUSG00000020173.17	7.27738	3.82429	chr11	12457623	12470202	-0.928227	5.27549
ENSMUST00000097786.9	ENSMUSG00000026131.18	0.800533	0.42594	chr1	34073262	34077795	-0.910311	0.583934
ENSMUST00000065119.14	ENSMUSG00000037339.17	10.8662	5.86096	chr5	33531065	33537832	-0.890639	7.98037
ENSMUST00000088174.3	ENSMUSG00000045216.7	26.9901	14.5994	chr1	36013345	36017763	-0.886521	19.8504
ENSMUST00000088174.3	ENSMUSG00000045216.7	26.9901	14.5994	chr1	36054319	36061853	-0.886521	19.8504
ENSMUST00000025293.3	ENSMUSG00000024425.3	87.6897	47.7229	chr18	38378671	38391383	-0.877726	64.6901
ENSMUST00000020695.12	ENSMUSG00000020422.13	49.2957	27.0612	chr11	8566448	8586873	-0.865236	36.524
ENSMUST00000229890.1	ENSMUSG00000048218.6	1.38309	0.761646	chr15	97368174	97397202	-0.860703	1.02636
ENSMUST00000082120.4	ENSMUSG00000051176.6	207.753	114.773	chr8	43320382	43321401	-0.856086	154.416
ENSMUST00000087360.8	ENSMUSG00000039191.12	90.5878	50.9641	chr5	53541938	53556088	-0.829835	67.9465
ENSMUST00000100473.4	ENSMUSG00000060012.9	3.21488	1.84033	chr14	64632466	64650677	-0.8048	2.43237
ENSMUST00000020158.8	ENSMUSG00000019982.15	1.34137	0.77669	chr10	21082325	21110430	-0.788296	1.0207
ENSMUST00000102758.7	ENSMUSG00000020402.11	337.353	195.454	chr11	52359680	52371184	-0.78743	256.782
ENSMUST00000032492.8	ENSMUSG00000030342.8	327.994	192.853	chr6	125433317	125448006	-0.766168	251.505
ENSMUST00000051401.3	ENSMUSG00000047501.3	39.0274	23.5187	chr5	134941653	134945828	-0.730679	30.2964
ENSMUST00000166250.7	ENSMUSG00000048897.15	7.09014	4.27683	chr7	80015022	80025077	-0.729272	5.50666
ENSMUST00000112046.1	ENSMUSG00000041483.14	12.0844	7.32168	chr1	136690052	136696554	-0.722899	9.40628
ENSMUST00000184945.7	ENSMUSG00000052512.17	2.88672	1.77365	chr7	49337539	49349262	-0.70271	2.26275
ENSMUST00000030398.9	ENSMUSG00000028645.11	84.4622	52.338	chr4	119071262	119073181	-0.690447	66.4875
ENSMUST00000033269.14	ENSMUSG00000030970.16	54.8139	34.0075	chr7	133112473	133115562	-0.688689	43.175
ENSMUST00000036328.8	ENSMUSG00000040721.9	3.16071	1.9913	chr14	55085512	55086626	-0.666538	2.50877
ENSMUST00000033923.13	ENSMUSG00000031523.16	30.4132	19.1625	chr8	36539010	36550796	-0.666412	24.1411
ENSMUST00000033923.13	ENSMUSG00000031523.16	30.4132	19.1625	chr8	36579467	36608925	-0.666412	24.1411
ENSMUST00000034883.6	ENSMUSG00000032333.6	13.9771	8.83229	chr9	58272030	58280697	-0.662206	11.1108
ENSMUST00000035076.8	ENSMUSG00000032495.8	16.5045	10.4746	chr9	110946918	110960867	-0.655964	13.1483
ENSMUST00000165536.7	ENSMUSG00000029178.14	26.0748	16.5706	chr5	64864496	64865555	-0.65403	20.7864
ENSMUST00000169189.7	ENSMUSG00000024459.18	2.11192	1.35663	chr17	36973257	36998051	-0.638528	1.69266
ENSMUST00000166860.1	ENSMUSG00000000544.14	15.3947	10.0571	chr1	166124766	166142948	-0.614219	12.4429
ENSMUST00000160597.7	ENSMUSG00000038084.16	14.8106	9.68222	chr16	29657423	29668028	-0.61322	11.975
ENSMUST00000174302.7	ENSMUSG00000020923.17	15.8122	10.5284	chr11	102329335	102332378	-0.586752	12.9026
ENSMUST00000109249.8	ENSMUSG00000006800.14	1.13147	0.754256	chr2	166155873	166157944	-0.585072	0.923806
ENSMUST00000022522.14	ENSMUSG00000021953.14	355.712	238.229	chr14	63499980	63513064	-0.578361	291.103
ENSMUST00000067912.7	ENSMUSG00000055148.7	123.622	83.3398	chr8	72310786	72316764	-0.568858	101.502
ENSMUST00000113158.7	ENSMUSG00000068966.10	5.42345	3.68564	chr2	33426509	33445340	-0.557296	4.47089
ENSMUST00000086693.11	ENSMUSG00000052105.17	7.73509	5.3867	chr17	66469383	66487069	-0.522016	6.45497
ENSMUST00000094215.9	ENSMUSG00000038503.15	23.4833	16.4771	chr7	83878686	83903320	-0.511173	19.6707
ENSMUST00000034090.7	ENSMUSG00000031665.7	64.3418	45.152	chr8	88990914	89016277	-0.510966	53.8995
ENSMUST00000171751.9	ENSMUSG00000033565.18	4.04	2.84469	chr15	77338422	77356821	-0.506084	3.39007
ENSMUST00000085513.5	ENSMUSG00000030421.9	26.144	18.5021	chr7	38027895	38031104	-0.498791	21.9936
ENSMUST00000081654.12	ENSMUSG00000001435.15	81.5438	57.8815	chr10	77192910	77199615	-0.494473	68.7014
ENSMUST00000036954.8	ENSMUSG00000034486.8	14.4692	10.2742	chr1	89870372	89876952	-0.493959	12.1926
ENSMUST00000038422.7	ENSMUSG00000034168.7	47.5391	33.8914	chr12	86898119	86904205	-0.488195	40.1393
ENSMUST00000105372.7	ENSMUSG00000075706.10	105.932	75.7477	chr10	80045729	80052423	-0.483864	89.5774
ENSMUST00000031984.8	ENSMUSG00000029920.9	28.9808	21.1735	chr6	65011365	65035167	-0.452838	24.7715
ENSMUST00000025271.16	ENSMUSG00000024406.16	1618.08	1203.44	chr17	35502266	35505490	-0.427119	1395.44
ENSMUST00000030865.8	ENSMUSG00000029007.8	46.9399	35.1993	chr4	148085145	148089741	-0.415268	40.6479
ENSMUST00000032373.11	ENSMUSG00000030246.11	76.773	57.8867	chr6	142509668	142513385	-0.407367	66.6644
ENSMUST00000058906.6	ENSMUSG00000049422.7	116.442	88.0546	chr10	75937625	75938613	-0.403141	101.258
ENSMUST00000005279.7	ENSMUSG00000005148.8	225.239	171.212	chr14	99339321	99356088	-0.395673	196.376
ENSMUST00000025295.6	ENSMUSG00000024427.6	66.9275	51.1274	chr18	38601169	38602304	-0.388502	58.4964
ENSMUST00000025295.6	ENSMUSG00000024427.6	66.9275	51.1274	chr18	38628615	38637288	-0.388502	58.4964
ENSMUST00000059775.14	ENSMUSG00000047407.17	46.7458	36.2856	chr17	70747423	70751565	-0.36544	41.1849
ENSMUST00000059775.14	ENSMUSG00000047407.17	46.7458	36.2856	chr17	70827962	70830616	-0.36544	41.1849
ENSMUST00000024839.4	ENSMUSG00000024042.6	29.3704	23.4513	chr17	31802624	31819811	-0.324695	26.2445
ENSMUST00000031985.12	ENSMUSG00000029922.15	163.272	130.432	chr6	39420385	39421287	-0.32398	145.931
ENSMUST00000031985.12	ENSMUSG00000029922.15	163.272	130.432	chr6	39445572	39446780	-0.32398	145.931
ENSMUST00000048665.7	ENSMUSG00000056608.14	1.45442	1.16395	chr8	90828025	90831393	-0.321415	1.3011
ENSMUST00000042345.6	ENSMUSG00000037815.6	245.762	196.947	chr18	35043059	35043800	-0.319454	220.005
ENSMUST00000089112.5	ENSMUSG00000068079.5	53.1593	42.7227	chr2	152176932	152178041	-0.315319	47.6562
ENSMUST00000053686.8	ENSMUSG00000026558.13	52.4605	42.8985	chr1	167270975	167290292	-0.290304	47.4392
ENSMUST00000051390.8	ENSMUSG00000049600.8	12.5893	10.4011	chr7	13013985	13014976	-0.275462	11.443
ENSMUST00000036884.1	ENSMUSG00000033863.1	59.468	49.4934	chr19	23065501	23095699	-0.264877	54.2519
ENSMUST00000036884.1	ENSMUSG00000033863.1	59.468	49.4934	chr19	23132965	23134316	-0.264877	54.2519
ENSMUST00000025663.6	ENSMUSG00000024754.12	8.76294	7.44703	chr19	21784280	21792280	-0.23475	8.07823
ENSMUST00000020023.8	ENSMUSG00000019873.8	5.11791	4.52374	chr10	66917603	66921013	-0.178039	4.81166
ENSMUST00000020023.8	ENSMUSG00000019873.8	5.11791	4.52374	chr10	67083451	67101487	-0.178039	4.81166
ENSMUST00000111816.2	ENSMUSG00000079259.2	37.5293	33.706	chr9	114549008	114565237	-0.155012	35.5663
ENSMUST00000165532.2	ENSMUSG00000025794.9	881.92	800.69	chr9	120676753	120690954	-0.139404	840.324
ENSMUST00000109381.8	ENSMUSG00000022387.17	23.9345	22.1937	chr15	88708586	88709401	-0.108941	23.0477
ENSMUST00000118283.7	ENSMUSG00000047407.17	53.9779	51.0025	chr17	70864464	70873093	-0.0818009	52.4691
ENSMUST00000118283.7	ENSMUSG00000047407.17	53.9779	51.0025	chr17	70892651	70901270	-0.0818009	52.4691
ENSMUST00000099151.5	ENSMUSG00000074637.7	318.129	303.564	chr3	34645982	34654589	-0.0676112	310.761
ENSMUST00000099151.5	ENSMUSG00000074637.7	318.129	303.564	chr3	34734765	34761783	-0.0676112	310.761
ENSMUST00000126116.2	ENSMUSG00000001794.13	18.5237	17.8176	chr7	30197378	30198320	-0.0560693	18.1672
ENSMUST00000168457.2	ENSMUSG00000047751.9	139.441	141.524	chr7	139945218	139950332	0.0213919	140.479
ENSMUST00000174287.1	ENSMUSG00000092274.3	51.7748	52.7249	chr19	5835881	5847014	0.0262344	52.2477
ENSMUST00000113835.9	ENSMUSG00000030016.14	0.953869	0.985343	chr6	83889920	83894321	0.0468349	0.969478
ENSMUST00000155023.7	ENSMUSG00000040606.13	0.681485	0.709929	chr4	142166001	142170251	0.0589928	0.695562
ENSMUST00000044730.11	ENSMUSG00000038437.11	27.7363	29.0032	chr11	97656359	97662845	0.0644367	28.3627
ENSMUST00000054002.3	ENSMUSG00000053113.3	63.8062	67.1272	chr11	117972387	117976939	0.0732008	65.4456
ENSMUST00000060427.4	ENSMUSG00000053560.4	160.748	169.468	chr8	84650173	84650744	0.0762121	165.05
ENSMUST00000100816.7	ENSMUSG00000018076.12	15.1244	16.1142	chr5	118434651	118446403	0.0914547	15.6115
ENSMUST00000100816.7	ENSMUSG00000018076.12	15.1244	16.1142	chr5	118501435	118510260	0.0914547	15.6115
ENSMUST00000027290.11	ENSMUSG00000026116.11	23.1721	24.9221	chr1	36982294	36988566	0.105037	24.0312
ENSMUST00000122009.7	ENSMUSG00000021848.16	0.380143	0.415318	chr14	48653438	48663525	0.127674	0.397341
ENSMUST00000026698.7	ENSMUSG00000025608.9	13.2649	15.3576	chr6	31884643	31902445	0.211339	14.2729
ENSMUST00000025364.4	ENSMUSG00000024487.4	51.412	59.7625	chr18	40307933	40308486	0.217135	55.4302
ENSMUST00000036991.4	ENSMUSG00000041548.4	8.83251	10.4221	chr5	116395755	116410844	0.238751	9.59444
ENSMUST00000048860.8	ENSMUSG00000039395.8	39.6024	47.3354	chr1	72213954	72214698	0.257332	43.2966
ENSMUST00000006614.2	ENSMUSG00000006445.3	75.3995	90.1891	chr4	141270157	141285007	0.258398	82.4634
ENSMUST00000079496.8	ENSMUSG00000060860.8	288.286	352.031	chr7	4820694	4826010	0.288202	318.568
ENSMUST00000030917.5	ENSMUSG00000029050.15	12.4642	15.3053	chr4	155163104	155163969	0.296241	13.8119
ENSMUST00000030917.5	ENSMUSG00000029050.15	12.4642	15.3053	chr4	155189475	155190274	0.296241	13.8119
ENSMUST00000192929.5	ENSMUSG00000026398.14	3.22475	3.99	chr1	136945066	136954393	0.307201	3.58703
ENSMUST00000021413.8	ENSMUSG00000021025.8	25.2481	31.3723	chr12	55486360	55506159	0.313316	28.1441
ENSMUST00000037315.12	ENSMUSG00000039202.12	9.72083	12.0853	chr7	79210940	79223453	0.314102	10.8388
ENSMUST00000035785.8	ENSMUSG00000041355.13	30.4454	38.0711	chr3	88571520	88576161	0.322472	34.0454
ENSMUST00000051301.4	ENSMUSG00000043991.4	29.5361	37.4735	chr18	36253219	36254500	0.343391	33.2689
ENSMUST00000032399.11	ENSMUSG00000030265.14	23.1062	29.4005	chr6	145274865	145277154	0.347561	26.064
ENSMUST00000107473.2	ENSMUSG00000037992.16	5.66732	7.21232	chr11	98962197	98965152	0.347797	6.39332
ENSMUST00000103074.1	ENSMUSG00000027547.17	0.182679	0.235099	chr2	168764188	168791670	0.363958	0.207238
ENSMUST00000025025.6	ENSMUSG00000024190.6	15.0274	19.5571	chr17	26494776	26511744	0.380097	17.1433
ENSMUST00000018653.7	ENSMUSG00000018509.8	7.66264	10.1287	chr11	62510794	62513749	0.402536	8.8098
ENSMUST00000037947.14	ENSMUSG00000038612.16	177.126	243.403	chr3	95651112	95664346	0.458571	207.637
ENSMUST00000025755.10	ENSMUSG00000024837.15	1.08862	1.55842	chr19	25479008	25489602	0.517584	1.30251
ENSMUST00000022185.9	ENSMUSG00000021678.9	44.5168	63.7458	chr13	95525139	95536164	0.51798	53.2706
ENSMUST00000069817.14	ENSMUSG00000039262.16	5.77443	8.62723	chr2	32153371	32175216	0.579219	7.05814
ENSMUST00000023599.12	ENSMUSG00000022884.15	6.79011	10.1767	chr16	23099300	23103398	0.583763	8.3127
ENSMUST00000022709.5	ENSMUSG00000022114.5	190.448	293.663	chr14	105851102	105861536	0.624764	236.49
ENSMUST00000022709.5	ENSMUSG00000022114.5	190.448	293.663	chr14	105897269	105905216	0.624764	236.49
ENSMUST00000150202.7	ENSMUSG00000073728.10	0.0745201	0.117669	chr4	142060738	142071688	0.659033	0.0936414
ENSMUST00000022587.9	ENSMUSG00000022010.19	277.912	444.688	chr14	76494875	76516139	0.678165	351.545
ENSMUST00000033501.14	ENSMUSG00000031161.15	10.3515	16.637	chrX	8001843	8020781	0.684555	13.1232
ENSMUST00000180489.7	ENSMUSG00000097636.7	0.16706	0.278034	chr19	53448950	53460829	0.734895	0.215519
ENSMUST00000021416.8	ENSMUSG00000021028.8	41.7026	70.3936	chr12	56284221	56299127	0.755307	54.1811
ENSMUST00000005830.14	ENSMUSG00000005687.14	170.094	297.35	chr3	103204381	103215135	0.80583	224.894
ENSMUST00000041623.8	ENSMUSG00000041773.8	41.045	80.3591	chr13	97282607	97292887	0.969255	57.4312
ENSMUST00000041623.8	ENSMUSG00000041773.8	41.045	80.3591	chr13	97432445	97455207	0.969255	57.4312
ENSMUST00000038368.8	ENSMUSG00000042745.9	161.075	347.636	chr2	152726541	152737940	1.10984	236.634
ENSMUST00000023104.6	ENSMUSG00000022466.6	21.7645	47.0812	chr15	97592447	97594897	1.11317	32.0109
ENSMUST00000133221.2	ENSMUSG00000085912.2	0.226798	0.551346	chr17	29072673	29081481	1.28155	0.353616
ENSMUST00000217537.1	ENSMUSG00000019837.8	16.522	41.0231	chr10	40258094	40258946	1.31205	26.0343
ENSMUST00000043396.14	ENSMUSG00000037169.15	15.7058	41.7675	chr12	12783626	12789075	1.41108	25.6123
ENSMUST00000043396.14	ENSMUSG00000037169.15	15.7058	41.7675	chr12	12803371	12804214	1.41108	25.6123
ENSMUST00000043396.14	ENSMUSG00000037169.15	15.7058	41.7675	chr12	12926985	12944130	1.41108	25.6123
ENSMUST00000043098.8	ENSMUSG00000036390.8	52.1303	147.55	chr6	67111154	67114208	1.50101	87.7031
ENSMUST00000024811.7	ENSMUSG00000024014.7	24.8801	82.4124	chr17	29450831	29451997	1.72787	45.2817
ENSMUST00000149822.2	ENSMUSG00000086859.4	25.6311	99.6732	chr11	117081711	117092269	1.95931	50.5444
ENSMUST00000049927.5	ENSMUSG00000048406.5	0.37301	1.50664	chr4	141564853	141570562	2.01405	0.749661
ENSMUST00000020308.4	ENSMUSG00000020108.4	19.2009	161.106	chr10	59957617	59974789	3.06876	55.6182

## Sheet: Genes associated with TEs
Transcript		Expression (tpm)		Associated enhancers coordinates			Expression change statistics
Esnembl Transcript ID	Esnembl Gene ID	Luc RNAi	Ctr9 RNAi	Chrom.	Start	End	Log2(fold change)	Geom. mean (tpm)
ENSMUST00000078367.11	ENSMUSG00000037784.14	0.276834	0.000103404	chr9	99872538	99873210	-11.3865	0.0053503
ENSMUST00000219555.1	ENSMUSG00000059970.7	3.97055	0.00157631	chr12	76406279	76406834	-11.2986	0.0791127
ENSMUST00000013882.9	ENSMUSG00000005362.14	7.32891	0.00298855	chr6	107052149	107052706	-11.2599	0.147996
ENSMUST00000047652.5	ENSMUSG00000037824.6	18.3875	0.0221531	chr14	40958453	40959372	-9.697	0.638232
ENSMUST00000054979.9	ENSMUSG00000029313.18	2.14886	0.00376537	chr5	103723898	103736267	-9.15656	0.0899514
ENSMUST00000081606.6	ENSMUSG00000028641.16	1.55738	0.00273543	chr4	119237925	119238682	-9.15314	0.0652695
ENSMUST00000003370.13	ENSMUSG00000003283.14	6.12538	0.0109122	chr2	153107135	153107818	-9.13271	0.258537
ENSMUST00000205650.1	ENSMUSG00000028556.15	0.549825	0.00120962	chr4	99091434	99092177	-8.82827	0.0257891
ENSMUST00000077687.5	ENSMUSG00000036641.9	0.0162143	0.000455139	chr2	58879722	58880311	-5.15482	0.00271657
ENSMUST00000077687.5	ENSMUSG00000036641.9	0.0162143	0.000455139	chr2	59053545	59054190	-5.15482	0.00271657
ENSMUST00000034961.5	ENSMUSG00000032394.6	0.00874839	0.000339185	chr9	65140709	65141209	-4.68887	0.00172259
ENSMUST00000167950.7	ENSMUSG00000070780.11	1.01526	0.0409105	chr5	66151375	66154096	-4.63323	0.203801
ENSMUST00000167950.7	ENSMUSG00000070780.11	1.01526	0.0409105	chr5	66214538	66217666	-4.63323	0.203801
ENSMUST00000167950.7	ENSMUSG00000070780.11	1.01526	0.0409105	chr5	66373198	66373633	-4.63323	0.203801
ENSMUST00000048417.12	ENSMUSG00000047193.16	0.284991	0.0129071	chr9	6286769	6287261	-4.46468	0.0606499
ENSMUST00000048417.12	ENSMUSG00000047193.16	0.284991	0.0129071	chr9	6366412	6366985	-4.46468	0.0606499
ENSMUST00000113445.1	ENSMUSG00000030020.13	0.392949	0.0226722	chr6	92469621	92470320	-4.11535	0.0943876
ENSMUST00000113445.1	ENSMUSG00000030020.13	0.392949	0.0226722	chr6	92495039	92496396	-4.11535	0.0943876
ENSMUST00000065167.8	ENSMUSG00000042249.11	2.5036	0.16001	chr5	112822299	112822966	-3.96777	0.632931
ENSMUST00000155159.3	ENSMUSG00000085794.5	0.310887	0.0206875	chr6	83696125	83698450	-3.90956	0.0801965
ENSMUST00000066166.5	ENSMUSG00000053626.5	0.716548	0.0492234	chr8	63169886	63170484	-3.86365	0.187806
ENSMUST00000066166.5	ENSMUSG00000053626.5	0.716548	0.0492234	chr8	63734352	63734973	-3.86365	0.187806
ENSMUST00000066166.5	ENSMUSG00000053626.5	0.716548	0.0492234	chr8	63929057	63930409	-3.86365	0.187806
ENSMUST00000066166.5	ENSMUSG00000053626.5	0.716548	0.0492234	chr8	64366385	64367448	-3.86365	0.187806
ENSMUST00000066166.5	ENSMUSG00000053626.5	0.716548	0.0492234	chr8	64399401	64409103	-3.86365	0.187806
ENSMUST00000036952.4	ENSMUSG00000036275.13	8.06679	0.566293	chr11	52511560	52512262	-3.83237	2.13733
ENSMUST00000079038.3	ENSMUSG00000064325.4	0.74186	0.0525445	chr8	80055548	80056582	-3.81954	0.197435
ENSMUST00000079038.3	ENSMUSG00000064325.4	0.74186	0.0525445	chr8	80104354	80104756	-3.81954	0.197435
ENSMUST00000066594.3	ENSMUSG00000053886.4	0.628203	0.0461667	chr8	67751767	67752364	-3.76631	0.1703
ENSMUST00000066594.3	ENSMUSG00000053886.4	0.628203	0.0461667	chr8	67901188	67901730	-3.76631	0.1703
ENSMUST00000066594.3	ENSMUSG00000053886.4	0.628203	0.0461667	chr8	67972365	67972753	-3.76631	0.1703
ENSMUST00000066594.3	ENSMUSG00000053886.4	0.628203	0.0461667	chr8	68232597	68233220	-3.76631	0.1703
ENSMUST00000066594.3	ENSMUSG00000053886.4	0.628203	0.0461667	chr8	68247686	68248399	-3.76631	0.1703
ENSMUST00000066594.3	ENSMUSG00000053886.4	0.628203	0.0461667	chr8	68270924	68271421	-3.76631	0.1703
ENSMUST00000066594.3	ENSMUSG00000053886.4	0.628203	0.0461667	chr8	68368065	68368722	-3.76631	0.1703
ENSMUST00000066594.3	ENSMUSG00000053886.4	0.628203	0.0461667	chr8	68420159	68421070	-3.76631	0.1703
ENSMUST00000037097.7	ENSMUSG00000034295.9	5.28105	0.445112	chr18	24694309	24694783	-3.56858	1.53319
ENSMUST00000037097.7	ENSMUSG00000034295.9	5.28105	0.445112	chr18	24868405	24869224	-3.56858	1.53319
ENSMUST00000088386.7	ENSMUSG00000025557.10	8.70119	0.777599	chr14	121506011	121506915	-3.48411	2.60116
ENSMUST00000088386.7	ENSMUSG00000025557.10	8.70119	0.777599	chr14	121608309	121609032	-3.48411	2.60116
ENSMUST00000073687.12	ENSMUSG00000021782.14	0.546154	0.0489575	chr14	24144521	24149363	-3.47971	0.163519
ENSMUST00000073687.12	ENSMUSG00000021782.14	0.546154	0.0489575	chr14	24253583	24254288	-3.47971	0.163519
ENSMUST00000097580.1	ENSMUSG00000073568.1	1.23666	0.111705	chr18	46914282	46915052	-3.46868	0.371673
ENSMUST00000040638.14	ENSMUSG00000038718.15	1.52647	0.15099	chr2	34231362	34231989	-3.33767	0.480085
ENSMUST00000040638.14	ENSMUSG00000038718.15	1.52647	0.15099	chr2	34399229	34400231	-3.33767	0.480085
ENSMUST00000040638.14	ENSMUSG00000038718.15	1.52647	0.15099	chr2	34570215	34570845	-3.33767	0.480085
ENSMUST00000029252.7	ENSMUSG00000027702.7	73.0481	7.54629	chr3	30646495	30648825	-3.27501	23.4785
ENSMUST00000029252.7	ENSMUSG00000027702.7	73.0481	7.54629	chr3	30674343	30674928	-3.27501	23.4785
ENSMUST00000029252.7	ENSMUSG00000027702.7	73.0481	7.54629	chr3	30695638	30696269	-3.27501	23.4785
ENSMUST00000160436.1	ENSMUSG00000091002.2	0.363397	0.0377048	chr7	138153204	138154196	-3.26873	0.117055
ENSMUST00000160436.1	ENSMUSG00000091002.2	0.363397	0.0377048	chr7	138326743	138327146	-3.26873	0.117055
ENSMUST00000160436.1	ENSMUSG00000091002.2	0.363397	0.0377048	chr7	138352815	138353444	-3.26873	0.117055
ENSMUST00000024832.7	ENSMUSG00000024033.9	3.07729	0.320268	chr17	31263838	31267549	-3.26431	0.992752
ENSMUST00000110866.8	ENSMUSG00000031442.20	1.74754	0.182366	chr8	12991977	12992848	-3.26042	0.564528
ENSMUST00000098761.9	ENSMUSG00000040896.16	0.138157	0.0145533	chr3	105418307	105418795	-3.24689	0.0448402
ENSMUST00000043077.7	ENSMUSG00000035686.8	0.822953	0.0871104	chr7	97429394	97432206	-3.23989	0.267746
ENSMUST00000096164.4	ENSMUSG00000071604.4	5.67897	0.6044	chr19	23948042	23948643	-3.23205	1.85267
ENSMUST00000096164.4	ENSMUSG00000071604.4	5.67897	0.6044	chr19	24064353	24073588	-3.23205	1.85267
ENSMUST00000047577.6	ENSMUSG00000042414.7	9.20056	0.983596	chr1	13127672	13132610	-3.22558	3.00826
ENSMUST00000022881.14	ENSMUSG00000022270.16	0.901653	0.0963965	chr15	25910217	25910901	-3.22552	0.294816
ENSMUST00000021750.14	ENSMUSG00000021313.16	0.424303	0.0455827	chr13	11005284	11005901	-3.21854	0.139071
ENSMUST00000021750.14	ENSMUSG00000021313.16	0.424303	0.0455827	chr13	11099112	11099735	-3.21854	0.139071
ENSMUST00000021750.14	ENSMUSG00000021313.16	0.424303	0.0455827	chr13	11369238	11369895	-3.21854	0.139071
ENSMUST00000021750.14	ENSMUSG00000021313.16	0.424303	0.0455827	chr13	11761907	11762318	-3.21854	0.139071
ENSMUST00000021750.14	ENSMUSG00000021313.16	0.424303	0.0455827	chr13	11934345	11934868	-3.21854	0.139071
ENSMUST00000021750.14	ENSMUSG00000021313.16	0.424303	0.0455827	chr13	11978736	11979623	-3.21854	0.139071
ENSMUST00000191605.6	ENSMUSG00000026594.14	5.27951	0.571619	chr1	156961185	156962109	-3.20728	1.7372
ENSMUST00000191605.6	ENSMUSG00000026594.14	5.27951	0.571619	chr1	156979564	156998545	-3.20728	1.7372
ENSMUST00000026210.4	ENSMUSG00000025196.4	0.233337	0.0272013	chr19	43880142	43880800	-3.10067	0.0796685
ENSMUST00000006128.6	ENSMUSG00000005973.6	32.4231	3.79769	chr2	105397601	105408850	-3.09383	11.0965
ENSMUST00000037001.9	ENSMUSG00000037353.9	1.04713	0.123343	chr15	100473951	100474745	-3.08569	0.359383
ENSMUST00000048043.11	ENSMUSG00000041729.15	8.99565	1.06244	chr9	62508731	62509251	-3.08185	3.09149
ENSMUST00000048043.11	ENSMUSG00000041729.15	8.99565	1.06244	chr9	62535208	62535625	-3.08185	3.09149
ENSMUST00000048043.11	ENSMUSG00000041729.15	8.99565	1.06244	chr9	62608422	62608811	-3.08185	3.09149
ENSMUST00000028944.3	ENSMUSG00000027452.11	10.353	1.22761	chr2	150657171	150666108	-3.07612	3.56503
ENSMUST00000123402.1	ENSMUSG00000085794.5	4.34729	0.52116	chr6	83721182	83722064	-3.06032	1.5052
ENSMUST00000172733.1	ENSMUSG00000024083.16	6.16507	0.75906	chr17	63931605	63932062	-3.02183	2.16325
ENSMUST00000172733.1	ENSMUSG00000024083.16	6.16507	0.75906	chr17	64053397	64061036	-3.02183	2.16325
ENSMUST00000047885.13	ENSMUSG00000039480.14	5.93893	0.739663	chr10	34359486	34360046	-3.00526	2.0959
ENSMUST00000047885.13	ENSMUSG00000039480.14	5.93893	0.739663	chr10	34887494	34887980	-3.00526	2.0959
ENSMUST00000047885.13	ENSMUSG00000039480.14	5.93893	0.739663	chr10	35016225	35016788	-3.00526	2.0959
ENSMUST00000047885.13	ENSMUSG00000039480.14	5.93893	0.739663	chr10	35264944	35265550	-3.00526	2.0959
ENSMUST00000135930.7	ENSMUSG00000037685.15	0.898599	0.112461	chr5	67849331	67849850	-2.99825	0.317895
ENSMUST00000135930.7	ENSMUSG00000037685.15	0.898599	0.112461	chr5	68295761	68296123	-2.99825	0.317895
ENSMUST00000021512.10	ENSMUSG00000021094.10	7.22655	0.931166	chr12	72649550	72651903	-2.9562	2.59405
ENSMUST00000021512.10	ENSMUSG00000021094.10	7.22655	0.931166	chr12	72665193	72665788	-2.9562	2.59405
ENSMUST00000021512.10	ENSMUSG00000021094.10	7.22655	0.931166	chr12	72687530	72688105	-2.9562	2.59405
ENSMUST00000079758.8	ENSMUSG00000031996.17	4.39699	0.571996	chr9	31273837	31274582	-2.94244	1.58589
ENSMUST00000023691.11	ENSMUSG00000022969.13	1.75234	0.2316	chr16	91425640	91433368	-2.91958	0.637057
ENSMUST00000204842.2	ENSMUSG00000038022.11	0.355705	0.047454	chr6	55159105	55159856	-2.90608	0.129922
ENSMUST00000107348.1	ENSMUSG00000038763.12	6.78152	0.909471	chr7	81063149	81063873	-2.89851	2.48346
ENSMUST00000111261.10	ENSMUSG00000060261.15	5.26928	0.711524	chr5	134277124	134277812	-2.88862	1.93629
ENSMUST00000111261.10	ENSMUSG00000060261.15	5.26928	0.711524	chr5	134332491	134340772	-2.88862	1.93629
ENSMUST00000189359.6	ENSMUSG00000041390.18	0.011614	0.0015686	chr6	15327371	15327699	-2.88832	0.00426822
ENSMUST00000189359.6	ENSMUSG00000041390.18	0.011614	0.0015686	chr6	15714027	15714459	-2.88832	0.00426822
ENSMUST00000189359.6	ENSMUSG00000041390.18	0.011614	0.0015686	chr6	15743081	15756669	-2.88832	0.00426822
ENSMUST00000189359.6	ENSMUSG00000041390.18	0.011614	0.0015686	chr6	16362086	16362482	-2.88832	0.00426822
ENSMUST00000045173.9	ENSMUSG00000035493.10	17.5152	2.37691	chr13	56611818	56612716	-2.88145	6.45229
ENSMUST00000053336.7	ENSMUSG00000043391.10	0.0801865	0.0109903	chr16	21701748	21702786	-2.86713	0.0296863
ENSMUST00000113102.9	ENSMUSG00000029413.14	1.73344	0.23835	chr5	92258771	92259197	-2.86248	0.642779
ENSMUST00000039331.8	ENSMUSG00000040972.8	5.97244	0.840905	chr4	140406499	140407455	-2.82831	2.24104
ENSMUST00000041475.15	ENSMUSG00000048612.16	6.46604	0.912011	chr19	37877530	37882223	-2.82576	2.42839
ENSMUST00000041475.15	ENSMUSG00000048612.16	6.46604	0.912011	chr19	37920969	37921647	-2.82576	2.42839
ENSMUST00000041475.15	ENSMUSG00000048612.16	6.46604	0.912011	chr19	38035619	38049935	-2.82576	2.42839
ENSMUST00000121390.7	ENSMUSG00000034656.17	2.45945	0.349235	chr8	84428885	84429539	-2.81607	0.926783
ENSMUST00000033149.4	ENSMUSG00000030862.13	0.879205	0.126802	chr7	132015063	132015866	-2.79362	0.333894
ENSMUST00000041555.9	ENSMUSG00000038740.9	2.37747	0.343373	chr2	33882488	33883480	-2.79158	0.903526
ENSMUST00000050872.14	ENSMUSG00000008575.17	1.05545	0.152692	chr4	82118220	82118615	-2.78916	0.401446
ENSMUST00000050872.14	ENSMUSG00000008575.17	1.05545	0.152692	chr4	82367473	82368831	-2.78916	0.401446
ENSMUST00000050872.14	ENSMUSG00000008575.17	1.05545	0.152692	chr4	82381633	82382348	-2.78916	0.401446
ENSMUST00000050872.14	ENSMUSG00000008575.17	1.05545	0.152692	chr4	82401255	82402041	-2.78916	0.401446
ENSMUST00000050872.14	ENSMUSG00000008575.17	1.05545	0.152692	chr4	82430595	82437203	-2.78916	0.401446
ENSMUST00000050872.14	ENSMUSG00000008575.17	1.05545	0.152692	chr4	82489824	82490314	-2.78916	0.401446
ENSMUST00000050872.14	ENSMUSG00000008575.17	1.05545	0.152692	chr4	82507243	82512614	-2.78916	0.401446
ENSMUST00000050872.14	ENSMUSG00000008575.17	1.05545	0.152692	chr4	82534653	82543928	-2.78916	0.401446
ENSMUST00000039672.5	ENSMUSG00000041945.12	0.327414	0.0476535	chr1	40929380	40929895	-2.78046	0.12491
ENSMUST00000039672.5	ENSMUSG00000041945.12	0.327414	0.0476535	chr1	41140405	41141013	-2.78046	0.12491
ENSMUST00000039672.5	ENSMUSG00000041945.12	0.327414	0.0476535	chr1	41390152	41390717	-2.78046	0.12491
ENSMUST00000026539.13	ENSMUSG00000025466.19	7.90628	1.15742	chr7	140087000	140087579	-2.77209	3.02504
ENSMUST00000055190.7	ENSMUSG00000038859.7	1.73329	0.255849	chr5	144351181	144351612	-2.76015	0.665928
ENSMUST00000038765.5	ENSMUSG00000037035.5	18.0908	2.70178	chr1	119347497	119349064	-2.74327	6.99123
ENSMUST00000038765.5	ENSMUSG00000037035.5	18.0908	2.70178	chr1	119453433	119454324	-2.74327	6.99123
ENSMUST00000148534.7	ENSMUSG00000085562.7	0.15001	0.0225931	chr4	125729127	125737220	-2.7311	0.0582168
ENSMUST00000065534.9	ENSMUSG00000001482.15	4.89992	0.743401	chr8	123453616	123454488	-2.72055	1.90856
ENSMUST00000061093.6	ENSMUSG00000026614.6	0.172627	0.0263399	chr1	185488107	185489234	-2.71234	0.0674313
ENSMUST00000061093.6	ENSMUSG00000026614.6	0.172627	0.0263399	chr1	185726758	185727217	-2.71234	0.0674313
ENSMUST00000044384.4	ENSMUSG00000035561.5	7.27817	1.1139	chr4	45770663	45771956	-2.70796	2.84731
ENSMUST00000044384.4	ENSMUSG00000035561.5	7.27817	1.1139	chr4	45810891	45811582	-2.70796	2.84731
ENSMUST00000056815.8	ENSMUSG00000026077.15	0.602519	0.0927508	chr1	39122595	39123208	-2.69958	0.236398
ENSMUST00000056815.8	ENSMUSG00000026077.15	0.602519	0.0927508	chr1	39264521	39264883	-2.69958	0.236398
ENSMUST00000021028.4	ENSMUSG00000020689.4	3.29205	0.507028	chr11	104600366	104601353	-2.69885	1.29196
ENSMUST00000076124.6	ENSMUSG00000063919.11	0.11699	0.0181334	chr5	116757894	116758520	-2.68966	0.0460589
ENSMUST00000076124.6	ENSMUSG00000063919.11	0.11699	0.0181334	chr5	116782133	116791058	-2.68966	0.0460589
ENSMUST00000044190.11	ENSMUSG00000037375.16	0.231368	0.0361039	chr1	192515299	192523248	-2.67996	0.0913963
ENSMUST00000044190.11	ENSMUSG00000037375.16	0.231368	0.0361039	chr1	192764401	192765196	-2.67996	0.0913963
ENSMUST00000088483.9	ENSMUSG00000058571.11	0.132909	0.020817	chr14	113169722	113170240	-2.6746	0.0526001
ENSMUST00000088483.9	ENSMUSG00000058571.11	0.132909	0.020817	chr14	114061436	114061981	-2.6746	0.0526001
ENSMUST00000088483.9	ENSMUSG00000058571.11	0.132909	0.020817	chr14	115206264	115206775	-2.6746	0.0526001
ENSMUST00000088483.9	ENSMUSG00000058571.11	0.132909	0.020817	chr14	116869196	116870103	-2.6746	0.0526001
ENSMUST00000088483.9	ENSMUSG00000058571.11	0.132909	0.020817	chr14	116882644	116883233	-2.6746	0.0526001
ENSMUST00000088483.9	ENSMUSG00000058571.11	0.132909	0.020817	chr14	116897775	116898509	-2.6746	0.0526001
ENSMUST00000088483.9	ENSMUSG00000058571.11	0.132909	0.020817	chr14	116927471	116927848	-2.6746	0.0526001
ENSMUST00000088483.9	ENSMUSG00000058571.11	0.132909	0.020817	chr14	117004506	117005057	-2.6746	0.0526001
ENSMUST00000001156.7	ENSMUSG00000001128.7	16.3602	2.56754	chrX	20934491	20935245	-2.67173	6.48116
ENSMUST00000109725.7	ENSMUSG00000038533.15	1.38588	0.217593	chr2	154465851	154466414	-2.6711	0.549143
ENSMUST00000029135.14	ENSMUSG00000027605.18	5.48311	0.876275	chr2	155507606	155508242	-2.64554	2.19197
ENSMUST00000030274.6	ENSMUSG00000028545.13	1.46016	0.233838	chr4	111337519	111338211	-2.64255	0.584329
ENSMUST00000030274.6	ENSMUSG00000028545.13	1.46016	0.233838	chr4	111553460	111553997	-2.64255	0.584329
ENSMUST00000146233.7	ENSMUSG00000040483.15	38.6836	6.21483	chr11	72285687	72286482	-2.63794	15.5052
ENSMUST00000202315.2	ENSMUSG00000038777.19	1.41408	0.227296	chr3	95161890	95162500	-2.63722	0.566935
ENSMUST00000103053.9	ENSMUSG00000027574.15	4.92282	0.794665	chr2	180952742	180954250	-2.63107	1.97788
ENSMUST00000070949.4	ENSMUSG00000056671.6	39.7577	6.58472	chr18	41779585	41780249	-2.59404	16.18
ENSMUST00000070949.4	ENSMUSG00000056671.6	39.7577	6.58472	chr18	41936650	41937309	-2.59404	16.18
ENSMUST00000109935.7	ENSMUSG00000074736.10	0.644834	0.106973	chr2	149798424	149799256	-2.59168	0.26264
ENSMUST00000109935.7	ENSMUSG00000074736.10	0.644834	0.106973	chr2	149939548	149940138	-2.59168	0.26264
ENSMUST00000109935.7	ENSMUSG00000074736.10	0.644834	0.106973	chr2	149982101	149983809	-2.59168	0.26264
ENSMUST00000050625.14	ENSMUSG00000052133.16	4.14733	0.688605	chr16	35541866	35542601	-2.59043	1.68993
ENSMUST00000050625.14	ENSMUSG00000052133.16	4.14733	0.688605	chr16	35587754	35588534	-2.59043	1.68993
ENSMUST00000162301.7	ENSMUSG00000024231.14	4.75419	0.793988	chr18	3385404	3385872	-2.58201	1.94288
ENSMUST00000076275.10	ENSMUSG00000063972.13	1.91991	0.321157	chr2	38817284	38818097	-2.57969	0.785234
ENSMUST00000076275.10	ENSMUSG00000063972.13	1.91991	0.321157	chr2	38924968	38925598	-2.57969	0.785234
ENSMUST00000164114.8	ENSMUSG00000044033.16	1.14175	0.193296	chr2	76989148	76989683	-2.56236	0.469783
ENSMUST00000164114.8	ENSMUSG00000044033.16	1.14175	0.193296	chr2	77011837	77019675	-2.56236	0.469783
ENSMUST00000164114.8	ENSMUSG00000044033.16	1.14175	0.193296	chr2	77059442	77060121	-2.56236	0.469783
ENSMUST00000164114.8	ENSMUSG00000044033.16	1.14175	0.193296	chr2	77115733	77116489	-2.56236	0.469783
ENSMUST00000164114.8	ENSMUSG00000044033.16	1.14175	0.193296	chr2	77146701	77147420	-2.56236	0.469783
ENSMUST00000021870.11	ENSMUSG00000021432.15	3.06704	0.52899	chr13	39515944	39516736	-2.53553	1.27375
ENSMUST00000084488.4	ENSMUSG00000058325.6	13.3202	2.32804	chr7	134679172	134679836	-2.51643	5.56866
ENSMUST00000084488.4	ENSMUSG00000058325.6	13.3202	2.32804	chr7	134697393	134701006	-2.51643	5.56866
ENSMUST00000084488.4	ENSMUSG00000058325.6	13.3202	2.32804	chr7	134761750	134772033	-2.51643	5.56866
ENSMUST00000084488.4	ENSMUSG00000058325.6	13.3202	2.32804	chr7	134880151	134880594	-2.51643	5.56866
ENSMUST00000084488.4	ENSMUSG00000058325.6	13.3202	2.32804	chr7	135065252	135065730	-2.51643	5.56866
ENSMUST00000084488.4	ENSMUSG00000058325.6	13.3202	2.32804	chr7	135139125	135139880	-2.51643	5.56866
ENSMUST00000106928.9	ENSMUSG00000033147.16	0.0726537	0.012712	chr3	102049172	102056420	-2.51485	0.0303904
ENSMUST00000111913.8	ENSMUSG00000006010.14	1.3877	0.243304	chr1	150496677	150497571	-2.51186	0.581062
ENSMUST00000111913.8	ENSMUSG00000006010.14	1.3877	0.243304	chr1	150623130	150623559	-2.51186	0.581062
ENSMUST00000163774.2	ENSMUSG00000031534.15	3.81254	0.671942	chr8	22506071	22506585	-2.50434	1.60056
ENSMUST00000047328.10	ENSMUSG00000039323.18	57.0788	10.101	chr1	72827396	72828463	-2.49846	24.0115
ENSMUST00000047328.10	ENSMUSG00000039323.18	57.0788	10.101	chr1	72944940	72960848	-2.49846	24.0115
ENSMUST00000047328.10	ENSMUSG00000039323.18	57.0788	10.101	chr1	73087475	73088929	-2.49846	24.0115
ENSMUST00000040971.13	ENSMUSG00000035547.14	4.33367	0.767791	chr7	98188550	98190160	-2.4968	1.8241
ENSMUST00000019677.11	ENSMUSG00000028708.16	8.87854	1.57477	chr4	115873006	115878608	-2.49518	3.73921
ENSMUST00000022246.8	ENSMUSG00000021732.14	2.72221	0.482912	chr13	118775010	118775527	-2.49495	1.14655
ENSMUST00000070189.9	ENSMUSG00000056215.13	0.418475	0.0745837	chr6	33769699	33770512	-2.48821	0.176668
ENSMUST00000033991.12	ENSMUSG00000031583.13	6.04544	1.08526	chr8	32434618	32435167	-2.47781	2.56142
ENSMUST00000033991.12	ENSMUSG00000031583.13	6.04544	1.08526	chr8	33199189	33199600	-2.47781	2.56142
ENSMUST00000033991.12	ENSMUSG00000031583.13	6.04544	1.08526	chr8	33357128	33357711	-2.47781	2.56142
ENSMUST00000024179.5	ENSMUSG00000023411.12	4.51179	0.810229	chr14	55835056	55835883	-2.4773	1.91196
ENSMUST00000177551.1	ENSMUSG00000049871.14	0.350318	0.0632012	chr16	4013960	4031967	-2.47064	0.148797
ENSMUST00000027381.12	ENSMUSG00000026189.13	17.0521	3.09174	chr1	72265279	72265982	-2.46346	7.2609
ENSMUST00000087241.6	ENSMUSG00000050010.8	0.470135	0.0856706	chr5	67632852	67633856	-2.4562	0.200691
ENSMUST00000093292.10	ENSMUSG00000049800.13	1.74758	0.320725	chr11	20466504	20467053	-2.44595	0.748661
ENSMUST00000093292.10	ENSMUSG00000049800.13	1.74758	0.320725	chr11	20488937	20489647	-2.44595	0.748661
ENSMUST00000036437.12	ENSMUSG00000029486.13	8.89553	1.64004	chr5	96308538	96309456	-2.43935	3.81956
ENSMUST00000101562.10	ENSMUSG00000052632.16	6.3196	1.16601	chr12	21159757	21168306	-2.43825	2.71454
ENSMUST00000030902.12	ENSMUSG00000039410.16	0.560645	0.104118	chr4	154577473	154578019	-2.42887	0.241606
ENSMUST00000030902.12	ENSMUSG00000039410.16	0.560645	0.104118	chr4	154601090	154601905	-2.42887	0.241606
ENSMUST00000030902.12	ENSMUSG00000039410.16	0.560645	0.104118	chr4	154673967	154682931	-2.42887	0.241606
ENSMUST00000037609.7	ENSMUSG00000037260.8	5.20073	0.973984	chr8	25934162	25934963	-2.41674	2.25065
ENSMUST00000037609.7	ENSMUSG00000037260.8	5.20073	0.973984	chr8	25962597	25963538	-2.41674	2.25065
ENSMUST00000055447.13	ENSMUSG00000049411.14	0.461229	0.0866915	chr18	12020551	12021176	-2.41152	0.199962
ENSMUST00000110918.2	ENSMUSG00000040282.13	11.5182	2.18945	chr2	115520187	115520910	-2.39527	5.0218
ENSMUST00000110918.2	ENSMUSG00000040282.13	11.5182	2.18945	chr2	115678733	115679142	-2.39527	5.0218
ENSMUST00000110918.2	ENSMUSG00000040282.13	11.5182	2.18945	chr2	115706416	115707018	-2.39527	5.0218
ENSMUST00000110918.2	ENSMUSG00000040282.13	11.5182	2.18945	chr2	115723228	115724501	-2.39527	5.0218
ENSMUST00000110918.2	ENSMUSG00000040282.13	11.5182	2.18945	chr2	115872757	115873406	-2.39527	5.0218
ENSMUST00000110918.2	ENSMUSG00000040282.13	11.5182	2.18945	chr2	115981091	115981733	-2.39527	5.0218
ENSMUST00000110918.2	ENSMUSG00000040282.13	11.5182	2.18945	chr2	116059746	116060677	-2.39527	5.0218
ENSMUST00000109912.7	ENSMUSG00000031618.13	0.666428	0.127042	chr8	76919447	76919892	-2.39114	0.290971
ENSMUST00000022337.10	ENSMUSG00000021803.10	3.00287	0.574625	chr14	37095590	37096016	-2.38565	1.31359
ENSMUST00000046974.4	ENSMUSG00000037816.10	2.17278	0.419302	chr13	50439891	50440424	-2.37348	0.95449
ENSMUST00000046974.4	ENSMUSG00000037816.10	2.17278	0.419302	chr13	50453365	50454054	-2.37348	0.95449
ENSMUST00000074525.9	ENSMUSG00000056870.9	1.7371	0.336265	chr1	44568037	44568656	-2.36901	0.764281
ENSMUST00000074525.9	ENSMUSG00000056870.9	1.7371	0.336265	chr1	44613192	44613715	-2.36901	0.764281
ENSMUST00000074525.9	ENSMUSG00000056870.9	1.7371	0.336265	chr1	44891506	44892196	-2.36901	0.764281
ENSMUST00000087204.8	ENSMUSG00000056602.11	1.79858	0.348752	chr5	150275881	150276302	-2.36658	0.791996
ENSMUST00000114865.7	ENSMUSG00000032017.14	0.0989156	0.0192708	chr9	42857657	42859041	-2.35978	0.0436599
ENSMUST00000114865.7	ENSMUSG00000032017.14	0.0989156	0.0192708	chr9	42878168	42879000	-2.35978	0.0436599
ENSMUST00000065629.5	ENSMUSG00000021585.10	8.34688	1.63147	chr13	74770469	74771098	-2.35506	3.69021
ENSMUST00000107384.9	ENSMUSG00000030541.16	111.529	21.8449	chr7	80109104	80109791	-2.35205	49.3593
ENSMUST00000096573.2	ENSMUSG00000024352.11	2.71181	0.534229	chr18	35675813	35679550	-2.34373	1.20363
ENSMUST00000039205.10	ENSMUSG00000035473.10	13.7564	2.71392	chr17	80151355	80151809	-2.34165	6.11014
ENSMUST00000176828.7	ENSMUSG00000026657.16	1.19872	0.236801	chr2	4574958	4575705	-2.33975	0.532783
ENSMUST00000176828.7	ENSMUSG00000026657.16	1.19872	0.236801	chr2	4596742	4597483	-2.33975	0.532783
ENSMUST00000003910.12	ENSMUSG00000003812.13	12.0201	2.38279	chr8	84915075	84915868	-2.33473	5.35176
ENSMUST00000006742.10	ENSMUSG00000006567.11	1.63426	0.324261	chr8	21775975	21776430	-2.33341	0.727961
ENSMUST00000028362.8	ENSMUSG00000026980.15	10.1302	2.04458	chr2	60375075	60385050	-2.30879	4.55104
ENSMUST00000028362.8	ENSMUSG00000026980.15	10.1302	2.04458	chr2	60411067	60411688	-2.30879	4.55104
ENSMUST00000028362.8	ENSMUSG00000026980.15	10.1302	2.04458	chr2	60435712	60436554	-2.30879	4.55104
ENSMUST00000111325.4	ENSMUSG00000022223.9	6.27297	1.2686	chr14	55963008	55963714	-2.30591	2.82097
ENSMUST00000181974.7	ENSMUSG00000069601.14	1.75667	0.355904	chr10	69859841	69860747	-2.30328	0.7907
ENSMUST00000181974.7	ENSMUSG00000069601.14	1.75667	0.355904	chr10	69907991	69909264	-2.30328	0.7907
ENSMUST00000181974.7	ENSMUSG00000069601.14	1.75667	0.355904	chr10	69925443	69926511	-2.30328	0.7907
ENSMUST00000162004.7	ENSMUSG00000025188.15	6.34832	1.28685	chr19	42891448	42891993	-2.30253	2.8582
ENSMUST00000162004.7	ENSMUSG00000025188.15	6.34832	1.28685	chr19	42906132	42906909	-2.30253	2.8582
ENSMUST00000094712.4	ENSMUSG00000070737.10	2.75499	0.562718	chr4	127123992	127124881	-2.29156	1.2451
ENSMUST00000094712.4	ENSMUSG00000070737.10	2.75499	0.562718	chr4	127138098	127139018	-2.29156	1.2451
ENSMUST00000204224.2	ENSMUSG00000061838.7	1.22064	0.250354	chr6	96287244	96287862	-2.2856	0.552804
ENSMUST00000204224.2	ENSMUSG00000061838.7	1.22064	0.250354	chr6	96384442	96384869	-2.2856	0.552804
ENSMUST00000167926.7	ENSMUSG00000028937.14	36.5776	7.51124	chr4	152185035	152185568	-2.28384	16.5754
ENSMUST00000057454.3	ENSMUSG00000046814.3	2.77455	0.569833	chr2	119166662	119167078	-2.28364	1.25739
ENSMUST00000092486.10	ENSMUSG00000059901.12	2.44199	0.501905	chr10	61225680	61226147	-2.28257	1.10709
ENSMUST00000092486.10	ENSMUSG00000059901.12	2.44199	0.501905	chr10	61241828	61242587	-2.28257	1.10709
ENSMUST00000092486.10	ENSMUSG00000059901.12	2.44199	0.501905	chr10	61315250	61316435	-2.28257	1.10709
ENSMUST00000009689.10	ENSMUSG00000009545.14	0.222932	0.0458874	chr7	143122053	143122578	-2.28043	0.101142
ENSMUST00000050220.3	ENSMUSG00000046637.3	0.236799	0.0489203	chr4	154877398	154877762	-2.27516	0.10763
ENSMUST00000207917.1	ENSMUSG00000050556.9	0.298982	0.0620116	chr2	167144621	167156597	-2.26945	0.136163
ENSMUST00000207917.1	ENSMUSG00000050556.9	0.298982	0.0620116	chr2	167198729	167199495	-2.26945	0.136163
ENSMUST00000064391.11	ENSMUSG00000052560.15	1.50572	0.312761	chr15	90705990	90706516	-2.26732	0.686244
ENSMUST00000123434.2	ENSMUSG00000048070.4	0.412151	0.0865652	chr11	66966410	66967077	-2.25131	0.188886
ENSMUST00000045898.3	ENSMUSG00000035246.16	18.0102	3.78865	chrX	93663727	93673348	-2.24906	8.26041
ENSMUST00000044776.12	ENSMUSG00000044005.13	2.56234	0.539449	chr10	128186968	128187751	-2.2479	1.17569
ENSMUST00000032421.3	ENSMUSG00000030283.7	1.17171	0.246688	chr6	142867536	142868310	-2.24786	0.537631
ENSMUST00000032421.3	ENSMUSG00000030283.7	1.17171	0.246688	chr6	142961832	142963025	-2.24786	0.537631
ENSMUST00000032421.3	ENSMUSG00000030283.7	1.17171	0.246688	chr6	142996607	142997374	-2.24786	0.537631
ENSMUST00000032421.3	ENSMUSG00000030283.7	1.17171	0.246688	chr6	143020583	143021331	-2.24786	0.537631
ENSMUST00000020899.4	ENSMUSG00000020583.4	1.21851	0.256812	chr12	8941069	8942306	-2.24633	0.5594
ENSMUST00000079924.6	ENSMUSG00000062202.13	2.28978	0.486167	chr17	30327294	30327706	-2.23569	1.05509
ENSMUST00000079924.6	ENSMUSG00000062202.13	2.28978	0.486167	chr17	30378195	30378900	-2.23569	1.05509
ENSMUST00000079924.6	ENSMUSG00000062202.13	2.28978	0.486167	chr17	30423130	30423772	-2.23569	1.05509
ENSMUST00000079924.6	ENSMUSG00000062202.13	2.28978	0.486167	chr17	30583545	30584051	-2.23569	1.05509
ENSMUST00000121288.1	ENSMUSG00000035095.11	4.10018	0.871827	chr14	63460544	63461118	-2.23357	1.89067
ENSMUST00000186485.6	ENSMUSG00000056536.14	3.34192	0.712482	chr1	105522384	105522718	-2.22975	1.54307
ENSMUST00000055096.4	ENSMUSG00000040219.4	3.96194	0.845991	chr9	49277445	49277933	-2.22749	1.83078
ENSMUST00000055096.4	ENSMUSG00000040219.4	3.96194	0.845991	chr9	49389404	49389841	-2.22749	1.83078
ENSMUST00000055096.4	ENSMUSG00000040219.4	3.96194	0.845991	chr9	49517814	49518538	-2.22749	1.83078
ENSMUST00000055096.4	ENSMUSG00000040219.4	3.96194	0.845991	chr9	49533687	49534568	-2.22749	1.83078
ENSMUST00000055096.4	ENSMUSG00000040219.4	3.96194	0.845991	chr9	49653558	49654415	-2.22749	1.83078
ENSMUST00000055096.4	ENSMUSG00000040219.4	3.96194	0.845991	chr9	49751194	49752076	-2.22749	1.83078
ENSMUST00000055096.4	ENSMUSG00000040219.4	3.96194	0.845991	chr9	49796321	49796871	-2.22749	1.83078
ENSMUST00000055096.4	ENSMUSG00000040219.4	3.96194	0.845991	chr9	49935505	49936640	-2.22749	1.83078
ENSMUST00000055096.4	ENSMUSG00000040219.4	3.96194	0.845991	chr9	49950337	49950923	-2.22749	1.83078
ENSMUST00000138703.7	ENSMUSG00000021196.14	17.4461	3.73896	chr13	6638375	6638980	-2.2222	8.07653
ENSMUST00000138703.7	ENSMUSG00000021196.14	17.4461	3.73896	chr13	6859362	6860108	-2.2222	8.07653
ENSMUST00000138703.7	ENSMUSG00000021196.14	17.4461	3.73896	chr13	6922096	6922938	-2.2222	8.07653
ENSMUST00000138703.7	ENSMUSG00000021196.14	17.4461	3.73896	chr13	7007117	7007793	-2.2222	8.07653
ENSMUST00000138703.7	ENSMUSG00000021196.14	17.4461	3.73896	chr13	7269137	7269962	-2.2222	8.07653
ENSMUST00000022875.6	ENSMUSG00000022265.7	1.80272	0.387035	chr15	27482785	27483397	-2.21964	0.835294
ENSMUST00000022169.9	ENSMUSG00000021665.9	91.8905	19.7565	chr13	97196210	97207923	-2.21759	42.6079
ENSMUST00000165859.7	ENSMUSG00000043015.15	4.6828	1.00921	chr1	52656456	52657012	-2.21415	2.17392
ENSMUST00000211926.1	ENSMUSG00000055835.10	2.15626	0.465649	chr8	111648600	111651232	-2.21122	1.00203
ENSMUST00000103122.9	ENSMUSG00000037820.15	7.6308	1.66002	chr2	158152727	158155238	-2.20063	3.55911
ENSMUST00000103122.9	ENSMUSG00000037820.15	7.6308	1.66002	chr2	158177495	158178043	-2.20063	3.55911
ENSMUST00000063816.5	ENSMUSG00000052117.5	0.388829	0.0846738	chr4	57765749	57781571	-2.19915	0.181449
ENSMUST00000063816.5	ENSMUSG00000052117.5	0.388829	0.0846738	chr4	57841830	57842618	-2.19915	0.181449
ENSMUST00000063816.5	ENSMUSG00000052117.5	0.388829	0.0846738	chr4	57919700	57921119	-2.19915	0.181449
ENSMUST00000026993.13	ENSMUSG00000025875.14	5.95878	1.30149	chr13	54782957	54783802	-2.19485	2.78483
ENSMUST00000026993.13	ENSMUSG00000025875.14	5.95878	1.30149	chr13	54818394	54818961	-2.19485	2.78483
ENSMUST00000071588.7	ENSMUSG00000063672.7	21.1418	4.64242	chr8	23162690	23163679	-2.18715	9.90702
ENSMUST00000055327.7	ENSMUSG00000028435.8	20.5499	4.51413	chr4	41100815	41101484	-2.18661	9.63145
ENSMUST00000070552.13	ENSMUSG00000020435.17	0.149831	0.0329404	chr11	3778818	3779217	-2.18541	0.0702531
ENSMUST00000181391.7	ENSMUSG00000030446.17	3.51415	0.772945	chr13	67798629	67799395	-2.18474	1.6481
ENSMUST00000181391.7	ENSMUSG00000030446.17	3.51415	0.772945	chr13	67844279	67858138	-2.18474	1.6481
ENSMUST00000023468.5	ENSMUSG00000022783.11	0.319532	0.0702858	chr16	16825401	16826145	-2.18466	0.149862
ENSMUST00000171233.7	ENSMUSG00000024036.15	9.07537	2.00359	chr17	31296710	31308404	-2.17937	4.26419
ENSMUST00000091798.9	ENSMUSG00000034006.16	3.97442	0.878426	chr18	80267024	80267830	-2.17775	1.86848
ENSMUST00000098461.9	ENSMUSG00000030798.15	0.54349	0.120158	chr7	45229236	45230168	-2.17732	0.255548
ENSMUST00000019043.12	ENSMUSG00000018899.16	2.9207	0.645928	chr11	53799698	53800553	-2.17687	1.37352
ENSMUST00000047936.12	ENSMUSG00000042190.12	3.40774	0.758439	chr5	113596545	113597793	-2.16771	1.60766
ENSMUST00000037618.12	ENSMUSG00000039191.12	4.90036	1.09212	chr5	53575037	53575611	-2.16576	2.31339
ENSMUST00000107166.7	ENSMUSG00000048078.16	4.67357	1.04454	chr7	95417599	95418212	-2.16166	2.20946
ENSMUST00000107166.7	ENSMUSG00000048078.16	4.67357	1.04454	chr7	95479887	95480706	-2.16166	2.20946
ENSMUST00000107166.7	ENSMUSG00000048078.16	4.67357	1.04454	chr7	95688179	95688752	-2.16166	2.20946
ENSMUST00000107166.7	ENSMUSG00000048078.16	4.67357	1.04454	chr7	96061310	96062043	-2.16166	2.20946
ENSMUST00000107166.7	ENSMUSG00000048078.16	4.67357	1.04454	chr7	96106206	96106632	-2.16166	2.20946
ENSMUST00000107166.7	ENSMUSG00000048078.16	4.67357	1.04454	chr7	96152422	96153401	-2.16166	2.20946
ENSMUST00000107166.7	ENSMUSG00000048078.16	4.67357	1.04454	chr7	96168729	96169507	-2.16166	2.20946
ENSMUST00000107166.7	ENSMUSG00000048078.16	4.67357	1.04454	chr7	96204680	96205568	-2.16166	2.20946
ENSMUST00000107166.7	ENSMUSG00000048078.16	4.67357	1.04454	chr7	96290293	96301207	-2.16166	2.20946
ENSMUST00000095987.3	ENSMUSG00000071506.3	0.957534	0.214041	chr6	42255850	42256460	-2.16144	0.452716
ENSMUST00000030477.3	ENSMUSG00000028709.3	11.8143	2.65845	chr4	115812253	115812762	-2.15188	5.60426
ENSMUST00000102715.3	ENSMUSG00000027030.15	0.411142	0.0925208	chr2	67446505	67447019	-2.15179	0.195036
ENSMUST00000102715.3	ENSMUSG00000027030.15	0.411142	0.0925208	chr2	67590409	67590773	-2.15179	0.195036
ENSMUST00000102715.3	ENSMUSG00000027030.15	0.411142	0.0925208	chr2	68234647	68245126	-2.15179	0.195036
ENSMUST00000102715.3	ENSMUSG00000027030.15	0.411142	0.0925208	chr2	68297941	68298961	-2.15179	0.195036
ENSMUST00000102715.3	ENSMUSG00000027030.15	0.411142	0.0925208	chr2	68366003	68366662	-2.15179	0.195036
ENSMUST00000102715.3	ENSMUSG00000027030.15	0.411142	0.0925208	chr2	68385929	68386602	-2.15179	0.195036
ENSMUST00000109221.8	ENSMUSG00000017929.13	13.0815	2.96018	chr2	167326411	167326989	-2.14377	6.22283
ENSMUST00000109221.8	ENSMUSG00000017929.13	13.0815	2.96018	chr2	167379103	167379890	-2.14377	6.22283
ENSMUST00000171080.7	ENSMUSG00000035455.12	36.2314	8.29921	chr11	11881310	11882475	-2.12619	17.3405
ENSMUST00000171080.7	ENSMUSG00000035455.12	36.2314	8.29921	chr11	11904775	11905555	-2.12619	17.3405
ENSMUST00000027785.14	ENSMUSG00000026504.17	3.05288	0.703061	chr1	176612767	176621490	-2.11845	1.46505
ENSMUST00000027785.14	ENSMUSG00000026504.17	3.05288	0.703061	chr1	176634105	176644939	-2.11845	1.46505
ENSMUST00000027785.14	ENSMUSG00000026504.17	3.05288	0.703061	chr1	176880039	176880560	-2.11845	1.46505
ENSMUST00000027785.14	ENSMUSG00000026504.17	3.05288	0.703061	chr1	176948584	176949243	-2.11845	1.46505
ENSMUST00000027785.14	ENSMUSG00000026504.17	3.05288	0.703061	chr1	176983309	176983809	-2.11845	1.46505
ENSMUST00000112460.1	ENSMUSG00000033610.15	4.37776	1.01296	chr19	34859785	34860395	-2.11162	2.10582
ENSMUST00000081904.6	ENSMUSG00000033788.15	3.66019	0.847581	chr6	84044441	84045605	-2.1105	1.76134
ENSMUST00000081904.6	ENSMUSG00000033788.15	3.66019	0.847581	chr6	84062533	84065428	-2.1105	1.76134
ENSMUST00000081904.6	ENSMUSG00000033788.15	3.66019	0.847581	chr6	84422559	84423294	-2.1105	1.76134
ENSMUST00000099441.5	ENSMUSG00000033114.11	2.92652	0.680021	chr13	64031753	64032069	-2.10553	1.41071
ENSMUST00000114094.2	ENSMUSG00000025963.5	0.154565	0.0361936	chr1	63667318	63668268	-2.09441	0.0747948
ENSMUST00000044581.13	ENSMUSG00000032666.16	1.52429	0.357377	chr1	151997903	151998273	-2.09262	0.738069
ENSMUST00000044581.13	ENSMUSG00000032666.16	1.52429	0.357377	chr1	152070208	152071057	-2.09262	0.738069
ENSMUST00000004756.13	ENSMUSG00000004637.15	3.77945	0.886972	chr8	114686179	114689126	-2.09122	1.83092
ENSMUST00000004756.13	ENSMUSG00000004637.15	3.77945	0.886972	chr8	114787668	114788186	-2.09122	1.83092
ENSMUST00000004756.13	ENSMUSG00000004637.15	3.77945	0.886972	chr8	114882525	114882995	-2.09122	1.83092
ENSMUST00000004756.13	ENSMUSG00000004637.15	3.77945	0.886972	chr8	114972816	114973590	-2.09122	1.83092
ENSMUST00000004756.13	ENSMUSG00000004637.15	3.77945	0.886972	chr8	115010309	115011012	-2.09122	1.83092
ENSMUST00000016231.13	ENSMUSG00000016087.13	0.0769116	0.0180679	chr9	32414820	32415601	-2.08977	0.0372778
ENSMUST00000016231.13	ENSMUSG00000016087.13	0.0769116	0.0180679	chr9	32449880	32450794	-2.08977	0.0372778
ENSMUST00000000608.7	ENSMUSG00000000594.7	11.2861	2.65141	chr11	55146693	55147310	-2.08972	5.47029
ENSMUST00000050401.5	ENSMUSG00000046280.9	1.60716	0.379532	chr3	89822125	89827201	-2.08222	0.781005
ENSMUST00000166360.7	ENSMUSG00000001211.15	2.41514	0.571407	chr10	78326110	78326843	-2.07952	1.17475
ENSMUST00000166360.7	ENSMUSG00000001211.15	2.41514	0.571407	chr10	78365951	78368149	-2.07952	1.17475
ENSMUST00000073109.11	ENSMUSG00000047409.13	1.71507	0.406248	chr9	118863360	118864012	-2.07783	0.834712
ENSMUST00000063632.13	ENSMUSG00000051984.13	0.336242	0.0797511	chr19	44514467	44515398	-2.07592	0.163755
ENSMUST00000035167.14	ENSMUSG00000032558.19	1.75088	0.415855	chr9	103966850	103967323	-2.07393	0.853295
ENSMUST00000028917.6	ENSMUSG00000027430.12	13.5788	3.22518	chr2	144714920	144715802	-2.0739	6.61771
ENSMUST00000023994.9	ENSMUSG00000023224.12	5.45999	1.3019	chr2	84762056	84762809	-2.06828	2.66615
ENSMUST00000035116.11	ENSMUSG00000032527.13	21.6358	5.19845	chr9	100963031	100964166	-2.05727	10.6053
ENSMUST00000035116.11	ENSMUSG00000032527.13	21.6358	5.19845	chr9	101033896	101042269	-2.05727	10.6053
ENSMUST00000103124.10	ENSMUSG00000006930.15	20.6536	4.96615	chr11	100375782	100376492	-2.05619	10.1276
ENSMUST00000092892.9	ENSMUSG00000037907.16	0.544033	0.130835	chr11	77455744	77456629	-2.05595	0.266793
ENSMUST00000084743.6	ENSMUSG00000066235.7	2.20561	0.530434	chr9	121989400	121989988	-2.05593	1.08163
ENSMUST00000030336.10	ENSMUSG00000028599.10	1.72692	0.415721	chr4	145104736	145105329	-2.05451	0.8473
ENSMUST00000030336.10	ENSMUSG00000028599.10	1.72692	0.415721	chr4	145271590	145272065	-2.05451	0.8473
ENSMUST00000201352.3	ENSMUSG00000052139.18	6.94586	1.67395	chr5	31775549	31776012	-2.0529	3.40984
ENSMUST00000201352.3	ENSMUSG00000052139.18	6.94586	1.67395	chr5	31804228	31804737	-2.0529	3.40984
ENSMUST00000043929.10	ENSMUSG00000038903.13	4.8997	1.18092	chr18	69781852	69782804	-2.05278	2.40544
ENSMUST00000105410.9	ENSMUSG00000001436.15	6.43025	1.55053	chr10	77016279	77017127	-2.05211	3.15758
ENSMUST00000043637.13	ENSMUSG00000035158.15	19.1279	4.62775	chr6	97718355	97719027	-2.0473	9.40846
ENSMUST00000043637.13	ENSMUSG00000035158.15	19.1279	4.62775	chr6	97951364	97963817	-2.0473	9.40846
ENSMUST00000043637.13	ENSMUSG00000035158.15	19.1279	4.62775	chr6	98034534	98035123	-2.0473	9.40846
ENSMUST00000041093.5	ENSMUSG00000038648.5	1.69168	0.411651	chr6	37336734	37337272	-2.03896	0.834495
ENSMUST00000041093.5	ENSMUSG00000038648.5	1.69168	0.411651	chr6	37434202	37436490	-2.03896	0.834495
ENSMUST00000029719.13	ENSMUSG00000028078.14	0.779021	0.189873	chr3	86692620	86693295	-2.03663	0.384597
ENSMUST00000029719.13	ENSMUSG00000028078.14	0.779021	0.189873	chr3	86832581	86853594	-2.03663	0.384597
ENSMUST00000029719.13	ENSMUSG00000028078.14	0.779021	0.189873	chr3	86950500	86951180	-2.03663	0.384597
ENSMUST00000084207.11	ENSMUSG00000071176.10	1.48494	0.362072	chr8	14922843	14923403	-2.03606	0.73325
ENSMUST00000171238.7	ENSMUSG00000058881.12	0.498568	0.122392	chr18	82811795	82812409	-2.02628	0.247024
ENSMUST00000171238.7	ENSMUSG00000058881.12	0.498568	0.122392	chr18	82872213	82872848	-2.02628	0.247024
ENSMUST00000066936.8	ENSMUSG00000026930.15	1.38209	0.339453	chr2	26285252	26285828	-2.02557	0.684949
ENSMUST00000066936.8	ENSMUSG00000026930.15	1.38209	0.339453	chr2	26298566	26299447	-2.02557	0.684949
ENSMUST00000024572.9	ENSMUSG00000023806.10	3.93476	0.9685	chr17	6892175	6892908	-2.02245	1.95213
ENSMUST00000073899.5	ENSMUSG00000024743.15	1.12476	0.277132	chr19	10347751	10348548	-2.02097	0.558307
ENSMUST00000073899.5	ENSMUSG00000024743.15	1.12476	0.277132	chr19	10373102	10373599	-2.02097	0.558307
ENSMUST00000073899.5	ENSMUSG00000024743.15	1.12476	0.277132	chr19	10413723	10414222	-2.02097	0.558307
ENSMUST00000036456.7	ENSMUSG00000021572.9	2.20963	0.54579	chr13	74110891	74111597	-2.01739	1.09818
ENSMUST00000058593.9	ENSMUSG00000042961.13	0.0995702	0.024768	chr15	7281298	7281951	-2.00724	0.0496604
ENSMUST00000058593.9	ENSMUSG00000042961.13	0.0995702	0.024768	chr15	7479911	7480678	-2.00724	0.0496604
ENSMUST00000058593.9	ENSMUSG00000042961.13	0.0995702	0.024768	chr15	7530912	7531778	-2.00724	0.0496604
ENSMUST00000096385.10	ENSMUSG00000022558.16	10.0826	2.51704	chr15	76388954	76389409	-2.00207	5.03769
ENSMUST00000028758.7	ENSMUSG00000027296.7	11.6109	2.90106	chr2	119730704	119731292	-2.00083	5.80378
ENSMUST00000161046.8	ENSMUSG00000022710.17	12.5388	3.15068	chr16	8706212	8706904	-1.99266	6.28536
ENSMUST00000161046.8	ENSMUSG00000022710.17	12.5388	3.15068	chr16	8723671	8724502	-1.99266	6.28536
ENSMUST00000037526.10	ENSMUSG00000035168.16	2.03196	0.512368	chr2	59633606	59634586	-1.98762	1.02035
ENSMUST00000030257.14	ENSMUSG00000028532.14	2.88303	0.727246	chr4	100779020	100779586	-1.98707	1.44799
ENSMUST00000030257.14	ENSMUSG00000028532.14	2.88303	0.727246	chr4	100811655	100812451	-1.98707	1.44799
ENSMUST00000025048.6	ENSMUSG00000024209.9	36.3398	9.17428	chr17	56884736	56886341	-1.98588	18.259
ENSMUST00000043983.10	ENSMUSG00000042035.11	5.13618	1.29728	chr3	101280049	101280870	-1.98521	2.58129
ENSMUST00000043983.10	ENSMUSG00000042035.11	5.13618	1.29728	chr3	101327293	101327718	-1.98521	2.58129
ENSMUST00000043983.10	ENSMUSG00000042035.11	5.13618	1.29728	chr3	101344646	101345582	-1.98521	2.58129
ENSMUST00000043983.10	ENSMUSG00000042035.11	5.13618	1.29728	chr3	101439965	101440800	-1.98521	2.58129
ENSMUST00000094962.8	ENSMUSG00000029004.15	6.61736	1.67157	chr5	23250559	23251176	-1.98505	3.32587
ENSMUST00000094962.8	ENSMUSG00000029004.15	6.61736	1.67157	chr5	23400906	23413788	-1.98505	3.32587
ENSMUST00000071233.6	ENSMUSG00000058881.12	8.91777	2.2533	chr18	82915689	82916286	-1.98464	4.48268
ENSMUST00000071233.6	ENSMUSG00000058881.12	8.91777	2.2533	chr18	83469852	83470412	-1.98464	4.48268
ENSMUST00000027302.13	ENSMUSG00000026126.15	0.320001	0.0808818	chr1	34468516	34468879	-1.98419	0.16088
ENSMUST00000063551.6	ENSMUSG00000021719.9	0.066054	0.016718	chr13	105256423	105257664	-1.98224	0.0332309
ENSMUST00000103176.9	ENSMUSG00000029060.17	9.98908	2.53214	chr4	155669785	155670689	-1.97999	5.02929
ENSMUST00000050096.13	ENSMUSG00000025026.14	6.19365	1.57251	chr19	53092117	53092771	-1.97772	3.12083
ENSMUST00000110199.2	ENSMUSG00000037523.13	8.23719	2.09728	chr2	131232410	131244327	-1.97363	4.1564
ENSMUST00000037726.13	ENSMUSG00000041594.18	8.60894	2.20132	chr14	123066396	123066747	-1.96747	4.35328
ENSMUST00000034647.10	ENSMUSG00000074500.11	1.90986	0.489916	chr9	18697447	18698305	-1.96286	0.967301
ENSMUST00000034647.10	ENSMUSG00000074500.11	1.90986	0.489916	chr9	18721800	18723310	-1.96286	0.967301
ENSMUST00000034647.10	ENSMUSG00000074500.11	1.90986	0.489916	chr9	18961882	18962379	-1.96286	0.967301
ENSMUST00000113558.7	ENSMUSG00000051674.15	3.09672	0.794611	chr5	73418975	73419768	-1.96242	1.56866
ENSMUST00000055226.12	ENSMUSG00000026193.15	36.2078	9.29314	chr1	71645840	71651251	-1.96206	18.3435
ENSMUST00000055226.12	ENSMUSG00000026193.15	36.2078	9.29314	chr1	71673216	71673911	-1.96206	18.3435
ENSMUST00000055226.12	ENSMUSG00000026193.15	36.2078	9.29314	chr1	71741112	71741628	-1.96206	18.3435
ENSMUST00000106466.9	ENSMUSG00000028133.17	1.76375	0.454083	chr3	120879124	120880021	-1.95762	0.894924
ENSMUST00000106466.9	ENSMUSG00000028133.17	1.76375	0.454083	chr3	120914056	120914531	-1.95762	0.894924
ENSMUST00000075249.5	ENSMUSG00000052609.9	2.33967	0.603512	chr12	76498739	76499297	-1.95485	1.18828
ENSMUST00000075249.5	ENSMUSG00000052609.9	2.33967	0.603512	chr12	76547664	76549791	-1.95485	1.18828
ENSMUST00000128302.7	ENSMUSG00000055067.15	2.19756	0.56749	chr1	179087329	179088174	-1.95324	1.11673
ENSMUST00000128302.7	ENSMUSG00000055067.15	2.19756	0.56749	chr1	179177194	179177726	-1.95324	1.11673
ENSMUST00000128302.7	ENSMUSG00000055067.15	2.19756	0.56749	chr1	179198013	179199136	-1.95324	1.11673
ENSMUST00000128302.7	ENSMUSG00000055067.15	2.19756	0.56749	chr1	179211985	179212622	-1.95324	1.11673
ENSMUST00000128302.7	ENSMUSG00000055067.15	2.19756	0.56749	chr1	179276279	179277350	-1.95324	1.11673
ENSMUST00000128302.7	ENSMUSG00000055067.15	2.19756	0.56749	chr1	179441624	179442241	-1.95324	1.11673
ENSMUST00000128302.7	ENSMUSG00000055067.15	2.19756	0.56749	chr1	179462161	179462943	-1.95324	1.11673
ENSMUST00000128302.7	ENSMUSG00000055067.15	2.19756	0.56749	chr1	179487126	179487614	-1.95324	1.11673
ENSMUST00000128302.7	ENSMUSG00000055067.15	2.19756	0.56749	chr1	179500999	179501591	-1.95324	1.11673
ENSMUST00000052602.5	ENSMUSG00000050390.12	2.61793	0.676498	chr4	129231399	129231513	-1.95227	1.3308
ENSMUST00000052602.5	ENSMUSG00000050390.12	2.61793	0.676498	chr4	129251588	129252195	-1.95227	1.3308
ENSMUST00000024575.7	ENSMUSG00000023809.10	9.70878	2.51001	chr17	7204847	7207297	-1.9516	4.93651
ENSMUST00000024575.7	ENSMUSG00000023809.10	9.70878	2.51001	chr17	7240352	7247760	-1.9516	4.93651
ENSMUST00000024575.7	ENSMUSG00000023809.10	9.70878	2.51001	chr17	7529028	7535151	-1.9516	4.93651
ENSMUST00000054956.14	ENSMUSG00000024776.17	0.889175	0.230436	chr19	34099776	34100232	-1.9481	0.452657
ENSMUST00000054956.14	ENSMUSG00000024776.17	0.889175	0.230436	chr19	34195681	34196127	-1.9481	0.452657
ENSMUST00000162512.7	ENSMUSG00000022668.10	2.93806	0.76179	chr16	44764133	44765002	-1.9474	1.49606
ENSMUST00000161263.7	ENSMUSG00000051111.16	0.0553584	0.014425	chr13	96136366	96136977	-1.94023	0.0282585
ENSMUST00000161263.7	ENSMUSG00000051111.16	0.0553584	0.014425	chr13	96173771	96174326	-1.94023	0.0282585
ENSMUST00000161263.7	ENSMUSG00000051111.16	0.0553584	0.014425	chr13	96188373	96189008	-1.94023	0.0282585
ENSMUST00000062483.14	ENSMUSG00000048402.14	11.201	2.92465	chr1	119003625	119004305	-1.93729	5.72355
ENSMUST00000062483.14	ENSMUSG00000048402.14	11.201	2.92465	chr1	119048910	119049753	-1.93729	5.72355
ENSMUST00000062483.14	ENSMUSG00000048402.14	11.201	2.92465	chr1	119147569	119157612	-1.93729	5.72355
ENSMUST00000049246.6	ENSMUSG00000034639.7	3.31253	0.86512	chr6	108070715	108071599	-1.93696	1.69285
ENSMUST00000049246.6	ENSMUSG00000034639.7	3.31253	0.86512	chr6	108107303	108107882	-1.93696	1.69285
ENSMUST00000062755.9	ENSMUSG00000042992.15	3.48381	0.910248	chr6	134647456	134648025	-1.93633	1.78077
ENSMUST00000062755.9	ENSMUSG00000042992.15	3.48381	0.910248	chr6	134695043	134695509	-1.93633	1.78077
ENSMUST00000189788.1	ENSMUSG00000101959.1	1.32838	0.348285	chr17	5270940	5271544	-1.93133	0.680187
ENSMUST00000189788.1	ENSMUSG00000101959.1	1.32838	0.348285	chr17	5324434	5325192	-1.93133	0.680187
ENSMUST00000189788.1	ENSMUSG00000101959.1	1.32838	0.348285	chr17	5407856	5417145	-1.93133	0.680187
ENSMUST00000050226.6	ENSMUSG00000045667.14	17.2397	4.5333	chr11	72371032	72371513	-1.9271	8.8404
ENSMUST00000050226.6	ENSMUSG00000045667.14	17.2397	4.5333	chr11	72401598	72402339	-1.9271	8.8404
ENSMUST00000050226.6	ENSMUSG00000045667.14	17.2397	4.5333	chr11	72420240	72420939	-1.9271	8.8404
ENSMUST00000087285.4	ENSMUSG00000067261.4	18.9017	4.97913	chr4	99561311	99562047	-1.92455	9.70124
ENSMUST00000087285.4	ENSMUSG00000067261.4	18.9017	4.97913	chr4	99635812	99642646	-1.92455	9.70124
ENSMUST00000087285.4	ENSMUSG00000067261.4	18.9017	4.97913	chr4	99670089	99675751	-1.92455	9.70124
ENSMUST00000065573.13	ENSMUSG00000039210.16	3.61671	0.954013	chr1	187282198	187283014	-1.9226	1.85752
ENSMUST00000065573.13	ENSMUSG00000039210.16	3.61671	0.954013	chr1	187441650	187442066	-1.9226	1.85752
ENSMUST00000065573.13	ENSMUSG00000039210.16	3.61671	0.954013	chr1	187578144	187578500	-1.9226	1.85752
ENSMUST00000065573.13	ENSMUSG00000039210.16	3.61671	0.954013	chr1	187603957	187604460	-1.9226	1.85752
ENSMUST00000065573.13	ENSMUSG00000039210.16	3.61671	0.954013	chr1	187724585	187725208	-1.9226	1.85752
ENSMUST00000065573.13	ENSMUSG00000039210.16	3.61671	0.954013	chr1	187779500	187780084	-1.9226	1.85752
ENSMUST00000034408.11	ENSMUSG00000031932.14	2.19359	0.578844	chr9	14890689	14891184	-1.92205	1.12683
ENSMUST00000034408.11	ENSMUSG00000031932.14	2.19359	0.578844	chr9	14934811	14935340	-1.92205	1.12683
ENSMUST00000042534.14	ENSMUSG00000032878.16	0.57255	0.15109	chr11	27799608	27800553	-1.92199	0.29412
ENSMUST00000042534.14	ENSMUSG00000032878.16	0.57255	0.15109	chr11	28075357	28075992	-1.92199	0.29412
ENSMUST00000042534.14	ENSMUSG00000032878.16	0.57255	0.15109	chr11	28171219	28171540	-1.92199	0.29412
ENSMUST00000042534.14	ENSMUSG00000032878.16	0.57255	0.15109	chr11	28680224	28680606	-1.92199	0.29412
ENSMUST00000152147.7	ENSMUSG00000073155.12	4.76652	1.26043	chr6	35236011	35236683	-1.91902	2.45109
ENSMUST00000046549.4	ENSMUSG00000040694.4	7.45759	1.9731	chr17	48434283	48435150	-1.91825	3.83596
ENSMUST00000035155.7	ENSMUSG00000032549.7	2.34171	0.619705	chr9	103138781	103147396	-1.91791	1.20464
ENSMUST00000170356.1	ENSMUSG00000043067.15	10.8902	2.90164	chr9	24160198	24160927	-1.90809	5.62134
ENSMUST00000033035.12	ENSMUSG00000030769.15	4.14412	1.10464	chr7	123211377	123211989	-1.90749	2.13957
ENSMUST00000132121.7	ENSMUSG00000056899.10	0.905536	0.242145	chr12	40797865	40798252	-1.9029	0.468264
ENSMUST00000132121.7	ENSMUSG00000056899.10	0.905536	0.242145	chr12	40836709	40837662	-1.9029	0.468264
ENSMUST00000132121.7	ENSMUSG00000056899.10	0.905536	0.242145	chr12	40984589	40996304	-1.9029	0.468264
ENSMUST00000132121.7	ENSMUSG00000056899.10	0.905536	0.242145	chr12	41052842	41053451	-1.9029	0.468264
ENSMUST00000132121.7	ENSMUSG00000056899.10	0.905536	0.242145	chr12	41169958	41170545	-1.9029	0.468264
ENSMUST00000132121.7	ENSMUSG00000056899.10	0.905536	0.242145	chr12	41259508	41260132	-1.9029	0.468264
ENSMUST00000132121.7	ENSMUSG00000056899.10	0.905536	0.242145	chr12	41325858	41326202	-1.9029	0.468264
ENSMUST00000132121.7	ENSMUSG00000056899.10	0.905536	0.242145	chr12	41386379	41387985	-1.9029	0.468264
ENSMUST00000132121.7	ENSMUSG00000056899.10	0.905536	0.242145	chr12	41558931	41559829	-1.9029	0.468264
ENSMUST00000132121.7	ENSMUSG00000056899.10	0.905536	0.242145	chr12	41727007	41730187	-1.9029	0.468264
ENSMUST00000035852.13	ENSMUSG00000037108.13	10.9557	2.93164	chr5	137933785	137934474	-1.9019	5.66729
ENSMUST00000107972.7	ENSMUSG00000056592.14	1.9025	0.509387	chr7	43547359	43548109	-1.90106	0.984433
ENSMUST00000099996.4	ENSMUSG00000075273.4	3.8812	1.04201	chr2	75907361	75907727	-1.89713	2.01103
ENSMUST00000162309.7	ENSMUSG00000025812.17	0.827374	0.222638	chr8	127204810	127205750	-1.89384	0.429191
ENSMUST00000162309.7	ENSMUSG00000025812.17	0.827374	0.222638	chr8	127267830	127268493	-1.89384	0.429191
ENSMUST00000162309.7	ENSMUSG00000025812.17	0.827374	0.222638	chr8	127342810	127343618	-1.89384	0.429191
ENSMUST00000162309.7	ENSMUSG00000025812.17	0.827374	0.222638	chr8	127397465	127397944	-1.89384	0.429191
ENSMUST00000162309.7	ENSMUSG00000025812.17	0.827374	0.222638	chr8	127498773	127499553	-1.89384	0.429191
ENSMUST00000162309.7	ENSMUSG00000025812.17	0.827374	0.222638	chr8	127512558	127513097	-1.89384	0.429191
ENSMUST00000081393.9	ENSMUSG00000039577.17	1.63462	0.440194	chr4	152762612	152763079	-1.89274	0.848263
ENSMUST00000081393.9	ENSMUSG00000039577.17	1.63462	0.440194	chr4	153113441	153114032	-1.89274	0.848263
ENSMUST00000030536.12	ENSMUSG00000028756.12	8.37784	2.26792	chr4	138323144	138323942	-1.88521	4.35893
ENSMUST00000130481.1	ENSMUSG00000087141.1	0.781916	0.211695	chr16	46101594	46102248	-1.88503	0.406851
ENSMUST00000097864.8	ENSMUSG00000028580.15	4.2592	1.15853	chr4	130657437	130658116	-1.87829	2.22135
ENSMUST00000027629.9	ENSMUSG00000026380.10	80.395	21.9198	chr1	118625229	118626035	-1.87487	41.9791
ENSMUST00000027629.9	ENSMUSG00000026380.10	80.395	21.9198	chr1	118689499	118690394	-1.87487	41.9791
ENSMUST00000086614.11	ENSMUSG00000036086.16	15.6555	4.27275	chr1	128000855	128001414	-1.87343	8.17876
ENSMUST00000086614.11	ENSMUSG00000036086.16	15.6555	4.27275	chr1	128094680	128095418	-1.87343	8.17876
ENSMUST00000067429.9	ENSMUSG00000054387.13	0.803462	0.219559	chr1	132981085	132981901	-1.87162	0.420009
ENSMUST00000067429.9	ENSMUSG00000054387.13	0.803462	0.219559	chr1	133012398	133019826	-1.87162	0.420009
ENSMUST00000189400.6	ENSMUSG00000025931.15	0.875368	0.240108	chr1	20867149	20868154	-1.86621	0.458457
ENSMUST00000189400.6	ENSMUSG00000025931.15	0.875368	0.240108	chr1	20908305	20909183	-1.86621	0.458457
ENSMUST00000106603.8	ENSMUSG00000028546.17	0.297716	0.0817885	chr4	110311768	110312901	-1.86397	0.156044
ENSMUST00000106603.8	ENSMUSG00000028546.17	0.297716	0.0817885	chr4	110396997	110397640	-1.86397	0.156044
ENSMUST00000133574.7	ENSMUSG00000023927.15	3.48026	0.958006	chr17	51836835	51840093	-1.86109	1.82595
ENSMUST00000019967.15	ENSMUSG00000019823.17	21.1016	5.81052	chr10	41467069	41468015	-1.86061	11.073
ENSMUST00000094218.3	ENSMUSG00000023393.15	16.2109	4.46828	chr2	180727319	180741022	-1.85917	8.51087
ENSMUST00000055922.3	ENSMUSG00000048706.3	2.02766	0.559798	chr4	79884039	79884635	-1.85684	1.0654
ENSMUST00000055922.3	ENSMUSG00000048706.3	2.02766	0.559798	chr4	80874109	80874899	-1.85684	1.0654
ENSMUST00000055922.3	ENSMUSG00000048706.3	2.02766	0.559798	chr4	80911747	80912426	-1.85684	1.0654
ENSMUST00000055922.3	ENSMUSG00000048706.3	2.02766	0.559798	chr4	81021767	81022528	-1.85684	1.0654
ENSMUST00000055922.3	ENSMUSG00000048706.3	2.02766	0.559798	chr4	81172924	81173552	-1.85684	1.0654
ENSMUST00000055576.11	ENSMUSG00000030513.14	2.57085	0.7112	chr7	65865794	65874038	-1.85392	1.35218
ENSMUST00000036719.11	ENSMUSG00000039621.13	3.30219	0.917129	chr2	166522956	166523785	-1.84823	1.74027
ENSMUST00000036719.11	ENSMUSG00000039621.13	3.30219	0.917129	chr2	166551794	166553019	-1.84823	1.74027
ENSMUST00000036719.11	ENSMUSG00000039621.13	3.30219	0.917129	chr2	166656085	166656900	-1.84823	1.74027
ENSMUST00000114144.8	ENSMUSG00000051243.14	8.43848	2.35727	chr9	58218316	58218943	-1.83987	4.46002
ENSMUST00000035889.14	ENSMUSG00000033577.18	1.9228	0.540038	chr9	80391292	80391729	-1.83208	1.01901
ENSMUST00000026625.6	ENSMUSG00000025545.10	32.9432	9.25919	chr14	122229028	122229553	-1.83102	17.465
ENSMUST00000026625.6	ENSMUSG00000025545.10	32.9432	9.25919	chr14	122255316	122290937	-1.83102	17.465
ENSMUST00000115713.7	ENSMUSG00000060275.12	0.988752	0.278047	chr18	36173193	36173671	-1.83028	0.524328
ENSMUST00000020298.7	ENSMUSG00000020098.7	2.44952	0.690512	chr10	61059094	61059746	-1.82676	1.30055
ENSMUST00000061047.6	ENSMUSG00000044340.7	3.47183	0.979511	chr1	106109122	106109609	-1.82556	1.8441
ENSMUST00000061047.6	ENSMUSG00000044340.7	3.47183	0.979511	chr1	106176782	106177362	-1.82556	1.8441
ENSMUST00000061047.6	ENSMUSG00000044340.7	3.47183	0.979511	chr1	106221975	106222555	-1.82556	1.8441
ENSMUST00000061047.6	ENSMUSG00000044340.7	3.47183	0.979511	chr1	106278494	106279224	-1.82556	1.8441
ENSMUST00000020283.4	ENSMUSG00000020086.6	12.7779	3.60906	chr10	61828827	61832319	-1.82396	6.79089
ENSMUST00000045388.7	ENSMUSG00000039246.8	15.8002	4.47341	chr1	185829474	185829962	-1.8205	8.40719
ENSMUST00000045388.7	ENSMUSG00000039246.8	15.8002	4.47341	chr1	185955838	185956274	-1.8205	8.40719
ENSMUST00000045388.7	ENSMUSG00000039246.8	15.8002	4.47341	chr1	186110452	186110890	-1.8205	8.40719
ENSMUST00000045388.7	ENSMUSG00000039246.8	15.8002	4.47341	chr1	186236226	186236893	-1.8205	8.40719
ENSMUST00000045388.7	ENSMUSG00000039246.8	15.8002	4.47341	chr1	186261228	186261790	-1.8205	8.40719
ENSMUST00000070515.1	ENSMUSG00000022040.8	30.8606	8.73984	chr14	66122168	66123199	-1.82009	16.4231
ENSMUST00000023629.8	ENSMUSG00000022912.8	57.2758	16.2525	chr16	63062846	63063489	-1.81726	30.5102
ENSMUST00000023629.8	ENSMUSG00000022912.8	57.2758	16.2525	chr16	63806429	63807186	-1.81726	30.5102
ENSMUST00000112574.8	ENSMUSG00000041649.13	10.9475	3.10878	chrX	153210996	153211476	-1.81618	5.83381
ENSMUST00000112574.8	ENSMUSG00000041649.13	10.9475	3.10878	chrX	153281971	153282685	-1.81618	5.83381
ENSMUST00000045903.7	ENSMUSG00000032536.11	9.50006	2.70009	chr9	121371127	121371874	-1.81493	5.06468
ENSMUST00000110191.9	ENSMUSG00000021360.16	2.46181	0.700654	chr13	40237293	40237949	-1.81295	1.31335
ENSMUST00000110191.9	ENSMUSG00000021360.16	2.46181	0.700654	chr13	40258598	40259126	-1.81295	1.31335
ENSMUST00000110191.9	ENSMUSG00000021360.16	2.46181	0.700654	chr13	40509183	40509823	-1.81295	1.31335
ENSMUST00000110191.9	ENSMUSG00000021360.16	2.46181	0.700654	chr13	40522760	40523693	-1.81295	1.31335
ENSMUST00000110191.9	ENSMUSG00000021360.16	2.46181	0.700654	chr13	40649033	40653614	-1.81295	1.31335
ENSMUST00000110191.9	ENSMUSG00000021360.16	2.46181	0.700654	chr13	40714432	40715053	-1.81295	1.31335
ENSMUST00000110191.9	ENSMUSG00000021360.16	2.46181	0.700654	chr13	40733850	40734372	-1.81295	1.31335
ENSMUST00000110191.9	ENSMUSG00000021360.16	2.46181	0.700654	chr13	40863764	40869602	-1.81295	1.31335
ENSMUST00000081710.11	ENSMUSG00000027012.15	14.4423	4.11747	chr2	71180422	71189349	-1.81047	7.7114
ENSMUST00000081710.11	ENSMUSG00000027012.15	14.4423	4.11747	chr2	71242847	71243602	-1.81047	7.7114
ENSMUST00000123544.1	ENSMUSG00000042549.10	5.82108	1.66367	chr11	60922751	60923688	-1.80692	3.11197
ENSMUST00000102790.3	ENSMUSG00000035407.8	3.91553	1.11932	chr4	98786251	98786876	-1.80659	2.0935
ENSMUST00000102790.3	ENSMUSG00000035407.8	3.91553	1.11932	chr4	98863995	98864734	-1.80659	2.0935
ENSMUST00000108190.7	ENSMUSG00000037020.16	6.46691	1.84967	chr7	30265870	30266497	-1.80581	3.45856
ENSMUST00000068603.6	ENSMUSG00000021676.9	7.19876	2.06739	chr13	95819948	95833407	-1.79994	3.8578
ENSMUST00000128715.7	ENSMUSG00000031557.16	20.2021	5.82161	chr8	25109683	25110359	-1.79502	10.8448
ENSMUST00000168386.8	ENSMUSG00000064125.14	0.36475	0.105145	chr8	4192655	4193436	-1.79453	0.195836
ENSMUST00000121777.8	ENSMUSG00000053091.16	2.33967	0.675024	chr7	66711878	66712334	-1.79329	1.25672
ENSMUST00000082090.13	ENSMUSG00000062444.14	3.06861	0.886541	chr7	81480542	81481415	-1.79133	1.64938
ENSMUST00000088904.9	ENSMUSG00000049515.12	0.0612935	0.0177257	chr1	91311224	91312039	-1.78989	0.0329616
ENSMUST00000043794.10	ENSMUSG00000063646.18	3.35945	0.975544	chr5	37079301	37088826	-1.78395	1.81033
ENSMUST00000087157.4	ENSMUSG00000047485.6	0.592783	0.172182	chrX	157815397	157815774	-1.78357	0.319479
ENSMUST00000054096.12	ENSMUSG00000037306.13	2.81884	0.821001	chr4	134628797	134629531	-1.77965	1.52127
ENSMUST00000054096.12	ENSMUSG00000037306.13	2.81884	0.821001	chr4	134730002	134730716	-1.77965	1.52127
ENSMUST00000036187.8	ENSMUSG00000036327.18	6.30477	1.83936	chr2	26194652	26195304	-1.77724	3.4054
ENSMUST00000038760.9	ENSMUSG00000041782.14	3.49492	1.02192	chr1	135857115	135857677	-1.77398	1.88985
ENSMUST00000206389.1	ENSMUSG00000042797.9	0.340471	0.0997364	chr7	97718789	97727033	-1.77134	0.184275
ENSMUST00000206389.1	ENSMUSG00000042797.9	0.340471	0.0997364	chr7	97754133	97758420	-1.77134	0.184275
ENSMUST00000136454.1	ENSMUSG00000085628.4	0.939671	0.275446	chr11	85238795	85240760	-1.77039	0.508752
ENSMUST00000041463.6	ENSMUSG00000037196.6	0.130906	0.0384301	chr17	10772096	10772549	-1.76822	0.0709276
ENSMUST00000027451.12	ENSMUSG00000026235.14	13.2435	3.89054	chr1	76907550	76908070	-1.76724	7.17805
ENSMUST00000027451.12	ENSMUSG00000026235.14	13.2435	3.89054	chr1	77440262	77473280	-1.76724	7.17805
ENSMUST00000027451.12	ENSMUSG00000026235.14	13.2435	3.89054	chr1	77496734	77503337	-1.76724	7.17805
ENSMUST00000027451.12	ENSMUSG00000026235.14	13.2435	3.89054	chr1	77601581	77602102	-1.76724	7.17805
ENSMUST00000027451.12	ENSMUSG00000026235.14	13.2435	3.89054	chr1	77629656	77630251	-1.76724	7.17805
ENSMUST00000062145.1	ENSMUSG00000058046.1	0.455422	0.133904	chr4	62544749	62545239	-1.766	0.246947
ENSMUST00000062145.1	ENSMUSG00000058046.1	0.455422	0.133904	chr4	62720754	62721236	-1.766	0.246947
ENSMUST00000038868.13	ENSMUSG00000034401.16	8.3257	2.45174	chr4	111663666	111664152	-1.76377	4.51801
ENSMUST00000038868.13	ENSMUSG00000034401.16	8.3257	2.45174	chr4	111682620	111693705	-1.76377	4.51801
ENSMUST00000029850.14	ENSMUSG00000028199.18	15.7608	4.64653	chr3	154381299	154382167	-1.76212	8.55763
ENSMUST00000036576.9	ENSMUSG00000038010.9	8.44375	2.49118	chr10	58531207	58532608	-1.76105	4.58638
ENSMUST00000036576.9	ENSMUSG00000038010.9	8.44375	2.49118	chr10	58594325	58595105	-1.76105	4.58638
ENSMUST00000061522.7	ENSMUSG00000044595.10	15.9289	4.72137	chr18	36764449	36764996	-1.75437	8.67215
ENSMUST00000054857.12	ENSMUSG00000049119.14	2.82641	0.838008	chr4	5492278	5492691	-1.75393	1.53901
ENSMUST00000054857.12	ENSMUSG00000049119.14	2.82641	0.838008	chr4	5511433	5516009	-1.75393	1.53901
ENSMUST00000054857.12	ENSMUSG00000049119.14	2.82641	0.838008	chr4	5647993	5650017	-1.75393	1.53901
ENSMUST00000120276.8	ENSMUSG00000024002.17	4.43191	1.31528	chr17	32295689	32296311	-1.75256	2.41437
ENSMUST00000058351.15	ENSMUSG00000025791.18	16.9704	5.04418	chr4	99946334	99947104	-1.75033	9.25212
ENSMUST00000041892.12	ENSMUSG00000037890.13	3.34314	0.996534	chr5	65130663	65131361	-1.74621	1.82525
ENSMUST00000148750.7	ENSMUSG00000060961.14	0.151818	0.045319	chr5	89535941	89536388	-1.74415	0.0829472
ENSMUST00000030968.6	ENSMUSG00000029089.8	8.60989	2.58257	chr5	48263270	48263852	-1.73719	4.71547
ENSMUST00000098614.8	ENSMUSG00000071064.13	3.6779	1.10458	chr8	79153405	79154238	-1.73538	2.01557
ENSMUST00000040833.4	ENSMUSG00000038312.10	20.0581	6.02971	chr2	155737778	155738163	-1.73402	10.9975
ENSMUST00000107619.2	ENSMUSG00000003032.8	68.3404	20.5577	chr4	55519584	55520063	-1.73306	37.4823
ENSMUST00000043867.10	ENSMUSG00000039221.10	505.395	152.176	chr3	28842027	28842872	-1.73167	277.325
ENSMUST00000043867.10	ENSMUSG00000039221.10	505.395	152.176	chr3	29135483	29135878	-1.73167	277.325
ENSMUST00000043867.10	ENSMUSG00000039221.10	505.395	152.176	chr3	29541493	29542005	-1.73167	277.325
ENSMUST00000034041.8	ENSMUSG00000031627.9	0.183039	0.0551228	chr8	46979526	46980067	-1.73143	0.100447
ENSMUST00000034041.8	ENSMUSG00000031627.9	0.183039	0.0551228	chr8	46995925	46996319	-1.73143	0.100447
ENSMUST00000029814.9	ENSMUSG00000028164.15	70.299	21.2079	chr3	135466337	135466885	-1.7289	38.6121
ENSMUST00000026062.9	ENSMUSG00000025076.9	8.91689	2.69016	chr19	56296217	56296821	-1.72885	4.89774
ENSMUST00000026062.9	ENSMUSG00000025076.9	8.91689	2.69016	chr19	56343888	56344418	-1.72885	4.89774
ENSMUST00000085939.7	ENSMUSG00000066705.7	38.9233	11.7593	chr9	45349028	45350627	-1.72683	21.3942
ENSMUST00000199041.1	ENSMUSG00000036503.13	4.39975	1.33154	chr3	57732507	57733027	-1.72433	2.42042
ENSMUST00000050630.13	ENSMUSG00000038954.14	5.45777	1.65309	chr17	44472495	44473328	-1.72315	3.0037
ENSMUST00000059954.13	ENSMUSG00000017754.13	73.7102	22.3569	chr2	164855058	164855578	-1.72114	40.5947
ENSMUST00000030010.3	ENSMUSG00000015243.4	16.913	5.1432	chr4	53253787	53254309	-1.71739	9.32668
ENSMUST00000168015.7	ENSMUSG00000002227.15	63.3006	19.2551	chr3	104815110	104820765	-1.71698	34.9122
ENSMUST00000032892.6	ENSMUSG00000030657.11	1.11171	0.33957	chr7	117087116	117087819	-1.711	0.614413
ENSMUST00000032892.6	ENSMUSG00000030657.11	1.11171	0.33957	chr7	117279842	117280372	-1.711	0.614413
ENSMUST00000032892.6	ENSMUSG00000030657.11	1.11171	0.33957	chr7	117593692	117594169	-1.711	0.614413
ENSMUST00000101195.8	ENSMUSG00000029174.18	0.00141074	0.000430994	chr5	64174805	64175493	-1.71071	0.000779757
ENSMUST00000101195.8	ENSMUSG00000029174.18	0.00141074	0.000430994	chr5	64224522	64225080	-1.71071	0.000779757
ENSMUST00000101195.8	ENSMUSG00000029174.18	0.00141074	0.000430994	chr5	64430158	64432153	-1.71071	0.000779757
ENSMUST00000028300.5	ENSMUSG00000026932.14	1.35347	0.414307	chr2	26079252	26079867	-1.70789	0.748834
ENSMUST00000061826.2	ENSMUSG00000043300.2	11.5154	3.52779	chr3	69659645	69660284	-1.70673	6.37369
ENSMUST00000074734.12	ENSMUSG00000038775.14	1.69637	0.521167	chr9	119005457	119006114	-1.70263	0.940262
ENSMUST00000110388.9	ENSMUSG00000047454.12	3.87547	1.19164	chr12	77790858	77791338	-1.70142	2.14899
ENSMUST00000110388.9	ENSMUSG00000047454.12	3.87547	1.19164	chr12	77912798	77913533	-1.70142	2.14899
ENSMUST00000020182.15	ENSMUSG00000020003.16	1.38072	0.425861	chr10	19891634	19892238	-1.69697	0.766808
ENSMUST00000161490.7	ENSMUSG00000029334.14	0.157209	0.0484947	chr5	98921534	98922272	-1.69678	0.0873144
ENSMUST00000045779.5	ENSMUSG00000034714.9	5.45046	1.68317	chr11	114691471	114693272	-1.6952	3.02887
ENSMUST00000045846.11	ENSMUSG00000033720.12	1.49437	0.461853	chr6	85286147	85287120	-1.69403	0.83077
ENSMUST00000044009.13	ENSMUSG00000039145.16	9.41752	2.91135	chr2	5477325	5484671	-1.69366	5.23619
ENSMUST00000044009.13	ENSMUSG00000039145.16	9.41752	2.91135	chr2	5584486	5585185	-1.69366	5.23619
ENSMUST00000044009.13	ENSMUSG00000039145.16	9.41752	2.91135	chr2	5735403	5736492	-1.69366	5.23619
ENSMUST00000106091.8	ENSMUSG00000042367.12	43.2487	13.3983	chr4	127328940	127329728	-1.69061	24.072
ENSMUST00000029770.7	ENSMUSG00000028127.10	22.4297	6.98099	chr3	121794109	121794781	-1.68391	12.5133
ENSMUST00000029770.7	ENSMUSG00000028127.10	22.4297	6.98099	chr3	121810713	121810796	-1.68391	12.5133
ENSMUST00000032622.8	ENSMUSG00000063535.7	0.642443	0.200143	chr7	7132674	7133437	-1.68254	0.358581
ENSMUST00000102864.4	ENSMUSG00000020275.9	1.38486	0.43174	chr11	23801795	23802494	-1.68151	0.77324
ENSMUST00000146088.7	ENSMUSG00000035944.17	2.06457	0.645369	chr15	85837878	85838418	-1.67765	1.1543
ENSMUST00000075221.2	ENSMUSG00000058755.3	0.460016	0.144414	chr11	4245797	4247723	-1.67147	0.257746
ENSMUST00000032457.16	ENSMUSG00000030314.16	1.73628	0.547525	chr6	114684378	114684952	-1.665	0.975016
ENSMUST00000074241.8	ENSMUSG00000054474.15	3.13444	0.988522	chr6	71095824	71096656	-1.66486	1.76025
ENSMUST00000074241.8	ENSMUSG00000054474.15	3.13444	0.988522	chr6	71198299	71198801	-1.66486	1.76025
ENSMUST00000053033.13	ENSMUSG00000044768.16	0.069693	0.0219813	chr1	97622571	97623341	-1.66474	0.03914
ENSMUST00000031256.5	ENSMUSG00000029313.18	9.28046	2.94179	chr5	103813111	103813875	-1.6575	5.22505
ENSMUST00000065600.7	ENSMUSG00000053684.8	5.33685	1.69203	chr10	121742294	121743009	-1.65723	3.00501
ENSMUST00000112377.7	ENSMUSG00000031295.13	7.31718	2.32415	chrX	160492078	160492578	-1.65458	4.12386
ENSMUST00000093795.9	ENSMUSG00000056267.14	15.4493	4.91417	chr9	99255903	99256662	-1.65252	8.71324
ENSMUST00000094312.11	ENSMUSG00000070509.15	1.38552	0.441079	chr7	72854466	72855140	-1.65132	0.781744
ENSMUST00000094312.11	ENSMUSG00000070509.15	1.38552	0.441079	chr7	73141132	73141699	-1.65132	0.781744
ENSMUST00000094312.11	ENSMUSG00000070509.15	1.38552	0.441079	chr7	73222444	73223183	-1.65132	0.781744
ENSMUST00000094312.11	ENSMUSG00000070509.15	1.38552	0.441079	chr7	73291162	73291846	-1.65132	0.781744
ENSMUST00000094312.11	ENSMUSG00000070509.15	1.38552	0.441079	chr7	73304761	73305486	-1.65132	0.781744
ENSMUST00000094312.11	ENSMUSG00000070509.15	1.38552	0.441079	chr7	73386530	73400737	-1.65132	0.781744
ENSMUST00000143186.7	ENSMUSG00000055963.12	1.19213	0.379799	chr4	12662427	12663716	-1.65023	0.672882
ENSMUST00000143186.7	ENSMUSG00000055963.12	1.19213	0.379799	chr4	12770145	12771148	-1.65023	0.672882
ENSMUST00000143186.7	ENSMUSG00000055963.12	1.19213	0.379799	chr4	13096062	13096866	-1.65023	0.672882
ENSMUST00000143186.7	ENSMUSG00000055963.12	1.19213	0.379799	chr4	13128113	13128590	-1.65023	0.672882
ENSMUST00000143186.7	ENSMUSG00000055963.12	1.19213	0.379799	chr4	13218511	13219269	-1.65023	0.672882
ENSMUST00000018748.8	ENSMUSG00000018604.18	18.9641	6.0516	chr5	119309875	119310638	-1.64788	10.7128
ENSMUST00000018748.8	ENSMUSG00000018604.18	18.9641	6.0516	chr5	119374637	119375467	-1.64788	10.7128
ENSMUST00000018748.8	ENSMUSG00000018604.18	18.9641	6.0516	chr5	119657201	119657949	-1.64788	10.7128
ENSMUST00000050850.13	ENSMUSG00000051675.13	5.6665	1.80854	chr4	65238460	65239127	-1.64763	3.20126
ENSMUST00000050850.13	ENSMUSG00000051675.13	5.6665	1.80854	chr4	65252019	65252756	-1.64763	3.20126
ENSMUST00000050850.13	ENSMUSG00000051675.13	5.6665	1.80854	chr4	65830310	65831135	-1.64763	3.20126
ENSMUST00000050850.13	ENSMUSG00000051675.13	5.6665	1.80854	chr4	66330412	66331237	-1.64763	3.20126
ENSMUST00000050850.13	ENSMUSG00000051675.13	5.6665	1.80854	chr4	66728243	66728838	-1.64763	3.20126
ENSMUST00000061101.11	ENSMUSG00000032440.13	0.531423	0.170097	chr9	115805385	115806111	-1.6435	0.300655
ENSMUST00000061101.11	ENSMUSG00000032440.13	0.531423	0.170097	chr9	116284066	116284344	-1.6435	0.300655
ENSMUST00000061101.11	ENSMUSG00000032440.13	0.531423	0.170097	chr9	116316664	116317246	-1.6435	0.300655
ENSMUST00000061101.11	ENSMUSG00000032440.13	0.531423	0.170097	chr9	116427312	116428075	-1.6435	0.300655
ENSMUST00000061101.11	ENSMUSG00000032440.13	0.531423	0.170097	chr9	116450720	116462606	-1.6435	0.300655
ENSMUST00000061101.11	ENSMUSG00000032440.13	0.531423	0.170097	chr9	116500813	116501357	-1.6435	0.300655
ENSMUST00000061101.11	ENSMUSG00000032440.13	0.531423	0.170097	chr9	116574482	116575206	-1.6435	0.300655
ENSMUST00000061101.11	ENSMUSG00000032440.13	0.531423	0.170097	chr9	116912524	116920382	-1.6435	0.300655
ENSMUST00000023601.13	ENSMUSG00000022885.16	0.971573	0.31119	chr16	23262049	23262704	-1.64253	0.549858
ENSMUST00000023601.13	ENSMUSG00000022885.16	0.971573	0.31119	chr16	23482190	23482658	-1.64253	0.549858
ENSMUST00000026296.7	ENSMUSG00000025265.14	6.56801	2.10939	chrX	151049682	151050458	-1.63863	3.72216
ENSMUST00000022148.6	ENSMUSG00000021646.9	21.7111	6.98156	chr13	99793863	99794630	-1.63681	12.3117
ENSMUST00000025419.7	ENSMUSG00000024538.7	45.6043	14.6651	chr18	53411286	53411958	-1.63678	25.861
ENSMUST00000025903.5	ENSMUSG00000024952.12	3.24477	1.04426	chr19	6675319	6676278	-1.63564	1.84076
ENSMUST00000025903.5	ENSMUSG00000024952.12	3.24477	1.04426	chr19	6865951	6866347	-1.63564	1.84076
ENSMUST00000053469.1	ENSMUSG00000025956.10	1.31631	0.423813	chr1	64576344	64577287	-1.635	0.746906
ENSMUST00000105811.8	ENSMUSG00000043621.13	0.87781	0.283002	chr4	138596511	138597183	-1.6331	0.498419
ENSMUST00000105811.8	ENSMUSG00000043621.13	0.87781	0.283002	chr4	138648017	138648475	-1.6331	0.498419
ENSMUST00000105811.8	ENSMUSG00000043621.13	0.87781	0.283002	chr4	138682574	138704960	-1.6331	0.498419
ENSMUST00000097593.8	ENSMUSG00000036452.17	1.18542	0.382632	chr18	38960846	38973353	-1.63137	0.673483
ENSMUST00000097593.8	ENSMUSG00000036452.17	1.18542	0.382632	chr18	39124699	39125260	-1.63137	0.673483
ENSMUST00000097593.8	ENSMUSG00000036452.17	1.18542	0.382632	chr18	39163453	39163918	-1.63137	0.673483
ENSMUST00000008542.11	ENSMUSG00000008398.15	6.49326	2.09834	chr10	93242061	93242816	-1.62969	3.69121
ENSMUST00000008542.11	ENSMUSG00000008398.15	6.49326	2.09834	chr10	93363947	93365007	-1.62969	3.69121
ENSMUST00000169079.7	ENSMUSG00000027550.14	3.69446	1.19536	chr3	13406890	13407450	-1.62792	2.10148
ENSMUST00000169079.7	ENSMUSG00000027550.14	3.69446	1.19536	chr3	13982557	13983050	-1.62792	2.10148
ENSMUST00000169079.7	ENSMUSG00000027550.14	3.69446	1.19536	chr3	14478558	14479089	-1.62792	2.10148
ENSMUST00000023330.7	ENSMUSG00000022652.7	57.7528	18.7035	chr16	48422304	48436256	-1.62658	32.8661
ENSMUST00000023330.7	ENSMUSG00000022652.7	57.7528	18.7035	chr16	48474915	48475717	-1.62658	32.8661
ENSMUST00000023330.7	ENSMUSG00000022652.7	57.7528	18.7035	chr16	48519555	48519964	-1.62658	32.8661
ENSMUST00000023330.7	ENSMUSG00000022652.7	57.7528	18.7035	chr16	48607887	48614388	-1.62658	32.8661
ENSMUST00000112186.8	ENSMUSG00000041975.17	9.88638	3.23168	chr2	70951775	70952288	-1.61316	5.6524
ENSMUST00000040056.14	ENSMUSG00000036528.15	5.4143	1.77255	chr7	107617811	107618723	-1.61095	3.09792
ENSMUST00000102656.3	ENSMUSG00000052135.8	2.01346	0.659939	chr4	120270998	120271787	-1.60927	1.15272
ENSMUST00000102656.3	ENSMUSG00000052135.8	2.01346	0.659939	chr4	120332744	120333293	-1.60927	1.15272
ENSMUST00000049483.13	ENSMUSG00000036053.17	7.13167	2.3414	chr2	52904493	52924177	-1.60687	4.08633
ENSMUST00000024708.5	ENSMUSG00000023915.5	16.0317	5.27247	chr17	42948679	42949215	-1.60438	9.19384
ENSMUST00000024708.5	ENSMUSG00000023915.5	16.0317	5.27247	chr17	43197152	43197609	-1.60438	9.19384
ENSMUST00000041778.7	ENSMUSG00000054939.6	0.575075	0.189658	chr16	3849599	3850539	-1.60035	0.330254
ENSMUST00000033383.2	ENSMUSG00000031066.10	25.5493	8.42638	chrX	20771525	20771969	-1.6003	14.6727
ENSMUST00000053871.4	ENSMUSG00000046841.5	73.3355	24.2268	chr10	84523006	84523635	-1.59791	42.1507
ENSMUST00000053871.4	ENSMUSG00000046841.5	73.3355	24.2268	chr10	84554343	84555212	-1.59791	42.1507
ENSMUST00000006037.12	ENSMUSG00000005886.14	1.92179	0.635038	chr1	13455567	13456100	-1.59754	1.10472
ENSMUST00000168844.8	ENSMUSG00000032396.17	3.97532	1.31382	chr9	64361418	64362153	-1.5973	2.28536
ENSMUST00000063562.8	ENSMUSG00000021993.10	14.2525	4.71397	chr14	60761791	60762300	-1.5962	8.1967
ENSMUST00000063562.8	ENSMUSG00000021993.10	14.2525	4.71397	chr14	60836613	60837381	-1.5962	8.1967
ENSMUST00000164659.7	ENSMUSG00000019970.15	17.5127	5.79773	chr10	21701587	21702297	-1.59484	10.0764
ENSMUST00000164659.7	ENSMUSG00000019970.15	17.5127	5.79773	chr10	21745741	21746782	-1.59484	10.0764
ENSMUST00000164659.7	ENSMUSG00000019970.15	17.5127	5.79773	chr10	21845480	21848655	-1.59484	10.0764
ENSMUST00000053218.6	ENSMUSG00000048826.7	19.4613	6.4463	chr17	14199515	14200251	-1.59406	11.2006
ENSMUST00000053218.6	ENSMUSG00000048826.7	19.4613	6.4463	chr17	14218047	14218577	-1.59406	11.2006
ENSMUST00000053218.6	ENSMUSG00000048826.7	19.4613	6.4463	chr17	14301324	14302308	-1.59406	11.2006
ENSMUST00000068664.6	ENSMUSG00000032340.8	14.9331	4.95562	chr9	58967420	58967799	-1.59138	8.60249
ENSMUST00000068664.6	ENSMUSG00000032340.8	14.9331	4.95562	chr9	59101935	59102604	-1.59138	8.60249
ENSMUST00000065694.7	ENSMUSG00000053333.15	7.68758	2.55431	chr1	86719079	86719830	-1.5896	4.4313
ENSMUST00000065694.7	ENSMUSG00000053333.15	7.68758	2.55431	chr1	86917980	86918571	-1.5896	4.4313
ENSMUST00000168630.3	ENSMUSG00000063626.6	0.104499	0.0347278	chr8	28975675	28976288	-1.58933	0.0602414
ENSMUST00000168630.3	ENSMUSG00000063626.6	0.104499	0.0347278	chr8	29556426	29556865	-1.58933	0.0602414
ENSMUST00000025800.14	ENSMUSG00000024867.14	1.77226	0.589621	chr19	24551014	24552321	-1.58773	1.02223
ENSMUST00000102799.9	ENSMUSG00000008489.18	0.766181	0.255028	chr4	91399190	91400109	-1.58703	0.442038
ENSMUST00000102799.9	ENSMUSG00000008489.18	0.766181	0.255028	chr4	91447708	91448481	-1.58703	0.442038
ENSMUST00000010974.8	ENSMUSG00000010830.8	23.1935	7.74248	chr15	79518660	79519234	-1.58285	13.4006
ENSMUST00000025234.5	ENSMUSG00000024376.6	28.3829	9.48056	chr18	33753365	33753859	-1.58198	16.4038
ENSMUST00000025234.5	ENSMUSG00000024376.6	28.3829	9.48056	chr18	33835573	33836451	-1.58198	16.4038
ENSMUST00000025234.5	ENSMUSG00000024376.6	28.3829	9.48056	chr18	33890320	33891119	-1.58198	16.4038
ENSMUST00000025234.5	ENSMUSG00000024376.6	28.3829	9.48056	chr18	33932453	33933182	-1.58198	16.4038
ENSMUST00000025234.5	ENSMUSG00000024376.6	28.3829	9.48056	chr18	33950278	33951089	-1.58198	16.4038
ENSMUST00000025234.5	ENSMUSG00000024376.6	28.3829	9.48056	chr18	33968216	33968969	-1.58198	16.4038
ENSMUST00000025234.5	ENSMUSG00000024376.6	28.3829	9.48056	chr18	33997938	33998839	-1.58198	16.4038
ENSMUST00000025234.5	ENSMUSG00000024376.6	28.3829	9.48056	chr18	34092968	34093496	-1.58198	16.4038
ENSMUST00000033952.7	ENSMUSG00000031548.7	51.0534	17.0717	chr8	23360517	23361508	-1.5804	29.5223
ENSMUST00000033952.7	ENSMUSG00000031548.7	51.0534	17.0717	chr8	23399132	23411172	-1.5804	29.5223
ENSMUST00000033952.7	ENSMUSG00000031548.7	51.0534	17.0717	chr8	23561656	23568302	-1.5804	29.5223
ENSMUST00000033952.7	ENSMUSG00000031548.7	51.0534	17.0717	chr8	23753813	23754322	-1.5804	29.5223
ENSMUST00000108815.7	ENSMUSG00000038685.18	11.097	3.71332	chr2	181322028	181333140	-1.57939	6.41925
ENSMUST00000025101.8	ENSMUSG00000024253.8	13.8015	4.61962	chr17	84573793	84574553	-1.57898	7.98484
ENSMUST00000025101.8	ENSMUSG00000024253.8	13.8015	4.61962	chr17	84596192	84596934	-1.57898	7.98484
ENSMUST00000061506.8	ENSMUSG00000036019.8	0.65947	0.221058	chr10	105233144	105233547	-1.57688	0.381813
ENSMUST00000027706.3	ENSMUSG00000026443.3	0.744575	0.249898	chr1	132850510	132851440	-1.57508	0.431356
ENSMUST00000027706.3	ENSMUSG00000026443.3	0.744575	0.249898	chr1	132878672	132879599	-1.57508	0.431356
ENSMUST00000111121.1	ENSMUSG00000059456.13	1.97377	0.662717	chr14	66283900	66284408	-1.57449	1.1437
ENSMUST00000020448.10	ENSMUSG00000020227.10	8.26548	2.77706	chr10	120171042	120171943	-1.57354	4.79101
ENSMUST00000034458.8	ENSMUSG00000089704.9	10.9379	3.67738	chr8	124198063	124198782	-1.57259	6.34215
ENSMUST00000034458.8	ENSMUSG00000089704.9	10.9379	3.67738	chr8	124216683	124217579	-1.57259	6.34215
ENSMUST00000034458.8	ENSMUSG00000089704.9	10.9379	3.67738	chr8	124284096	124284870	-1.57259	6.34215
ENSMUST00000070755.12	ENSMUSG00000078773.11	20.4412	6.87497	chr4	11529448	11529856	-1.57205	11.8546
ENSMUST00000070755.12	ENSMUSG00000078773.11	20.4412	6.87497	chr4	11545537	11546375	-1.57205	11.8546
ENSMUST00000050004.1	ENSMUSG00000033107.5	24.1895	8.14277	chr18	20922846	20923613	-1.57079	14.0346
ENSMUST00000050004.1	ENSMUSG00000033107.5	24.1895	8.14277	chr18	20943396	20944369	-1.57079	14.0346
ENSMUST00000040090.15	ENSMUSG00000035142.18	7.89705	2.65901	chr12	52091349	52092003	-1.57042	4.58239
ENSMUST00000040090.15	ENSMUSG00000035142.18	7.89705	2.65901	chr12	52282994	52283621	-1.57042	4.58239
ENSMUST00000040090.15	ENSMUSG00000035142.18	7.89705	2.65901	chr12	52395035	52395714	-1.57042	4.58239
ENSMUST00000040090.15	ENSMUSG00000035142.18	7.89705	2.65901	chr12	52773989	52774536	-1.57042	4.58239
ENSMUST00000040090.15	ENSMUSG00000035142.18	7.89705	2.65901	chr12	52872003	52872505	-1.57042	4.58239
ENSMUST00000040090.15	ENSMUSG00000035142.18	7.89705	2.65901	chr12	53062795	53063654	-1.57042	4.58239
ENSMUST00000030032.12	ENSMUSG00000028347.14	37.1593	12.5632	chr4	48579432	48580105	-1.56452	21.6065
ENSMUST00000030032.12	ENSMUSG00000028347.14	37.1593	12.5632	chr4	48625026	48625677	-1.56452	21.6065
ENSMUST00000148810.7	ENSMUSG00000026483.13	14.0305	4.74744	chr1	151544526	151545223	-1.56334	8.16143
ENSMUST00000114732.2	ENSMUSG00000029869.7	1.66048	0.562796	chr6	41097546	41098268	-1.56092	0.966701
ENSMUST00000114732.2	ENSMUSG00000029869.7	1.66048	0.562796	chr6	41147287	41148086	-1.56092	0.966701
ENSMUST00000114732.2	ENSMUSG00000029869.7	1.66048	0.562796	chr6	41565078	41565839	-1.56092	0.966701
ENSMUST00000020113.14	ENSMUSG00000019952.15	3.35718	1.13831	chr10	99014209	99014609	-1.56036	1.95487
ENSMUST00000109936.2	ENSMUSG00000021097.15	0.946773	0.321151	chr12	104879578	104880022	-1.55977	0.551414
ENSMUST00000109936.2	ENSMUSG00000021097.15	0.946773	0.321151	chr12	104915633	104916764	-1.55977	0.551414
ENSMUST00000066439.6	ENSMUSG00000053799.6	13.1055	4.44802	chr19	37613676	37614541	-1.55894	7.63502
ENSMUST00000102815.9	ENSMUSG00000040594.19	16.788	5.69902	chr11	33403478	33404127	-1.55864	9.78137
ENSMUST00000068058.13	ENSMUSG00000054814.14	9.41674	3.19855	chr5	73892218	73893137	-1.55781	5.48816
ENSMUST00000068058.13	ENSMUSG00000054814.14	9.41674	3.19855	chr5	73911935	73912295	-1.55781	5.48816
ENSMUST00000230175.1	ENSMUSG00000115902.1	0.127226	0.0432452	chr15	79902209	79909389	-1.55678	0.0741749
ENSMUST00000089295.5	ENSMUSG00000046500.8	3.22971	1.09852	chr6	96458934	96459604	-1.55584	1.88359
ENSMUST00000089295.5	ENSMUSG00000046500.8	3.22971	1.09852	chr6	96904968	96905318	-1.55584	1.88359
ENSMUST00000089295.5	ENSMUSG00000046500.8	3.22971	1.09852	chr6	97045847	97048763	-1.55584	1.88359
ENSMUST00000089295.5	ENSMUSG00000046500.8	3.22971	1.09852	chr6	97083958	97084647	-1.55584	1.88359
ENSMUST00000089295.5	ENSMUSG00000046500.8	3.22971	1.09852	chr6	97101428	97102966	-1.55584	1.88359
ENSMUST00000047368.7	ENSMUSG00000033752.7	57.3877	19.554	chr3	84181467	84207072	-1.55328	33.4986
ENSMUST00000047368.7	ENSMUSG00000033752.7	57.3877	19.554	chr3	84284717	84285413	-1.55328	33.4986
ENSMUST00000200109.4	ENSMUSG00000029471.13	1.44379	0.493193	chr5	122782121	122782512	-1.54964	0.843841
ENSMUST00000115609.9	ENSMUSG00000000326.13	1.72514	0.590134	chr16	18459891	18460426	-1.5476	1.00899
ENSMUST00000109621.9	ENSMUSG00000043668.13	0.332955	0.11416	chr8	89823295	89824154	-1.54427	0.194962
ENSMUST00000109621.9	ENSMUSG00000043668.13	0.332955	0.11416	chr8	90224095	90224576	-1.54427	0.194962
ENSMUST00000109621.9	ENSMUSG00000043668.13	0.332955	0.11416	chr8	90520081	90520732	-1.54427	0.194962
ENSMUST00000034512.6	ENSMUSG00000032014.6	0.342968	0.117809	chr9	43389470	43389845	-1.54162	0.201009
ENSMUST00000034512.6	ENSMUSG00000032014.6	0.342968	0.117809	chr9	43453949	43454526	-1.54162	0.201009
ENSMUST00000180353.1	ENSMUSG00000096014.1	1.99417	0.685218	chr8	12431307	12432194	-1.54115	1.16895
ENSMUST00000180353.1	ENSMUSG00000096014.1	1.99417	0.685218	chr8	12481728	12482441	-1.54115	1.16895
ENSMUST00000036972.13	ENSMUSG00000036242.15	0.428623	0.147281	chr14	50243636	50244012	-1.54114	0.251253
ENSMUST00000053484.7	ENSMUSG00000036499.9	6.55747	2.25354	chr10	95883349	95892828	-1.54095	3.84415
ENSMUST00000053484.7	ENSMUSG00000036499.9	6.55747	2.25354	chr10	95976712	95977280	-1.54095	3.84415
ENSMUST00000035471.8	ENSMUSG00000032796.8	35.7574	12.2952	chr17	67693767	67711803	-1.54015	20.9677
ENSMUST00000226168.1	ENSMUSG00000022210.7	9.03295	3.11086	chr14	55358119	55358947	-1.53788	5.30097
ENSMUST00000037218.1	ENSMUSG00000034209.4	0.712242	0.245441	chr11	5046090	5046718	-1.53699	0.418107
ENSMUST00000069004.13	ENSMUSG00000019891.15	21.0002	7.24448	chr10	51463626	51464256	-1.53545	12.3343
ENSMUST00000069004.13	ENSMUSG00000019891.15	21.0002	7.24448	chr10	52246075	52246844	-1.53545	12.3343
ENSMUST00000069004.13	ENSMUSG00000019891.15	21.0002	7.24448	chr10	52273710	52296460	-1.53545	12.3343
ENSMUST00000024954.9	ENSMUSG00000024140.9	26.2775	9.09973	chr17	86662129	86668560	-1.52993	15.4634
ENSMUST00000024954.9	ENSMUSG00000024140.9	26.2775	9.09973	chr17	86751336	86752122	-1.52993	15.4634
ENSMUST00000034944.8	ENSMUSG00000032380.8	0.737206	0.255506	chr9	66228541	66229243	-1.52871	0.434005
ENSMUST00000074208.5	ENSMUSG00000070283.4	2.26255	0.787435	chr9	108566843	108567679	-1.52272	1.33477
ENSMUST00000108492.8	ENSMUSG00000004328.15	1.82659	0.63571	chr7	17903201	17903686	-1.52271	1.07758
ENSMUST00000055195.10	ENSMUSG00000010721.15	1.93639	0.674767	chr5	29198861	29199764	-1.52091	1.14307
ENSMUST00000055195.10	ENSMUSG00000010721.15	1.93639	0.674767	chr5	29253782	29254488	-1.52091	1.14307
ENSMUST00000066412.7	ENSMUSG00000049115.15	0.149968	0.0522868	chr13	30364020	30364453	-1.52014	0.0885514
ENSMUST00000169754.7	ENSMUSG00000026288.14	0.680245	0.237573	chr1	87684149	87684620	-1.51768	0.402005
ENSMUST00000106823.7	ENSMUSG00000032952.11	1.44553	0.505595	chr3	103850442	103850980	-1.51554	0.854899
ENSMUST00000001122.5	ENSMUSG00000001095.5	0.163795	0.0574707	chr11	78428143	78428700	-1.51099	0.0970227
ENSMUST00000105490.2	ENSMUSG00000038151.13	1.4455	0.507336	chr10	44368498	44369367	-1.51056	0.856361
ENSMUST00000105490.2	ENSMUSG00000038151.13	1.4455	0.507336	chr10	44409025	44416255	-1.51056	0.856361
ENSMUST00000105490.2	ENSMUSG00000038151.13	1.4455	0.507336	chr10	44434657	44435497	-1.51056	0.856361
ENSMUST00000105490.2	ENSMUSG00000038151.13	1.4455	0.507336	chr10	44483044	44483453	-1.51056	0.856361
ENSMUST00000105490.2	ENSMUSG00000038151.13	1.4455	0.507336	chr10	44501437	44521239	-1.51056	0.856361
ENSMUST00000105490.2	ENSMUSG00000038151.13	1.4455	0.507336	chr10	44539235	44545550	-1.51056	0.856361
ENSMUST00000105490.2	ENSMUSG00000038151.13	1.4455	0.507336	chr10	44684113	44684848	-1.51056	0.856361
ENSMUST00000105490.2	ENSMUSG00000038151.13	1.4455	0.507336	chr10	44698505	44700671	-1.51056	0.856361
ENSMUST00000105490.2	ENSMUSG00000038151.13	1.4455	0.507336	chr10	44716537	44722243	-1.51056	0.856361
ENSMUST00000064635.11	ENSMUSG00000022544.14	6.95322	2.44673	chr16	5252246	5252795	-1.50683	4.12464
ENSMUST00000064635.11	ENSMUSG00000022544.14	6.95322	2.44673	chr16	5810975	5812832	-1.50683	4.12464
ENSMUST00000061986.11	ENSMUSG00000044813.15	7.21883	2.54295	chr4	45489941	45499855	-1.50526	4.28452
ENSMUST00000061986.11	ENSMUSG00000044813.15	7.21883	2.54295	chr4	45521326	45527223	-1.50526	4.28452
ENSMUST00000061986.11	ENSMUSG00000044813.15	7.21883	2.54295	chr4	45587847	45592516	-1.50526	4.28452
ENSMUST00000061986.11	ENSMUSG00000044813.15	7.21883	2.54295	chr4	45654148	45655963	-1.50526	4.28452
ENSMUST00000099690.3	ENSMUSG00000075023.11	4.45997	1.57117	chr2	93863230	93863751	-1.50519	2.64714
ENSMUST00000071985.5	ENSMUSG00000040693.7	6.65381	2.34436	chr1	96482870	96483304	-1.50499	3.94955
ENSMUST00000071985.5	ENSMUSG00000040693.7	6.65381	2.34436	chr1	96874581	96876719	-1.50499	3.94955
ENSMUST00000182405.8	ENSMUSG00000021767.18	20.2977	7.16261	chr14	21399318	21400029	-1.50276	12.0575
ENSMUST00000182405.8	ENSMUSG00000021767.18	20.2977	7.16261	chr14	21536255	21536956	-1.50276	12.0575
ENSMUST00000063084.15	ENSMUSG00000020484.18	21.6136	7.63376	chr11	5495286	5495747	-1.50147	12.845
ENSMUST00000165199.7	ENSMUSG00000022620.14	1.35516	0.479092	chr15	89477641	89478363	-1.50009	0.805758
ENSMUST00000052126.5	ENSMUSG00000043681.5	220.215	77.9688	chr14	34359674	34360366	-1.49794	131.034
ENSMUST00000049248.5	ENSMUSG00000032688.8	4.05249	1.43646	chr18	65416292	65427944	-1.49629	2.41272
ENSMUST00000034632.9	ENSMUSG00000032121.9	3.79829	1.34761	chr9	37004523	37005191	-1.49495	2.26244
ENSMUST00000034632.9	ENSMUSG00000032121.9	3.79829	1.34761	chr9	37021536	37022409	-1.49495	2.26244
ENSMUST00000034632.9	ENSMUSG00000032121.9	3.79829	1.34761	chr9	37089880	37090545	-1.49495	2.26244
ENSMUST00000034632.9	ENSMUSG00000032121.9	3.79829	1.34761	chr9	37173620	37174174	-1.49495	2.26244
ENSMUST00000027753.12	ENSMUSG00000026479.13	1.89278	0.672238	chr1	153191556	153199956	-1.49346	1.12801
ENSMUST00000027753.12	ENSMUSG00000026479.13	1.89278	0.672238	chr1	153216492	153216871	-1.49346	1.12801
ENSMUST00000102996.3	ENSMUSG00000021747.12	6.42711	2.28314	chr14	8459647	8460056	-1.49315	3.83066
ENSMUST00000102996.3	ENSMUSG00000021747.12	6.42711	2.28314	chr14	8686134	8686670	-1.49315	3.83066
ENSMUST00000102996.3	ENSMUSG00000021747.12	6.42711	2.28314	chr14	9318774	9327803	-1.49315	3.83066
ENSMUST00000102996.3	ENSMUSG00000021747.12	6.42711	2.28314	chr14	9632541	9633139	-1.49315	3.83066
ENSMUST00000102996.3	ENSMUSG00000021747.12	6.42711	2.28314	chr14	9671551	9672311	-1.49315	3.83066
ENSMUST00000102996.3	ENSMUSG00000021747.12	6.42711	2.28314	chr14	9698575	9698969	-1.49315	3.83066
ENSMUST00000109910.8	ENSMUSG00000009073.16	73.205	26.0266	chr11	4802856	4808827	-1.49196	43.6495
ENSMUST00000109910.8	ENSMUSG00000009073.16	73.205	26.0266	chr11	4861192	4861686	-1.49196	43.6495
ENSMUST00000040826.5	ENSMUSG00000042505.6	3.06647	1.09108	chr6	6825278	6825705	-1.49082	1.82914
ENSMUST00000048518.15	ENSMUSG00000035365.15	11.3559	4.04162	chr10	87860916	87861497	-1.49044	6.77468
ENSMUST00000048518.15	ENSMUSG00000035365.15	11.3559	4.04162	chr10	87926417	87927860	-1.49044	6.77468
ENSMUST00000001927.11	ENSMUSG00000001870.15	0.61062	0.217464	chr17	74924083	74924518	-1.4895	0.364401
ENSMUST00000001927.11	ENSMUSG00000001870.15	0.61062	0.217464	chr17	75097205	75097647	-1.4895	0.364401
ENSMUST00000001927.11	ENSMUSG00000001870.15	0.61062	0.217464	chr17	75172526	75173174	-1.4895	0.364401
ENSMUST00000109300.8	ENSMUSG00000017664.16	10.9931	3.91745	chr2	165221898	165222440	-1.48861	6.56239
ENSMUST00000078647.10	ENSMUSG00000030055.16	0.936641	0.333836	chr6	87795600	87796326	-1.48836	0.559182
ENSMUST00000054591.9	ENSMUSG00000048550.17	6.18366	2.20606	chr2	21392431	21393528	-1.48699	3.69344
ENSMUST00000053177.13	ENSMUSG00000043940.15	6.6841	2.38808	chr5	102014248	102014651	-1.48488	3.99527
ENSMUST00000053177.13	ENSMUSG00000043940.15	6.6841	2.38808	chr5	102035864	102036717	-1.48488	3.99527
ENSMUST00000053177.13	ENSMUSG00000043940.15	6.6841	2.38808	chr5	102055063	102056064	-1.48488	3.99527
ENSMUST00000044163.9	ENSMUSG00000038784.13	3.74914	1.3406	chr6	35074940	35075533	-1.48368	2.2419
ENSMUST00000054173.3	ENSMUSG00000050860.6	1.30839	0.468045	chr11	95768877	95769482	-1.48307	0.782551
ENSMUST00000016144.11	ENSMUSG00000021759.14	10.132	3.63643	chr13	112770287	112771226	-1.47832	6.06995
ENSMUST00000016144.11	ENSMUSG00000021759.14	10.132	3.63643	chr13	112785904	112786460	-1.47832	6.06995
ENSMUST00000045078.12	ENSMUSG00000035637.14	42.6059	15.2994	chr4	44906094	44906651	-1.47758	25.5312
ENSMUST00000045078.12	ENSMUSG00000035637.14	42.6059	15.2994	chr4	44920670	44921395	-1.47758	25.5312
ENSMUST00000047431.10	ENSMUSG00000028830.14	3.26979	1.1764	chr4	126803054	126803484	-1.47482	1.96127
ENSMUST00000069443.13	ENSMUSG00000055717.13	3.44976	1.24219	chr14	103539895	103540429	-1.47361	2.07009
ENSMUST00000069443.13	ENSMUSG00000055717.13	3.44976	1.24219	chr14	103555318	103556040	-1.47361	2.07009
ENSMUST00000069443.13	ENSMUSG00000055717.13	3.44976	1.24219	chr14	103906253	103907230	-1.47361	2.07009
ENSMUST00000135338.2	ENSMUSG00000086596.2	0.132686	0.0477891	chr9	114087208	114088057	-1.47326	0.07963
ENSMUST00000100337.9	ENSMUSG00000033060.15	2.77515	1.00012	chr14	101776597	101787525	-1.47239	1.66598
ENSMUST00000100337.9	ENSMUSG00000033060.15	2.77515	1.00012	chr14	102329521	102329879	-1.47239	1.66598
ENSMUST00000041415.4	ENSMUSG00000037579.7	1.74625	0.630041	chr15	99195015	99195572	-1.47074	1.04891
ENSMUST00000022310.6	ENSMUSG00000021785.8	3.72464	1.34386	chr14	15978072	15979016	-1.47072	2.23727
ENSMUST00000031788.8	ENSMUSG00000029776.11	72.0382	26.0527	chr6	52439978	52440666	-1.46733	43.3219
ENSMUST00000031788.8	ENSMUSG00000029776.11	72.0382	26.0527	chr6	52471821	52472568	-1.46733	43.3219
ENSMUST00000031788.8	ENSMUSG00000029776.11	72.0382	26.0527	chr6	52598014	52598690	-1.46733	43.3219
ENSMUST00000025379.13	ENSMUSG00000024501.19	5.32516	1.92739	chr18	43292540	43293120	-1.46618	3.20369
ENSMUST00000025379.13	ENSMUSG00000024501.19	5.32516	1.92739	chr18	43725089	43725716	-1.46618	3.20369
ENSMUST00000075884.6	ENSMUSG00000063011.6	32.9749	11.944	chr17	25754986	25755712	-1.46508	19.8457
ENSMUST00000040001.13	ENSMUSG00000033316.14	0.43844	0.158891	chr5	110569245	110573195	-1.46434	0.26394
ENSMUST00000041003.7	ENSMUSG00000036983.7	20.3161	7.36515	chr17	3551086	3551760	-1.46384	12.2324
ENSMUST00000041003.7	ENSMUSG00000036983.7	20.3161	7.36515	chr17	3740843	3741243	-1.46384	12.2324
ENSMUST00000041003.7	ENSMUSG00000036983.7	20.3161	7.36515	chr17	3879132	3879808	-1.46384	12.2324
ENSMUST00000041003.7	ENSMUSG00000036983.7	20.3161	7.36515	chr17	4092052	4092763	-1.46384	12.2324
ENSMUST00000041003.7	ENSMUSG00000036983.7	20.3161	7.36515	chr17	4163302	4163962	-1.46384	12.2324
ENSMUST00000029564.11	ENSMUSG00000027952.16	45.7512	16.6184	chr3	89454575	89455464	-1.46103	27.5738
ENSMUST00000081028.12	ENSMUSG00000030199.16	3.55649	1.29332	chr6	133962930	133963922	-1.45937	2.14469
ENSMUST00000081028.12	ENSMUSG00000030199.16	3.55649	1.29332	chr6	133986835	133987862	-1.45937	2.14469
ENSMUST00000081028.12	ENSMUSG00000030199.16	3.55649	1.29332	chr6	134020379	134021124	-1.45937	2.14469
ENSMUST00000081028.12	ENSMUSG00000030199.16	3.55649	1.29332	chr6	134282338	134282867	-1.45937	2.14469
ENSMUST00000100052.10	ENSMUSG00000033581.17	18.6561	6.7859	chr16	22139639	22161305	-1.45904	11.2516
ENSMUST00000100052.10	ENSMUSG00000033581.17	18.6561	6.7859	chr16	22185363	22185935	-1.45904	11.2516
ENSMUST00000030606.13	ENSMUSG00000059713.12	5.76064	2.09676	chr4	135413330	135414152	-1.45807	3.47544
ENSMUST00000022629.8	ENSMUSG00000022048.8	3.44256	1.25377	chr14	66687616	66688138	-1.45721	2.07754
ENSMUST00000022629.8	ENSMUSG00000022048.8	3.44256	1.25377	chr14	66762496	66763210	-1.45721	2.07754
ENSMUST00000060989.8	ENSMUSG00000049313.8	8.01012	2.91815	chr9	41736883	41737341	-1.45677	4.83474
ENSMUST00000060989.8	ENSMUSG00000049313.8	8.01012	2.91815	chr9	41953527	41954350	-1.45677	4.83474
ENSMUST00000060989.8	ENSMUSG00000049313.8	8.01012	2.91815	chr9	42042315	42042754	-1.45677	4.83474
ENSMUST00000060989.8	ENSMUSG00000049313.8	8.01012	2.91815	chr9	42100401	42101289	-1.45677	4.83474
ENSMUST00000060989.8	ENSMUSG00000049313.8	8.01012	2.91815	chr9	42174180	42191282	-1.45677	4.83474
ENSMUST00000025891.8	ENSMUSG00000024942.16	15.6502	5.70682	chr19	6008924	6009669	-1.45542	9.45055
ENSMUST00000047815.12	ENSMUSG00000039463.14	6.96063	2.53864	chr2	167422882	167423800	-1.45516	4.20363
ENSMUST00000072292.11	ENSMUSG00000036916.13	4.9464	1.80508	chrX	48595817	48596651	-1.45432	2.98808
ENSMUST00000039234.9	ENSMUSG00000040410.14	1.87654	0.68486	chr4	22217176	22217840	-1.45419	1.13365
ENSMUST00000039234.9	ENSMUSG00000040410.14	1.87654	0.68486	chr4	22301559	22302084	-1.45419	1.13365
ENSMUST00000039234.9	ENSMUSG00000040410.14	1.87654	0.68486	chr4	22833461	22834165	-1.45419	1.13365
ENSMUST00000039234.9	ENSMUSG00000040410.14	1.87654	0.68486	chr4	22986049	22986450	-1.45419	1.13365
ENSMUST00000021810.2	ENSMUSG00000021379.2	8.89487	3.24652	chr13	47855140	47856412	-1.45408	5.37377
ENSMUST00000021810.2	ENSMUSG00000021379.2	8.89487	3.24652	chr13	48130552	48131309	-1.45408	5.37377
ENSMUST00000021810.2	ENSMUSG00000021379.2	8.89487	3.24652	chr13	48159920	48160915	-1.45408	5.37377
ENSMUST00000021810.2	ENSMUSG00000021379.2	8.89487	3.24652	chr13	48207567	48208363	-1.45408	5.37377
ENSMUST00000021810.2	ENSMUSG00000021379.2	8.89487	3.24652	chr13	48245133	48253334	-1.45408	5.37377
ENSMUST00000021810.2	ENSMUSG00000021379.2	8.89487	3.24652	chr13	48324071	48324687	-1.45408	5.37377
ENSMUST00000102632.6	ENSMUSG00000068747.14	4.74376	1.73166	chr3	108272140	108272698	-1.45388	2.86611
ENSMUST00000028995.4	ENSMUSG00000027495.4	2.67766	0.978109	chr2	171574366	171574755	-1.45291	1.61835
ENSMUST00000028995.4	ENSMUSG00000027495.4	2.67766	0.978109	chr2	171747127	171748075	-1.45291	1.61835
ENSMUST00000028995.4	ENSMUSG00000027495.4	2.67766	0.978109	chr2	171840669	171841383	-1.45291	1.61835
ENSMUST00000028995.4	ENSMUSG00000027495.4	2.67766	0.978109	chr2	171878964	171879722	-1.45291	1.61835
ENSMUST00000028995.4	ENSMUSG00000027495.4	2.67766	0.978109	chr2	172168625	172168988	-1.45291	1.61835
ENSMUST00000028995.4	ENSMUSG00000027495.4	2.67766	0.978109	chr2	172238271	172238702	-1.45291	1.61835
ENSMUST00000021610.6	ENSMUSG00000021194.6	9.05925	3.31056	chr12	102514552	102515270	-1.45232	5.47642
ENSMUST00000112188.7	ENSMUSG00000051224.13	2.06814	0.75579	chrX	166531714	166532252	-1.45228	1.25023
ENSMUST00000112188.7	ENSMUSG00000051224.13	2.06814	0.75579	chrX	166618959	166619662	-1.45228	1.25023
ENSMUST00000027379.8	ENSMUSG00000026187.8	109.89	40.1698	chr1	72312829	72313496	-1.45188	66.4399
ENSMUST00000061273.11	ENSMUSG00000044548.11	2.25255	0.823981	chr12	71293638	71297676	-1.45088	1.36237
ENSMUST00000061273.11	ENSMUSG00000044548.11	2.25255	0.823981	chr12	71348256	71350526	-1.45088	1.36237
ENSMUST00000061273.11	ENSMUSG00000044548.11	2.25255	0.823981	chr12	71448851	71461295	-1.45088	1.36237
ENSMUST00000061273.11	ENSMUSG00000044548.11	2.25255	0.823981	chr12	71475264	71476792	-1.45088	1.36237
ENSMUST00000061273.11	ENSMUSG00000044548.11	2.25255	0.823981	chr12	71532741	71533531	-1.45088	1.36237
ENSMUST00000120638.7	ENSMUSG00000059602.14	0.148059	0.0542444	chr10	86434790	86435522	-1.44863	0.0896179
ENSMUST00000020403.6	ENSMUSG00000020186.7	12.7918	4.68781	chr10	110854680	110855198	-1.44823	7.74374
ENSMUST00000020403.6	ENSMUSG00000020186.7	12.7918	4.68781	chr10	110931136	110932021	-1.44823	7.74374
ENSMUST00000040112.3	ENSMUSG00000037469.9	1.27522	0.467412	chr7	28635229	28635815	-1.44798	0.772045
ENSMUST00000091514.5	ENSMUSG00000021594.11	2.28617	0.838137	chr13	69586245	69586930	-1.44767	1.38424
ENSMUST00000003345.9	ENSMUSG00000021314.12	1.39723	0.512472	chr13	18841873	18842514	-1.44702	0.846192
ENSMUST00000113927.7	ENSMUSG00000079509.10	0.800579	0.294013	chrX	94133428	94133950	-1.44516	0.48516
ENSMUST00000033919.5	ENSMUSG00000031520.6	6.48969	2.38729	chr8	54076021	54076957	-1.44278	3.93609
ENSMUST00000030317.13	ENSMUSG00000028583.14	6.01649	2.21585	chr4	143262552	143263102	-1.44106	3.65125
ENSMUST00000030317.13	ENSMUSG00000028583.14	6.01649	2.21585	chr4	143301783	143306756	-1.44106	3.65125
ENSMUST00000043062.4	ENSMUSG00000024207.8	1.02862	0.378946	chr17	56869214	56870166	-1.44065	0.624333
ENSMUST00000035346.13	ENSMUSG00000061411.12	0.152028	0.0561335	chr2	153496988	153497661	-1.4374	0.0923789
ENSMUST00000035346.13	ENSMUSG00000061411.12	0.152028	0.0561335	chr2	153569445	153570122	-1.4374	0.0923789
ENSMUST00000072602.13	ENSMUSG00000064267.13	8.37861	3.09614	chr5	122190369	122191962	-1.43624	5.09327
ENSMUST00000066921.9	ENSMUSG00000054099.11	8.0841	2.98742	chr5	8423915	8424874	-1.43619	4.91433
ENSMUST00000057258.10	ENSMUSG00000046572.10	19.0869	7.06527	chr5	38652880	38653569	-1.43377	11.6127
ENSMUST00000057258.10	ENSMUSG00000046572.10	19.0869	7.06527	chr5	38696443	38709718	-1.43377	11.6127
ENSMUST00000057258.10	ENSMUSG00000046572.10	19.0869	7.06527	chr5	38752705	38753260	-1.43377	11.6127
ENSMUST00000110559.2	ENSMUSG00000019726.12	2.80289	1.03861	chr13	13647093	13647759	-1.43226	1.7062
ENSMUST00000060311.11	ENSMUSG00000039959.13	7.89958	2.93924	chr5	135492916	135493695	-1.42633	4.81859
ENSMUST00000049744.3	ENSMUSG00000012429.9	13.941	5.1912	chr13	17699989	17700883	-1.42519	8.50709
ENSMUST00000080215.5	ENSMUSG00000030930.14	0.504964	0.188274	chr7	132403733	132404424	-1.42335	0.308337
ENSMUST00000067458.6	ENSMUSG00000022231.10	0.125616	0.0469459	chr15	32005906	32006416	-1.41995	0.0767929
ENSMUST00000028804.14	ENSMUSG00000027330.16	4.13502	1.5467	chr2	131198040	131198792	-1.4187	2.52896
ENSMUST00000204081.1	ENSMUSG00000059659.7	3.77398	1.41299	chr6	128445372	128446426	-1.41734	2.30924
ENSMUST00000204081.1	ENSMUSG00000059659.7	3.77398	1.41299	chr6	128460548	128466602	-1.41734	2.30924
ENSMUST00000204081.1	ENSMUSG00000059659.7	3.77398	1.41299	chr6	128490373	128490713	-1.41734	2.30924
ENSMUST00000068996.12	ENSMUSG00000040139.14	17.3576	6.5105	chr7	137253552	137254039	-1.41473	10.6305
ENSMUST00000068996.12	ENSMUSG00000040139.14	17.3576	6.5105	chr7	137397201	137397787	-1.41473	10.6305
ENSMUST00000079431.9	ENSMUSG00000025221.15	2.10614	0.790127	chr19	45881778	45882604	-1.41444	1.29001
ENSMUST00000204778.2	ENSMUSG00000059182.7	13.6772	5.1436	chr6	51947645	51948138	-1.41092	8.38749
ENSMUST00000204778.2	ENSMUSG00000059182.7	13.6772	5.1436	chr6	52006056	52013852	-1.41092	8.38749
ENSMUST00000204778.2	ENSMUSG00000059182.7	13.6772	5.1436	chr6	52078396	52079489	-1.41092	8.38749
ENSMUST00000053265.7	ENSMUSG00000046573.7	5.83456	2.19458	chr13	36097167	36097552	-1.41068	3.57832
ENSMUST00000032500.8	ENSMUSG00000030350.8	1.02665	0.386299	chr6	127692105	127701742	-1.41015	0.629757
ENSMUST00000032500.8	ENSMUSG00000030350.8	1.02665	0.386299	chr6	127735236	127736084	-1.41015	0.629757
ENSMUST00000032500.8	ENSMUSG00000030350.8	1.02665	0.386299	chr6	127769554	127780484	-1.41015	0.629757
ENSMUST00000077879.6	ENSMUSG00000035284.10	4.51883	1.70192	chr9	67955414	67956065	-1.40879	2.77321
ENSMUST00000034510.8	ENSMUSG00000032012.8	17.8591	6.72686	chr9	43729563	43730108	-1.40865	10.9606
ENSMUST00000034510.8	ENSMUSG00000032012.8	17.8591	6.72686	chr9	43814374	43814699	-1.40865	10.9606
ENSMUST00000034510.8	ENSMUSG00000032012.8	17.8591	6.72686	chr9	43860183	43860712	-1.40865	10.9606
ENSMUST00000034510.8	ENSMUSG00000032012.8	17.8591	6.72686	chr9	43879876	43880395	-1.40865	10.9606
ENSMUST00000098414.4	ENSMUSG00000074093.4	4.12202	1.55623	chr7	52117046	52118163	-1.4053	2.53275
ENSMUST00000098414.4	ENSMUSG00000074093.4	4.12202	1.55623	chr7	52510546	52511148	-1.4053	2.53275
ENSMUST00000098414.4	ENSMUSG00000074093.4	4.12202	1.55623	chr7	52732085	52732611	-1.4053	2.53275
ENSMUST00000098414.4	ENSMUSG00000074093.4	4.12202	1.55623	chr7	52768883	52769438	-1.4053	2.53275
ENSMUST00000098414.4	ENSMUSG00000074093.4	4.12202	1.55623	chr7	52911302	52911826	-1.4053	2.53275
ENSMUST00000098414.4	ENSMUSG00000074093.4	4.12202	1.55623	chr7	53136349	53136970	-1.4053	2.53275
ENSMUST00000072961.5	ENSMUSG00000041236.8	67.7451	25.5833	chr13	18462186	18462801	-1.40491	41.631
ENSMUST00000072961.5	ENSMUSG00000041236.8	67.7451	25.5833	chr13	18575347	18576171	-1.40491	41.631
ENSMUST00000034740.14	ENSMUSG00000032216.14	480.449	181.548	chr9	72657753	72658323	-1.40403	295.338
ENSMUST00000043208.7	ENSMUSG00000034460.9	7.82142	2.98484	chr12	73085461	73086592	-1.38978	4.83174
ENSMUST00000034111.9	ENSMUSG00000031684.11	10.7946	4.12141	chr8	78536308	78538529	-1.3891	6.67001
ENSMUST00000034111.9	ENSMUSG00000031684.11	10.7946	4.12141	chr8	78556633	78557286	-1.3891	6.67001
ENSMUST00000034111.9	ENSMUSG00000031684.11	10.7946	4.12141	chr8	78577755	78584685	-1.3891	6.67001
ENSMUST00000034111.9	ENSMUSG00000031684.11	10.7946	4.12141	chr8	78624883	78625602	-1.3891	6.67001
ENSMUST00000079652.6	ENSMUSG00000063060.6	4.99312	1.90706	chr14	63936282	63940594	-1.38859	3.0858
ENSMUST00000119694.1	ENSMUSG00000083282.2	10.114	3.86871	chr19	4849752	4850334	-1.38643	6.25525
ENSMUST00000081510.3	ENSMUSG00000054612.4	2.14986	0.822486	chr7	136384267	136384753	-1.38618	1.32975
ENSMUST00000081510.3	ENSMUSG00000054612.4	2.14986	0.822486	chr7	136430559	136431135	-1.38618	1.32975
ENSMUST00000081510.3	ENSMUSG00000054612.4	2.14986	0.822486	chr7	136666526	136667269	-1.38618	1.32975
ENSMUST00000081510.3	ENSMUSG00000054612.4	2.14986	0.822486	chr7	136845867	136846511	-1.38618	1.32975
ENSMUST00000081510.3	ENSMUSG00000054612.4	2.14986	0.822486	chr7	136871878	136872613	-1.38618	1.32975
ENSMUST00000101618.8	ENSMUSG00000022010.19	0.709622	0.27152	chr14	76455696	76462049	-1.38599	0.438949
ENSMUST00000041723.14	ENSMUSG00000035798.14	5.05161	1.93443	chr10	110977189	110977924	-1.38483	3.12602
ENSMUST00000126959.4	ENSMUSG00000086219.7	1.09802	0.421114	chr5	116437901	116449700	-1.38262	0.679994
ENSMUST00000066509.9	ENSMUSG00000036617.16	16.0997	6.1845	chr2	20548824	20549683	-1.3803	9.97841
ENSMUST00000066509.9	ENSMUSG00000036617.16	16.0997	6.1845	chr2	20590399	20595615	-1.3803	9.97841
ENSMUST00000066509.9	ENSMUSG00000036617.16	16.0997	6.1845	chr2	20632516	20633102	-1.3803	9.97841
ENSMUST00000066509.9	ENSMUSG00000036617.16	16.0997	6.1845	chr2	20689282	20690025	-1.3803	9.97841
ENSMUST00000066509.9	ENSMUSG00000036617.16	16.0997	6.1845	chr2	20722502	20723290	-1.3803	9.97841
ENSMUST00000066509.9	ENSMUSG00000036617.16	16.0997	6.1845	chr2	20737425	20738509	-1.3803	9.97841
ENSMUST00000043589.7	ENSMUSG00000038844.10	4.01984	1.54434	chr2	141995064	141995635	-1.38015	2.49159
ENSMUST00000043707.6	ENSMUSG00000039917.10	3.93885	1.5172	chr5	135629257	135630044	-1.37636	2.44459
ENSMUST00000043707.6	ENSMUSG00000039917.10	3.93885	1.5172	chr5	135643302	135644003	-1.37636	2.44459
ENSMUST00000043707.6	ENSMUSG00000039917.10	3.93885	1.5172	chr5	135656959	135657881	-1.37636	2.44459
ENSMUST00000031976.13	ENSMUSG00000029913.14	7.935	3.06401	chr6	65596758	65597666	-1.37281	4.93081
ENSMUST00000031976.13	ENSMUSG00000029913.14	7.935	3.06401	chr6	65764421	65765047	-1.37281	4.93081
ENSMUST00000031976.13	ENSMUSG00000029913.14	7.935	3.06401	chr6	65796075	65797880	-1.37281	4.93081
ENSMUST00000031976.13	ENSMUSG00000029913.14	7.935	3.06401	chr6	65933012	65933647	-1.37281	4.93081
ENSMUST00000039506.14	ENSMUSG00000038034.15	9.04864	3.49504	chr1	172323057	172323800	-1.37239	5.62364
ENSMUST00000026999.9	ENSMUSG00000025880.11	25.5115	9.85384	chr18	75208015	75210831	-1.37239	15.8552
ENSMUST00000026999.9	ENSMUSG00000025880.11	25.5115	9.85384	chr18	75233590	75234415	-1.37239	15.8552
ENSMUST00000026999.9	ENSMUSG00000025880.11	25.5115	9.85384	chr18	75293274	75293921	-1.37239	15.8552
ENSMUST00000026999.9	ENSMUSG00000025880.11	25.5115	9.85384	chr18	75449412	75450126	-1.37239	15.8552
ENSMUST00000026999.9	ENSMUSG00000025880.11	25.5115	9.85384	chr18	75464629	75465425	-1.37239	15.8552
ENSMUST00000051118.6	ENSMUSG00000050908.12	0.351061	0.135602	chr16	10467649	10468405	-1.37234	0.218185
ENSMUST00000070039.13	ENSMUSG00000056121.15	11.8605	4.58404	chr17	78479679	78480345	-1.37147	7.37353
ENSMUST00000070039.13	ENSMUSG00000056121.15	11.8605	4.58404	chr17	78508350	78509229	-1.37147	7.37353
ENSMUST00000080035.10	ENSMUSG00000035776.14	2.16394	0.836435	chrX	71406218	71406751	-1.37134	1.34536
ENSMUST00000117786.7	ENSMUSG00000022433.19	36.2183	14.0069	chr15	79447996	79448629	-1.37058	22.5235
ENSMUST00000054107.5	ENSMUSG00000044952.5	2.44299	0.946789	chr7	97341223	97341785	-1.36753	1.52085
ENSMUST00000025786.7	ENSMUSG00000024855.9	6.51234	2.52901	chr19	5224484	5225207	-1.3646	4.0583
ENSMUST00000118808.7	ENSMUSG00000008140.17	22.6947	8.81465	chr7	44485138	44485875	-1.36438	14.1438
ENSMUST00000160379.3	ENSMUSG00000090071.4	0.86266	0.335249	chr1	74824585	74825720	-1.36356	0.537779
ENSMUST00000105307.7	ENSMUSG00000020042.15	2.97637	1.15761	chr10	85451409	85452311	-1.3624	1.8562
ENSMUST00000032172.13	ENSMUSG00000030086.16	17.8137	6.94149	chr6	89508562	89509289	-1.35967	11.12
ENSMUST00000026036.4	ENSMUSG00000025056.4	109.409	42.6417	chrX	86016466	86017098	-1.35939	68.3036
ENSMUST00000026036.4	ENSMUSG00000025056.4	109.409	42.6417	chrX	86052039	86052507	-1.35939	68.3036
ENSMUST00000026036.4	ENSMUSG00000025056.4	109.409	42.6417	chrX	86187170	86194077	-1.35939	68.3036
ENSMUST00000026036.4	ENSMUSG00000025056.4	109.409	42.6417	chrX	86728676	86729373	-1.35939	68.3036
ENSMUST00000026036.4	ENSMUSG00000025056.4	109.409	42.6417	chrX	88116281	88116752	-1.35939	68.3036
ENSMUST00000026036.4	ENSMUSG00000025056.4	109.409	42.6417	chrX	88158025	88158566	-1.35939	68.3036
ENSMUST00000025358.2	ENSMUSG00000024481.4	0.0440104	0.0171546	chr18	46881074	46881778	-1.35925	0.0274769
ENSMUST00000043349.6	ENSMUSG00000041078.7	0.233841	0.0912319	chr14	34773670	34774332	-1.35792	0.146061
ENSMUST00000043349.6	ENSMUSG00000041078.7	0.233841	0.0912319	chr14	35008822	35009587	-1.35792	0.146061
ENSMUST00000043349.6	ENSMUSG00000041078.7	0.233841	0.0912319	chr14	35575120	35575133	-1.35792	0.146061
ENSMUST00000032701.13	ENSMUSG00000030491.16	6.75241	2.63869	chr7	35467812	35468577	-1.35558	4.22108
ENSMUST00000032701.13	ENSMUSG00000030491.16	6.75241	2.63869	chr7	35530401	35531029	-1.35558	4.22108
ENSMUST00000039630.5	ENSMUSG00000035305.5	0.167559	0.0655241	chr4	100097175	100098006	-1.35457	0.104781
ENSMUST00000103026.9	ENSMUSG00000020823.16	2.67183	1.04485	chr11	117123285	117123961	-1.35453	1.67083
ENSMUST00000067215.8	ENSMUSG00000054277.8	5.5809	2.18257	chr15	83329274	83329872	-1.35447	3.49009
ENSMUST00000066068.6	ENSMUSG00000053559.13	5.04081	1.97175	chr15	100635179	100635927	-1.35418	3.15265
ENSMUST00000018478.10	ENSMUSG00000018334.18	1.51952	0.595499	chr11	79089899	79093869	-1.35144	0.951248
ENSMUST00000018478.10	ENSMUSG00000018334.18	1.51952	0.595499	chr11	79138524	79139175	-1.35144	0.951248
ENSMUST00000087540.3	ENSMUSG00000067369.12	2.02949	0.796343	chrX	134261114	134261605	-1.34966	1.27129
ENSMUST00000094245.3	ENSMUSG00000070473.4	1.71123	0.673821	chr5	134970424	134971130	-1.3446	1.07381
ENSMUST00000171770.9	ENSMUSG00000021065.16	7.59954	2.99355	chr12	77204821	77205386	-1.34405	4.76965
ENSMUST00000095950.2	ENSMUSG00000024983.10	2.18842	0.86214	chr19	55491360	55492397	-1.3439	1.37358
ENSMUST00000136110.1	ENSMUSG00000073155.12	14.0964	5.55785	chr6	35354700	35355170	-1.34273	8.85131
ENSMUST00000060223.2	ENSMUSG00000049090.2	7.50195	2.95862	chr18	83908596	83909385	-1.34234	4.7112
ENSMUST00000032260.5	ENSMUSG00000030157.5	0.279353	0.110263	chr6	128994257	128994890	-1.34114	0.175506
ENSMUST00000032260.5	ENSMUSG00000030157.5	0.279353	0.110263	chr6	129110322	129110774	-1.34114	0.175506
ENSMUST00000032260.5	ENSMUSG00000030157.5	0.279353	0.110263	chr6	129181030	129181419	-1.34114	0.175506
ENSMUST00000032260.5	ENSMUSG00000030157.5	0.279353	0.110263	chr6	129349573	129350366	-1.34114	0.175506
ENSMUST00000041640.4	ENSMUSG00000036188.4	26.5479	10.4821	chr12	36236236	36236919	-1.34067	16.6817
ENSMUST00000105306.2	ENSMUSG00000020042.15	1.96442	0.775855	chr10	85507358	85510905	-1.34024	1.23455
ENSMUST00000105306.2	ENSMUSG00000020042.15	1.96442	0.775855	chr10	85570270	85570893	-1.34024	1.23455
ENSMUST00000105306.2	ENSMUSG00000020042.15	1.96442	0.775855	chr10	85591239	85591817	-1.34024	1.23455
ENSMUST00000185752.1	ENSMUSG00000003051.13	7.21361	2.85011	chr1	135217422	135218281	-1.3397	4.53427
ENSMUST00000034722.4	ENSMUSG00000032202.11	16.4105	6.48781	chr9	73070643	73071501	-1.33882	10.3183
ENSMUST00000036031.12	ENSMUSG00000039934.12	0.168979	0.0668521	chr5	21244565	21245056	-1.3378	0.106285
ENSMUST00000029766.8	ENSMUSG00000028121.8	24.719	9.78141	chr3	122389942	122390479	-1.33751	15.5495
ENSMUST00000029766.8	ENSMUSG00000028121.8	24.719	9.78141	chr3	122433864	122434682	-1.33751	15.5495
ENSMUST00000029766.8	ENSMUSG00000028121.8	24.719	9.78141	chr3	122471550	122476752	-1.33751	15.5495
ENSMUST00000029766.8	ENSMUSG00000028121.8	24.719	9.78141	chr3	122491949	122492400	-1.33751	15.5495
ENSMUST00000025696.4	ENSMUSG00000024782.7	6.76456	2.67805	chr19	29066470	29067419	-1.33681	4.25627
ENSMUST00000088373.10	ENSMUSG00000030257.16	0.821864	0.325689	chr6	112885262	112885708	-1.3354	0.51737
ENSMUST00000088373.10	ENSMUSG00000030257.16	0.821864	0.325689	chr6	112949081	112950927	-1.3354	0.51737
ENSMUST00000114136.8	ENSMUSG00000036986.16	8.44929	3.34868	chr9	58241433	58242356	-1.33524	5.31921
ENSMUST00000183404.7	ENSMUSG00000032228.16	0.271449	0.107592	chr9	71974553	71974991	-1.33511	0.170897
ENSMUST00000183404.7	ENSMUSG00000032228.16	0.271449	0.107592	chr9	72097442	72098004	-1.33511	0.170897
ENSMUST00000048967.8	ENSMUSG00000037852.8	12.0601	4.78835	chr8	64629274	64632851	-1.33264	7.59921
ENSMUST00000048967.8	ENSMUSG00000037852.8	12.0601	4.78835	chr8	64657410	64657828	-1.33264	7.59921
ENSMUST00000034431.2	ENSMUSG00000031953.2	10.785	4.28515	chr8	111865400	111869200	-1.33161	6.79819
ENSMUST00000026016.12	ENSMUSG00000025040.13	9.53946	3.79605	chrX	17404209	17404934	-1.32941	6.01766
ENSMUST00000026016.12	ENSMUSG00000025040.13	9.53946	3.79605	chrX	17521059	17521952	-1.32941	6.01766
ENSMUST00000026016.12	ENSMUSG00000025040.13	9.53946	3.79605	chrX	17571442	17571902	-1.32941	6.01766
ENSMUST00000121469.1	ENSMUSG00000052852.8	1.6444	0.654639	chr6	71752529	71753261	-1.32879	1.03754
ENSMUST00000029542.11	ENSMUSG00000027933.11	22.7848	9.07077	chr3	90446218	90446920	-1.32877	14.3762
ENSMUST00000002883.6	ENSMUSG00000021319.7	1.1887	0.47354	chr13	19628335	19629269	-1.32783	0.750265
ENSMUST00000027521.14	ENSMUSG00000055013.15	1.16703	0.465093	chr1	89282555	89283028	-1.32725	0.736734
ENSMUST00000027521.14	ENSMUSG00000055013.15	1.16703	0.465093	chr1	89465400	89466073	-1.32725	0.736734
ENSMUST00000116398.7	ENSMUSG00000037143.17	0.0975961	0.0389219	chr2	146062232	146063182	-1.32624	0.061633
ENSMUST00000150779.7	ENSMUSG00000054256.11	3.41265	1.36154	chr5	115404122	115404991	-1.32565	2.15556
ENSMUST00000150779.7	ENSMUSG00000054256.11	3.41265	1.36154	chr5	115436376	115444662	-1.32565	2.15556
ENSMUST00000039412.14	ENSMUSG00000039842.15	14.9978	5.98371	chr8	18187291	18188126	-1.32564	9.47325
ENSMUST00000039412.14	ENSMUSG00000039842.15	14.9978	5.98371	chr8	18395580	18396175	-1.32564	9.47325
ENSMUST00000039412.14	ENSMUSG00000039842.15	14.9978	5.98371	chr8	18480013	18480464	-1.32564	9.47325
ENSMUST00000039769.12	ENSMUSG00000060429.12	3.65295	1.4587	chr15	55856536	55857155	-1.32438	2.30837
ENSMUST00000039769.12	ENSMUSG00000060429.12	3.65295	1.4587	chr15	56742345	56743803	-1.32438	2.30837
ENSMUST00000020169.8	ENSMUSG00000019989.8	12.2466	4.89283	chr10	24805639	24813411	-1.32364	7.74084
ENSMUST00000020169.8	ENSMUSG00000019989.8	12.2466	4.89283	chr10	24826005	24835394	-1.32364	7.74084
ENSMUST00000097643.9	ENSMUSG00000033632.15	1.75024	0.69929	chr18	25389132	25390001	-1.32359	1.10631
ENSMUST00000097643.9	ENSMUSG00000033632.15	1.75024	0.69929	chr18	25582995	25583446	-1.32359	1.10631
ENSMUST00000097643.9	ENSMUSG00000033632.15	1.75024	0.69929	chr18	25998961	25999773	-1.32359	1.10631
ENSMUST00000097643.9	ENSMUSG00000033632.15	1.75024	0.69929	chr18	26711093	26711520	-1.32359	1.10631
ENSMUST00000043836.7	ENSMUSG00000068205.14	0.334568	0.133723	chr2	140676703	140677289	-1.32305	0.211517
ENSMUST00000043836.7	ENSMUSG00000068205.14	0.334568	0.133723	chr2	141254482	141267350	-1.32305	0.211517
ENSMUST00000043836.7	ENSMUSG00000068205.14	0.334568	0.133723	chr2	141551503	141552072	-1.32305	0.211517
ENSMUST00000186017.6	ENSMUSG00000026393.10	1.82856	0.731131	chr1	138153793	138154514	-1.32251	1.15625
ENSMUST00000186017.6	ENSMUSG00000026393.10	1.82856	0.731131	chr1	138205719	138206430	-1.32251	1.15625
ENSMUST00000186017.6	ENSMUSG00000026393.10	1.82856	0.731131	chr1	138266734	138267420	-1.32251	1.15625
ENSMUST00000106502.1	ENSMUSG00000027963.14	1.06099	0.425015	chr3	116022512	116023016	-1.31983	0.671518
ENSMUST00000027393.7	ENSMUSG00000026196.7	15.9395	6.3867	chr1	69867848	69868282	-1.31946	10.0896
ENSMUST00000027393.7	ENSMUSG00000026196.7	15.9395	6.3867	chr1	70806542	70807144	-1.31946	10.0896
ENSMUST00000027393.7	ENSMUSG00000026196.7	15.9395	6.3867	chr1	71035399	71036036	-1.31946	10.0896
ENSMUST00000027393.7	ENSMUSG00000026196.7	15.9395	6.3867	chr1	71118276	71118944	-1.31946	10.0896
ENSMUST00000032462.8	ENSMUSG00000030317.8	0.0801402	0.0321468	chr6	115335260	115336049	-1.31785	0.0507568
ENSMUST00000070165.6	ENSMUSG00000063550.8	7.35585	2.95951	chr7	102200502	102201454	-1.31353	4.6658
ENSMUST00000008878.9	ENSMUSG00000008734.9	2.60157	1.04704	chr7	118992396	118993038	-1.31307	1.65044
ENSMUST00000008878.9	ENSMUSG00000008734.9	2.60157	1.04704	chr7	119037409	119038008	-1.31307	1.65044
ENSMUST00000049260.6	ENSMUSG00000042680.7	3.97164	1.59991	chr18	21218158	21219082	-1.31174	2.52077
ENSMUST00000049260.6	ENSMUSG00000042680.7	3.97164	1.59991	chr18	21433757	21434422	-1.31174	2.52077
ENSMUST00000049260.6	ENSMUSG00000042680.7	3.97164	1.59991	chr18	21773389	21773988	-1.31174	2.52077
ENSMUST00000049260.6	ENSMUSG00000042680.7	3.97164	1.59991	chr18	21945661	21946102	-1.31174	2.52077
ENSMUST00000106314.7	ENSMUSG00000000486.13	177.644	71.6374	chr7	127223813	127225797	-1.3102	112.809
ENSMUST00000167058.7	ENSMUSG00000034751.16	1.00773	0.406694	chr13	102599976	102600610	-1.30909	0.640186
ENSMUST00000167058.7	ENSMUSG00000034751.16	1.00773	0.406694	chr13	102654965	102655972	-1.30909	0.640186
ENSMUST00000167058.7	ENSMUSG00000034751.16	1.00773	0.406694	chr13	102749805	102750317	-1.30909	0.640186
ENSMUST00000167058.7	ENSMUSG00000034751.16	1.00773	0.406694	chr13	102839957	102840446	-1.30909	0.640186
ENSMUST00000167058.7	ENSMUSG00000034751.16	1.00773	0.406694	chr13	102895796	102896749	-1.30909	0.640186
ENSMUST00000167058.7	ENSMUSG00000034751.16	1.00773	0.406694	chr13	102914797	102915707	-1.30909	0.640186
ENSMUST00000167058.7	ENSMUSG00000034751.16	1.00773	0.406694	chr13	102957643	102958500	-1.30909	0.640186
ENSMUST00000167058.7	ENSMUSG00000034751.16	1.00773	0.406694	chr13	103198655	103199285	-1.30909	0.640186
ENSMUST00000085814.4	ENSMUSG00000020647.10	4.83511	1.95151	chr12	4407945	4408537	-1.30896	3.07177
ENSMUST00000085814.4	ENSMUSG00000020647.10	4.83511	1.95151	chr12	4506754	4507450	-1.30896	3.07177
ENSMUST00000025065.11	ENSMUSG00000024228.12	0.774123	0.312479	chr17	58932426	58933327	-1.3088	0.49183
ENSMUST00000025065.11	ENSMUSG00000024228.12	0.774123	0.312479	chr17	60965470	60966139	-1.3088	0.49183
ENSMUST00000165201.8	ENSMUSG00000038679.16	3.48075	1.4081	chr15	50900091	50901171	-1.30565	2.21388
ENSMUST00000165201.8	ENSMUSG00000038679.16	3.48075	1.4081	chr15	50963487	50964075	-1.30565	2.21388
ENSMUST00000165201.8	ENSMUSG00000038679.16	3.48075	1.4081	chr15	51038964	51039569	-1.30565	2.21388
ENSMUST00000165201.8	ENSMUSG00000038679.16	3.48075	1.4081	chr15	51296834	51297370	-1.30565	2.21388
ENSMUST00000072018.5	ENSMUSG00000063810.7	2.51414	1.01783	chr6	85633055	85633786	-1.30457	1.59968
ENSMUST00000230408.1	ENSMUSG00000068101.11	3.06444	1.24259	chr15	82219678	82229673	-1.30227	1.95137
ENSMUST00000052266.14	ENSMUSG00000029763.17	30.6635	12.4374	chr6	33267553	33268088	-1.30184	19.5288
ENSMUST00000052266.14	ENSMUSG00000029763.17	30.6635	12.4374	chr6	33326592	33327299	-1.30184	19.5288
ENSMUST00000027071.6	ENSMUSG00000025937.6	25.9533	10.5316	chr1	13660395	13661075	-1.30119	16.5327
ENSMUST00000027071.6	ENSMUSG00000025937.6	25.9533	10.5316	chr1	13938353	13938721	-1.30119	16.5327
ENSMUST00000046807.6	ENSMUSG00000037762.6	0.902861	0.366556	chr10	70260305	70261249	-1.30047	0.575282
ENSMUST00000046807.6	ENSMUSG00000037762.6	0.902861	0.366556	chr10	70292085	70292717	-1.30047	0.575282
ENSMUST00000046807.6	ENSMUSG00000037762.6	0.902861	0.366556	chr10	70325446	70326084	-1.30047	0.575282
ENSMUST00000066285.4	ENSMUSG00000025092.6	3.46909	1.40976	chr19	58442514	58443056	-1.29911	2.21147
ENSMUST00000066285.4	ENSMUSG00000025092.6	3.46909	1.40976	chr19	58571388	58573019	-1.29911	2.21147
ENSMUST00000066285.4	ENSMUSG00000025092.6	3.46909	1.40976	chr19	58702801	58703293	-1.29911	2.21147
ENSMUST00000026865.14	ENSMUSG00000025764.14	80.4367	32.736	chr3	41408448	41409295	-1.29698	51.3145
ENSMUST00000026865.14	ENSMUSG00000025764.14	80.4367	32.736	chr3	41495689	41496526	-1.29698	51.3145
ENSMUST00000070004.3	ENSMUSG00000031958.16	1.87448	0.763035	chr8	111588010	111588847	-1.29667	1.19595
ENSMUST00000070004.3	ENSMUSG00000031958.16	1.87448	0.763035	chr8	111612903	111622946	-1.29667	1.19595
ENSMUST00000117901.7	ENSMUSG00000031310.16	2.29034	0.933426	chrX	101396212	101397210	-1.29495	1.46214
ENSMUST00000031401.5	ENSMUSG00000029449.11	1.97023	0.803208	chr5	123157755	123158586	-1.29452	1.25798
ENSMUST00000069837.3	ENSMUSG00000056427.10	0.37913	0.154663	chr11	35295137	35295733	-1.29356	0.242152
ENSMUST00000069837.3	ENSMUSG00000056427.10	0.37913	0.154663	chr11	35418800	35419401	-1.29356	0.242152
ENSMUST00000069837.3	ENSMUSG00000056427.10	0.37913	0.154663	chr11	35444814	35445363	-1.29356	0.242152
ENSMUST00000044492.9	ENSMUSG00000040407.17	5.45648	2.22686	chr5	3872176	3872873	-1.29296	3.4858
ENSMUST00000032151.2	ENSMUSG00000093661.1	1.05803	0.432114	chr6	99378964	99389896	-1.2919	0.676158
ENSMUST00000032151.2	ENSMUSG00000093661.1	1.05803	0.432114	chr6	99615279	99615813	-1.2919	0.676158
ENSMUST00000177594.7	ENSMUSG00000035151.12	0.391376	0.159926	chr8	83315401	83316141	-1.29115	0.250182
ENSMUST00000028610.9	ENSMUSG00000027187.10	65.1091	26.6418	chr2	103290716	103291441	-1.28917	41.6488
ENSMUST00000028610.9	ENSMUSG00000027187.10	65.1091	26.6418	chr2	103310551	103311100	-1.28917	41.6488
ENSMUST00000028610.9	ENSMUSG00000027187.10	65.1091	26.6418	chr2	103347919	103361316	-1.28917	41.6488
ENSMUST00000088561.9	ENSMUSG00000067825.11	0.904361	0.37155	chr6	121193999	121194808	-1.28334	0.579668
ENSMUST00000092567.10	ENSMUSG00000034520.14	31.8317	13.0809	chr11	102819460	102826864	-1.283	20.4056
ENSMUST00000027826.6	ENSMUSG00000026544.6	0.469232	0.192912	chr1	172701136	172701780	-1.28236	0.300866
ENSMUST00000027826.6	ENSMUSG00000026544.6	0.469232	0.192912	chr1	173321619	173322488	-1.28236	0.300866
ENSMUST00000027826.6	ENSMUSG00000026544.6	0.469232	0.192912	chr1	173348299	173349046	-1.28236	0.300866
ENSMUST00000022196.4	ENSMUSG00000021686.6	46.5291	19.1303	chr13	94365054	94365878	-1.28227	29.8348
ENSMUST00000022196.4	ENSMUSG00000021686.6	46.5291	19.1303	chr13	94443287	94443947	-1.28227	29.8348
ENSMUST00000022196.4	ENSMUSG00000021686.6	46.5291	19.1303	chr13	94545470	94546073	-1.28227	29.8348
ENSMUST00000034739.11	ENSMUSG00000032217.13	4.38243	1.80327	chr9	70477065	70487934	-1.28112	2.81117
ENSMUST00000182742.1	ENSMUSG00000098234.7	18.8179	7.74402	chr1	9952737	9953598	-1.28095	12.0717
ENSMUST00000106729.7	ENSMUSG00000007279.14	0.405066	0.166849	chr7	109873103	109881949	-1.27961	0.259971
ENSMUST00000161739.7	ENSMUSG00000040669.14	38.3708	15.8132	chr6	122366004	122366992	-1.27888	24.6326
ENSMUST00000036606.13	ENSMUSG00000031216.13	5.16827	2.13094	chrX	99017504	99018014	-1.27819	3.31863
ENSMUST00000020220.14	ENSMUSG00000020032.14	5.97022	2.46834	chr10	84097174	84097684	-1.27424	3.83882
ENSMUST00000020220.14	ENSMUSG00000020032.14	5.97022	2.46834	chr10	84382939	84383687	-1.27424	3.83882
ENSMUST00000020220.14	ENSMUSG00000020032.14	5.97022	2.46834	chr10	84418249	84419101	-1.27424	3.83882
ENSMUST00000020220.14	ENSMUSG00000020032.14	5.97022	2.46834	chr10	84457858	84458660	-1.27424	3.83882
ENSMUST00000002444.14	ENSMUSG00000024206.15	2.8971	1.19785	chr17	56833043	56834128	-1.27416	1.86287
ENSMUST00000183873.7	ENSMUSG00000032352.16	3.10039	1.28342	chr9	77616522	77617537	-1.27246	1.99477
ENSMUST00000010267.9	ENSMUSG00000010122.14	1.36704	0.565972	chr11	61361684	61362328	-1.27225	0.879606
ENSMUST00000035799.5	ENSMUSG00000039899.5	0.781593	0.323635	chr5	21314964	21315275	-1.27205	0.502942
ENSMUST00000034115.4	ENSMUSG00000031688.4	34.0268	14.0952	chr8	78097866	78098438	-1.27147	21.9001
ENSMUST00000034115.4	ENSMUSG00000031688.4	34.0268	14.0952	chr8	78190135	78190975	-1.27147	21.9001
ENSMUST00000034115.4	ENSMUSG00000031688.4	34.0268	14.0952	chr8	78423898	78424444	-1.27147	21.9001
ENSMUST00000075774.4	ENSMUSG00000045136.6	195.933	81.2693	chr13	34109332	34110399	-1.26958	126.188
ENSMUST00000075774.4	ENSMUSG00000045136.6	195.933	81.2693	chr13	34130778	34134436	-1.26958	126.188
ENSMUST00000151477.7	ENSMUSG00000039477.16	5.27583	2.18839	chr5	142782249	142783350	-1.26953	3.39788
ENSMUST00000151477.7	ENSMUSG00000039477.16	5.27583	2.18839	chr5	142799115	142818233	-1.26953	3.39788
ENSMUST00000037839.11	ENSMUSG00000039795.14	32.1221	13.3357	chr3	10353887	10354547	-1.26827	20.6971
ENSMUST00000024761.12	ENSMUSG00000023965.13	0.782481	0.324933	chr17	63350875	63351297	-1.26791	0.504236
ENSMUST00000024761.12	ENSMUSG00000023965.13	0.782481	0.324933	chr17	63532795	63533802	-1.26791	0.504236
ENSMUST00000024761.12	ENSMUSG00000023965.13	0.782481	0.324933	chr17	63813436	63814057	-1.26791	0.504236
ENSMUST00000024761.12	ENSMUSG00000023965.13	0.782481	0.324933	chr17	63832099	63832645	-1.26791	0.504236
ENSMUST00000081619.8	ENSMUSG00000053617.11	7.98554	3.31867	chr19	47450442	47451384	-1.26678	5.14795
ENSMUST00000081619.8	ENSMUSG00000053617.11	7.98554	3.31867	chr19	47493163	47493859	-1.26678	5.14795
ENSMUST00000039516.3	ENSMUSG00000035105.5	4.75666	1.97764	chr12	53467313	53475138	-1.26617	3.06708
ENSMUST00000039516.3	ENSMUSG00000035105.5	4.75666	1.97764	chr12	53678040	53678502	-1.26617	3.06708
ENSMUST00000039516.3	ENSMUSG00000035105.5	4.75666	1.97764	chr12	53981582	53982023	-1.26617	3.06708
ENSMUST00000039516.3	ENSMUSG00000035105.5	4.75666	1.97764	chr12	54046669	54047478	-1.26617	3.06708
ENSMUST00000039516.3	ENSMUSG00000035105.5	4.75666	1.97764	chr12	54099354	54111653	-1.26617	3.06708
ENSMUST00000039516.3	ENSMUSG00000035105.5	4.75666	1.97764	chr12	54160018	54160710	-1.26617	3.06708
ENSMUST00000039516.3	ENSMUSG00000035105.5	4.75666	1.97764	chr12	54178114	54178803	-1.26617	3.06708
ENSMUST00000039516.3	ENSMUSG00000035105.5	4.75666	1.97764	chr12	54224782	54225557	-1.26617	3.06708
ENSMUST00000068006.7	ENSMUSG00000039616.9	1.02618	0.426723	chr18	24629656	24630278	-1.26591	0.661736
ENSMUST00000063642.8	ENSMUSG00000028637.15	0.938189	0.390536	chr4	119403402	119412280	-1.26442	0.605307
ENSMUST00000028080.11	ENSMUSG00000053702.16	0.128521	0.0535312	chr2	17603477	17604082	-1.26355	0.0829451
ENSMUST00000028080.11	ENSMUSG00000053702.16	0.128521	0.0535312	chr2	17741497	17742656	-1.26355	0.0829451
ENSMUST00000028080.11	ENSMUSG00000053702.16	0.128521	0.0535312	chr2	17852564	17853344	-1.26355	0.0829451
ENSMUST00000034046.12	ENSMUSG00000018796.13	11.6593	4.85773	chr8	46483919	46484657	-1.26313	7.5258
ENSMUST00000102599.3	ENSMUSG00000001333.9	0.649555	0.27084	chr4	129306978	129307651	-1.26201	0.419435
ENSMUST00000115242.8	ENSMUSG00000029772.17	1.1324	0.472265	chr6	29788680	29789182	-1.26172	0.731295
ENSMUST00000165242.3	ENSMUSG00000033216.9	2.89897	1.21042	chr6	88415302	88415720	-1.26003	1.87322
ENSMUST00000165242.3	ENSMUSG00000033216.9	2.89897	1.21042	chr6	88454502	88454981	-1.26003	1.87322
ENSMUST00000071986.12	ENSMUSG00000089661.9	8.0823	3.37581	chr7	27180302	27181064	-1.25953	5.22344
ENSMUST00000073691.4	ENSMUSG00000023022.14	15.4962	6.47426	chr15	99872329	99875208	-1.25913	10.0163
ENSMUST00000117513.7	ENSMUSG00000020100.15	11.7664	4.91622	chr10	60553031	60553683	-1.25905	7.60567
ENSMUST00000117513.7	ENSMUSG00000020100.15	11.7664	4.91622	chr10	60606762	60607604	-1.25905	7.60567
ENSMUST00000117513.7	ENSMUSG00000020100.15	11.7664	4.91622	chr10	60727496	60728107	-1.25905	7.60567
ENSMUST00000117513.7	ENSMUSG00000020100.15	11.7664	4.91622	chr10	60783456	60784045	-1.25905	7.60567
ENSMUST00000033389.6	ENSMUSG00000031073.6	2.36511	0.989121	chr7	144888489	144889251	-1.25769	1.5295
ENSMUST00000028783.13	ENSMUSG00000027315.13	13.1486	5.50031	chr2	119240201	119240882	-1.25732	8.5042
ENSMUST00000015612.13	ENSMUSG00000015468.14	5.34324	2.23755	chr17	34563794	34564353	-1.25579	3.45771
ENSMUST00000093893.11	ENSMUSG00000050730.17	6.6609	2.79137	chr9	10269124	10269859	-1.25474	4.31196
ENSMUST00000093893.11	ENSMUSG00000050730.17	6.6609	2.79137	chr9	10308618	10309161	-1.25474	4.31196
ENSMUST00000093893.11	ENSMUSG00000050730.17	6.6609	2.79137	chr9	10448843	10449855	-1.25474	4.31196
ENSMUST00000093893.11	ENSMUSG00000050730.17	6.6609	2.79137	chr9	10879561	10880332	-1.25474	4.31196
ENSMUST00000093893.11	ENSMUSG00000050730.17	6.6609	2.79137	chr9	8733581	8733913	-1.25474	4.31196
ENSMUST00000093893.11	ENSMUSG00000050730.17	6.6609	2.79137	chr9	8769955	8770397	-1.25474	4.31196
ENSMUST00000093893.11	ENSMUSG00000050730.17	6.6609	2.79137	chr9	9027303	9028580	-1.25474	4.31196
ENSMUST00000093893.11	ENSMUSG00000050730.17	6.6609	2.79137	chr9	9160665	9161150	-1.25474	4.31196
ENSMUST00000093893.11	ENSMUSG00000050730.17	6.6609	2.79137	chr9	9268906	9269812	-1.25474	4.31196
ENSMUST00000047311.15	ENSMUSG00000038732.15	2.16616	0.907989	chr13	30065474	30081316	-1.25439	1.40244
ENSMUST00000109155.7	ENSMUSG00000052056.14	12.5819	5.28306	chr2	170165293	170166329	-1.2519	8.15297
ENSMUST00000109155.7	ENSMUSG00000052056.14	12.5819	5.28306	chr2	170193279	170193926	-1.2519	8.15297
ENSMUST00000109155.7	ENSMUSG00000052056.14	12.5819	5.28306	chr2	170245437	170246275	-1.2519	8.15297
ENSMUST00000027752.14	ENSMUSG00000026478.14	88.7629	37.2764	chr1	153316083	153316705	-1.25169	57.5218
ENSMUST00000027752.14	ENSMUSG00000026478.14	88.7629	37.2764	chr1	153347737	153348229	-1.25169	57.5218
ENSMUST00000027752.14	ENSMUSG00000026478.14	88.7629	37.2764	chr1	153361952	153362372	-1.25169	57.5218
ENSMUST00000027752.14	ENSMUSG00000026478.14	88.7629	37.2764	chr1	153376287	153377255	-1.25169	57.5218
ENSMUST00000080975.5	ENSMUSG00000040462.13	13.3745	5.62503	chr10	127112660	127113126	-1.24955	8.67364
ENSMUST00000087228.10	ENSMUSG00000029208.16	4.49691	1.89211	chr5	69381161	69381612	-1.24894	2.91696
ENSMUST00000087228.10	ENSMUSG00000029208.16	4.49691	1.89211	chr5	69488969	69489681	-1.24894	2.91696
ENSMUST00000033749.8	ENSMUSG00000031379.13	14.2978	6.01687	chrX	164262170	164262686	-1.24871	9.27513
ENSMUST00000163588.7	ENSMUSG00000033855.15	3.90935	1.64632	chr17	88752653	88764701	-1.24768	2.53694
ENSMUST00000163588.7	ENSMUSG00000033855.15	3.90935	1.64632	chr17	89934019	89934515	-1.24768	2.53694
ENSMUST00000163588.7	ENSMUSG00000033855.15	3.90935	1.64632	chr17	90032188	90032194	-1.24768	2.53694
ENSMUST00000163588.7	ENSMUSG00000033855.15	3.90935	1.64632	chr17	90244229	90244696	-1.24768	2.53694
ENSMUST00000163588.7	ENSMUSG00000033855.15	3.90935	1.64632	chr17	90390185	90391023	-1.24768	2.53694
ENSMUST00000163588.7	ENSMUSG00000033855.15	3.90935	1.64632	chr17	90624716	90631863	-1.24768	2.53694
ENSMUST00000163588.7	ENSMUSG00000033855.15	3.90935	1.64632	chr17	90787757	90788757	-1.24768	2.53694
ENSMUST00000163588.7	ENSMUSG00000033855.15	3.90935	1.64632	chr17	90843037	90844587	-1.24768	2.53694
ENSMUST00000163588.7	ENSMUSG00000033855.15	3.90935	1.64632	chr17	90995262	90995990	-1.24768	2.53694
ENSMUST00000163588.7	ENSMUSG00000033855.15	3.90935	1.64632	chr17	91135857	91136275	-1.24768	2.53694
ENSMUST00000163605.2	ENSMUSG00000035842.10	5.84435	2.46472	chr17	66223545	66224250	-1.24562	3.79535
ENSMUST00000163605.2	ENSMUSG00000035842.10	5.84435	2.46472	chr17	66277342	66285690	-1.24562	3.79535
ENSMUST00000046638.9	ENSMUSG00000036009.16	7.29798	3.07801	chr10	105747764	105753856	-1.2455	4.73954
ENSMUST00000027602.14	ENSMUSG00000026356.15	170.551	71.9326	chr1	128392229	128400932	-1.24549	110.762
ENSMUST00000027602.14	ENSMUSG00000026356.15	170.551	71.9326	chr1	128859807	128860703	-1.24549	110.762
ENSMUST00000027602.14	ENSMUSG00000026356.15	170.551	71.9326	chr1	129001720	129002400	-1.24549	110.762
ENSMUST00000099337.4	ENSMUSG00000074785.5	0.763905	0.322284	chr10	94818822	94819367	-1.24506	0.49618
ENSMUST00000099337.4	ENSMUSG00000074785.5	0.763905	0.322284	chr10	94889661	94890400	-1.24506	0.49618
ENSMUST00000099337.4	ENSMUSG00000074785.5	0.763905	0.322284	chr10	95116471	95116965	-1.24506	0.49618
ENSMUST00000038101.3	ENSMUSG00000034987.4	0.0839876	0.0354471	chr13	54159011	54159907	-1.24451	0.054563
ENSMUST00000038101.3	ENSMUSG00000034987.4	0.0839876	0.0354471	chr13	54198833	54199350	-1.24451	0.054563
ENSMUST00000038101.3	ENSMUSG00000034987.4	0.0839876	0.0354471	chr13	54215154	54216600	-1.24451	0.054563
ENSMUST00000032402.11	ENSMUSG00000030268.17	3.79564	1.60207	chr6	144250791	144251705	-1.24441	2.46594
ENSMUST00000032402.11	ENSMUSG00000030268.17	3.79564	1.60207	chr6	144273240	144273901	-1.24441	2.46594
ENSMUST00000032402.11	ENSMUSG00000030268.17	3.79564	1.60207	chr6	144361109	144362082	-1.24441	2.46594
ENSMUST00000032402.11	ENSMUSG00000030268.17	3.79564	1.60207	chr6	144454000	144454873	-1.24441	2.46594
ENSMUST00000032402.11	ENSMUSG00000030268.17	3.79564	1.60207	chr6	144681179	144681589	-1.24441	2.46594
ENSMUST00000032402.11	ENSMUSG00000030268.17	3.79564	1.60207	chr6	145048698	145061932	-1.24441	2.46594
ENSMUST00000072519.6	ENSMUSG00000041112.17	3.14707	1.32853	chr13	19962902	19963634	-1.24418	2.04474
ENSMUST00000072519.6	ENSMUSG00000041112.17	3.14707	1.32853	chr13	19997452	19998073	-1.24418	2.04474
ENSMUST00000072519.6	ENSMUSG00000041112.17	3.14707	1.32853	chr13	20040825	20041582	-1.24418	2.04474
ENSMUST00000072519.6	ENSMUSG00000041112.17	3.14707	1.32853	chr13	20096954	20097905	-1.24418	2.04474
ENSMUST00000072519.6	ENSMUSG00000041112.17	3.14707	1.32853	chr13	20123845	20124523	-1.24418	2.04474
ENSMUST00000072519.6	ENSMUSG00000041112.17	3.14707	1.32853	chr13	20183285	20184067	-1.24418	2.04474
ENSMUST00000072519.6	ENSMUSG00000041112.17	3.14707	1.32853	chr13	20385135	20386024	-1.24418	2.04474
ENSMUST00000072519.6	ENSMUSG00000041112.17	3.14707	1.32853	chr13	20439426	20439939	-1.24418	2.04474
ENSMUST00000072519.6	ENSMUSG00000041112.17	3.14707	1.32853	chr13	20600155	20600901	-1.24418	2.04474
ENSMUST00000171210.2	ENSMUSG00000059060.15	3.02784	1.27853	chr12	79625513	79626413	-1.2438	1.96753
ENSMUST00000108336.7	ENSMUSG00000037640.15	6.62479	2.80531	chr7	27733612	27736067	-1.23971	4.31098
ENSMUST00000034413.7	ENSMUSG00000031937.7	2.06803	0.876255	chr9	15175348	15175822	-1.23883	1.34615
ENSMUST00000001280.13	ENSMUSG00000001248.15	4.93957	2.09492	chr7	31152254	31153047	-1.23749	3.21683
ENSMUST00000057283.7	ENSMUSG00000041372.10	11.8201	5.01465	chr6	120230217	120230972	-1.23702	7.69894
ENSMUST00000057283.7	ENSMUSG00000041372.10	11.8201	5.01465	chr6	120291438	120292170	-1.23702	7.69894
ENSMUST00000057283.7	ENSMUSG00000041372.10	11.8201	5.01465	chr6	120306810	120320863	-1.23702	7.69894
ENSMUST00000069486.12	ENSMUSG00000055760.12	54.8774	23.2912	chr17	80255116	80255708	-1.23643	35.7514
ENSMUST00000034385.11	ENSMUSG00000031910.14	0.236654	0.100525	chr8	106872183	106873109	-1.23522	0.154239
ENSMUST00000128402.2	ENSMUSG00000021294.7	5.2138	2.21837	chr12	112276506	112277335	-1.23284	3.4009
ENSMUST00000006137.8	ENSMUSG00000005981.11	121.107	51.6588	chr16	4095746	4096219	-1.2292	79.0964
ENSMUST00000059297.5	ENSMUSG00000045427.13	9.81336	4.18858	chrX	134621700	134622159	-1.22829	6.41124
ENSMUST00000059297.5	ENSMUSG00000045427.13	9.81336	4.18858	chrX	134635057	134635665	-1.22829	6.41124
ENSMUST00000028232.6	ENSMUSG00000026873.9	8.63029	3.68716	chr2	34937091	34938030	-1.2269	5.64103
ENSMUST00000120461.7	ENSMUSG00000041891.15	20.0446	8.56575	chr18	66022521	66023126	-1.22656	13.1033
ENSMUST00000030879.11	ENSMUSG00000029016.13	4.38706	1.87475	chr4	148033720	148034477	-1.22656	2.86786
ENSMUST00000030676.7	ENSMUSG00000001985.9	11.4338	4.88637	chr4	125312943	125313678	-1.22647	7.47461
ENSMUST00000030676.7	ENSMUSG00000001985.9	11.4338	4.88637	chr4	125338929	125339638	-1.22647	7.47461
ENSMUST00000030676.7	ENSMUSG00000001985.9	11.4338	4.88637	chr4	125415047	125415963	-1.22647	7.47461
ENSMUST00000030676.7	ENSMUSG00000001985.9	11.4338	4.88637	chr4	125485522	125489369	-1.22647	7.47461
ENSMUST00000030676.7	ENSMUSG00000001985.9	11.4338	4.88637	chr4	125599292	125610291	-1.22647	7.47461
ENSMUST00000114753.7	ENSMUSG00000063275.15	1.22551	0.524346	chr2	13956282	13956994	-1.22479	0.801618
ENSMUST00000114753.7	ENSMUSG00000063275.15	1.22551	0.524346	chr2	13994136	13994628	-1.22479	0.801618
ENSMUST00000076961.8	ENSMUSG00000003380.11	48.866	20.9183	chr7	24947300	24947834	-1.22407	31.9718
ENSMUST00000103204.10	ENSMUSG00000028957.12	0.788245	0.337606	chr4	151041481	151042202	-1.2233	0.515865
ENSMUST00000034761.14	ENSMUSG00000032235.15	7.63723	3.27301	chr9	69419300	69419955	-1.22243	4.99967
ENSMUST00000048192.7	ENSMUSG00000041840.7	55.4413	23.7719	chr18	77757136	77758032	-1.2217	36.3035
ENSMUST00000069453.8	ENSMUSG00000055725.11	2.5489	1.0936	chr5	97089911	97090523	-1.22079	1.66957
ENSMUST00000069453.8	ENSMUSG00000055725.11	2.5489	1.0936	chr5	97203402	97204255	-1.22079	1.66957
ENSMUST00000069453.8	ENSMUSG00000055725.11	2.5489	1.0936	chr5	97218403	97228002	-1.22079	1.66957
ENSMUST00000099931.10	ENSMUSG00000038332.13	2.45993	1.05573	chr10	41829967	41830526	-1.22038	1.61153
ENSMUST00000032194.10	ENSMUSG00000030103.11	23.2425	9.98536	chr6	108448677	108449369	-1.21888	15.2343
ENSMUST00000032194.10	ENSMUSG00000030103.11	23.2425	9.98536	chr6	108644178	108644780	-1.21888	15.2343
ENSMUST00000032194.10	ENSMUSG00000030103.11	23.2425	9.98536	chr6	108667375	108668196	-1.21888	15.2343
ENSMUST00000032194.10	ENSMUSG00000030103.11	23.2425	9.98536	chr6	108685482	108686255	-1.21888	15.2343
ENSMUST00000025215.8	ENSMUSG00000024357.9	6.63264	2.84975	chr18	35412580	35413146	-1.21875	4.34757
ENSMUST00000025215.8	ENSMUSG00000024357.9	6.63264	2.84975	chr18	35454999	35455373	-1.21875	4.34757
ENSMUST00000066652.6	ENSMUSG00000036333.11	8.59918	3.70255	chr12	24993325	24996076	-1.21568	5.6426
ENSMUST00000031472.11	ENSMUSG00000029499.11	15.4686	6.6611	chr5	110284330	110284911	-1.21551	10.1508
ENSMUST00000074352.10	ENSMUSG00000044252.17	24.2576	10.4525	chr18	12845311	12846057	-1.21459	15.9233
ENSMUST00000074352.10	ENSMUSG00000044252.17	24.2576	10.4525	chr18	12886829	12887654	-1.21459	15.9233
ENSMUST00000047463.14	ENSMUSG00000033389.16	4.4024	1.897	chr11	65109914	65110537	-1.21457	2.88987
ENSMUST00000038228.10	ENSMUSG00000034723.11	2.42238	1.04399	chr2	134456049	134456793	-1.21432	1.59026
ENSMUST00000030872.11	ENSMUSG00000029012.11	52.2368	22.5447	chr5	22565577	22575255	-1.21228	34.3171
ENSMUST00000071728.10	ENSMUSG00000029822.15	0.644639	0.278284	chr6	50422828	50429875	-1.21193	0.423548
ENSMUST00000064989.11	ENSMUSG00000052889.11	0.737933	0.318729	chr7	122229269	122230505	-1.21116	0.484975
ENSMUST00000064989.11	ENSMUSG00000052889.11	0.737933	0.318729	chr7	122244103	122244806	-1.21116	0.484975
ENSMUST00000064989.11	ENSMUSG00000052889.11	0.737933	0.318729	chr7	122279360	122280142	-1.21116	0.484975
ENSMUST00000064989.11	ENSMUSG00000052889.11	0.737933	0.318729	chr7	122477903	122478575	-1.21116	0.484975
ENSMUST00000064989.11	ENSMUSG00000052889.11	0.737933	0.318729	chr7	122506402	122506922	-1.21116	0.484975
ENSMUST00000064989.11	ENSMUSG00000052889.11	0.737933	0.318729	chr7	122568679	122569179	-1.21116	0.484975
ENSMUST00000106767.2	ENSMUSG00000078607.5	2.31648	1.00361	chr11	107019466	107019961	-1.20674	1.52474
ENSMUST00000047524.8	ENSMUSG00000024251.9	8.73935	3.79046	chr17	84350915	84355754	-1.20515	5.75553
ENSMUST00000032185.8	ENSMUSG00000030096.8	57.2798	24.8471	chr6	91602051	91602475	-1.20495	37.7258
ENSMUST00000032185.8	ENSMUSG00000030096.8	57.2798	24.8471	chr6	91625957	91626550	-1.20495	37.7258
ENSMUST00000025383.8	ENSMUSG00000024505.15	8.24403	3.58235	chr18	49227067	49229504	-1.20244	5.43443
ENSMUST00000025383.8	ENSMUSG00000024505.15	8.24403	3.58235	chr18	49746760	49747587	-1.20244	5.43443
ENSMUST00000058902.5	ENSMUSG00000044072.14	0.399911	0.173857	chr11	30022145	30022784	-1.20178	0.26368
ENSMUST00000088970.6	ENSMUSG00000068015.8	7.42702	3.23142	chr14	74934264	74934966	-1.20062	4.89896
ENSMUST00000188414.3	ENSMUSG00000015112.15	43.2851	18.8692	chr6	6069728	6070691	-1.19784	28.5789
ENSMUST00000188414.3	ENSMUSG00000015112.15	43.2851	18.8692	chr6	6140148	6142471	-1.19784	28.5789
ENSMUST00000062962.11	ENSMUSG00000029175.17	4.50009	1.96198	chr5	30495119	30495793	-1.19764	2.97138
ENSMUST00000062962.11	ENSMUSG00000029175.17	4.50009	1.96198	chr5	30611512	30614716	-1.19764	2.97138
ENSMUST00000097376.9	ENSMUSG00000036473.15	5.89303	2.57347	chr17	24202940	24203543	-1.19529	3.8943
ENSMUST00000075637.10	ENSMUSG00000038764.14	9.08643	3.96822	chr4	57279156	57279782	-1.19522	6.00474
ENSMUST00000075637.10	ENSMUSG00000038764.14	9.08643	3.96822	chr4	57388984	57389351	-1.19522	6.00474
ENSMUST00000041374.7	ENSMUSG00000040520.7	9.01262	3.93936	chr4	26353693	26354338	-1.19399	5.95852
ENSMUST00000041374.7	ENSMUSG00000040520.7	9.01262	3.93936	chr4	26944517	26945175	-1.19399	5.95852
ENSMUST00000041374.7	ENSMUSG00000040520.7	9.01262	3.93936	chr4	27258863	27259703	-1.19399	5.95852
ENSMUST00000017900.8	ENSMUSG00000017756.9	19.0403	8.33463	chr13	73782366	73783232	-1.19187	12.5974
ENSMUST00000040275.8	ENSMUSG00000038248.8	0.17488	0.0766841	chr10	42968019	42969017	-1.18937	0.115804
ENSMUST00000040275.8	ENSMUSG00000038248.8	0.17488	0.0766841	chr10	43043222	43043862	-1.18937	0.115804
ENSMUST00000085311.12	ENSMUSG00000001366.14	5.78284	2.53592	chr9	78103961	78104721	-1.18927	3.82947
ENSMUST00000180432.8	ENSMUSG00000097039.8	2.06809	0.906919	chr15	62147345	62148052	-1.18925	1.36952
ENSMUST00000180432.8	ENSMUSG00000097039.8	2.06809	0.906919	chr15	62162921	62163533	-1.18925	1.36952
ENSMUST00000180432.8	ENSMUSG00000097039.8	2.06809	0.906919	chr15	62958563	62962683	-1.18925	1.36952
ENSMUST00000045907.15	ENSMUSG00000034601.17	6.00204	2.63335	chr12	71188935	71189689	-1.18855	3.97561
ENSMUST00000040880.8	ENSMUSG00000041205.8	0.206897	0.0908466	chr16	20191066	20191791	-1.18741	0.137098
ENSMUST00000001583.7	ENSMUSG00000001542.7	25.2372	11.0875	chr13	75368001	75368683	-1.18662	16.7277
ENSMUST00000001583.7	ENSMUSG00000001542.7	25.2372	11.0875	chr13	75644009	75644340	-1.18662	16.7277
ENSMUST00000001583.7	ENSMUSG00000001542.7	25.2372	11.0875	chr13	75765690	75766736	-1.18662	16.7277
ENSMUST00000028170.14	ENSMUSG00000026821.15	5.62169	2.46991	chr2	28506208	28509679	-1.18655	3.72627
ENSMUST00000030320.12	ENSMUSG00000028582.14	24.5455	10.7897	chr4	108634847	108635556	-1.1858	16.2739
ENSMUST00000030320.12	ENSMUSG00000028582.14	24.5455	10.7897	chr4	108659124	108659742	-1.1858	16.2739
ENSMUST00000115330.7	ENSMUSG00000029676.15	10.4657	4.60461	chr6	26301488	26301970	-1.18452	6.94194
ENSMUST00000115330.7	ENSMUSG00000029676.15	10.4657	4.60461	chr6	26484284	26484811	-1.18452	6.94194
ENSMUST00000117836.7	ENSMUSG00000022971.18	5.97235	2.6279	chr16	91334372	91334981	-1.18439	3.96166
ENSMUST00000117836.7	ENSMUSG00000022971.18	5.97235	2.6279	chr16	91378839	91379464	-1.18439	3.96166
ENSMUST00000114937.7	ENSMUSG00000039046.15	3.79005	1.66815	chr2	6545438	6545959	-1.18397	2.51443
ENSMUST00000114937.7	ENSMUSG00000039046.15	3.79005	1.66815	chr2	6594632	6595221	-1.18397	2.51443
ENSMUST00000114937.7	ENSMUSG00000039046.15	3.79005	1.66815	chr2	6747527	6748127	-1.18397	2.51443
ENSMUST00000114937.7	ENSMUSG00000039046.15	3.79005	1.66815	chr2	6875191	6875679	-1.18397	2.51443
ENSMUST00000114937.7	ENSMUSG00000039046.15	3.79005	1.66815	chr2	7064483	7064960	-1.18397	2.51443
ENSMUST00000205701.1	ENSMUSG00000078779.4	25.4007	11.1811	chr7	27839897	27840811	-1.18381	16.8525
ENSMUST00000062613.11	ENSMUSG00000050052.12	13.1992	5.81315	chr8	13985836	13986721	-1.18306	8.75951
ENSMUST00000062613.11	ENSMUSG00000050052.12	13.1992	5.81315	chr8	14014372	14015384	-1.18306	8.75951
ENSMUST00000109655.8	ENSMUSG00000045333.15	13.1517	5.80517	chr8	87786567	87787121	-1.17984	8.73773
ENSMUST00000109655.8	ENSMUSG00000045333.15	13.1517	5.80517	chr8	87866450	87867140	-1.17984	8.73773
ENSMUST00000035625.6	ENSMUSG00000039519.6	0.997297	0.440296	chr3	17238235	17238972	-1.17955	0.662651
ENSMUST00000035625.6	ENSMUSG00000039519.6	0.997297	0.440296	chr3	17489683	17490182	-1.17955	0.662651
ENSMUST00000035625.6	ENSMUSG00000039519.6	0.997297	0.440296	chr3	17787010	17787764	-1.17955	0.662651
ENSMUST00000035625.6	ENSMUSG00000039519.6	0.997297	0.440296	chr3	17849826	17850578	-1.17955	0.662651
ENSMUST00000035625.6	ENSMUSG00000039519.6	0.997297	0.440296	chr3	18256648	18257119	-1.17955	0.662651
ENSMUST00000035625.6	ENSMUSG00000039519.6	0.997297	0.440296	chr3	18339123	18339674	-1.17955	0.662651
ENSMUST00000035625.6	ENSMUSG00000039519.6	0.997297	0.440296	chr3	18623768	18624685	-1.17955	0.662651
ENSMUST00000035625.6	ENSMUSG00000039519.6	0.997297	0.440296	chr3	18695297	18697433	-1.17955	0.662651
ENSMUST00000035813.8	ENSMUSG00000032827.15	7.92281	3.50124	chr6	4915080	4915675	-1.17815	5.26685
ENSMUST00000035813.8	ENSMUSG00000032827.15	7.92281	3.50124	chr6	4979900	4980613	-1.17815	5.26685
ENSMUST00000035813.8	ENSMUSG00000032827.15	7.92281	3.50124	chr6	5018989	5033687	-1.17815	5.26685
ENSMUST00000025279.5	ENSMUSG00000024413.13	14.016	6.19851	chr18	12238803	12240076	-1.17708	9.32085
ENSMUST00000100866.2	ENSMUSG00000069814.6	3.23825	1.43322	chr11	74609794	74610635	-1.17595	2.15433
ENSMUST00000115395.9	ENSMUSG00000032185.15	6.55669	2.90536	chr9	21557429	21558191	-1.17425	4.36458
ENSMUST00000060835.11	ENSMUSG00000010342.16	5.69017	2.52207	chr11	87415852	87416646	-1.17386	3.78827
ENSMUST00000009777.3	ENSMUSG00000009633.3	3.82582	1.69644	chr1	193265672	193266144	-1.17326	2.5476
ENSMUST00000043775.8	ENSMUSG00000038773.11	31.7338	14.0746	chr18	34777639	34779252	-1.17293	21.1339
ENSMUST00000109102.3	ENSMUSG00000031758.10	30.5987	13.5729	chr8	116673159	116675115	-1.17274	20.3792
ENSMUST00000102659.1	ENSMUSG00000042272.17	7.61414	3.3786	chr2	77232448	77232905	-1.17226	5.072
ENSMUST00000102659.1	ENSMUSG00000042272.17	7.61414	3.3786	chr2	77337769	77338489	-1.17226	5.072
ENSMUST00000102659.1	ENSMUSG00000042272.17	7.61414	3.3786	chr2	77506402	77507095	-1.17226	5.072
ENSMUST00000179365.7	ENSMUSG00000038301.15	21.7646	9.65926	chr6	51533277	51544781	-1.172	14.4993
ENSMUST00000179365.7	ENSMUSG00000038301.15	21.7646	9.65926	chr6	51707942	51708480	-1.172	14.4993
ENSMUST00000202645.3	ENSMUSG00000069208.9	19.9688	8.86778	chr13	74431003	74431759	-1.1711	13.3071
ENSMUST00000055128.11	ENSMUSG00000046985.11	9.99979	4.45437	chr5	44754103	44754925	-1.16668	6.67404
ENSMUST00000029266.13	ENSMUSG00000027712.13	13.7893	6.14342	chr3	36505739	36506104	-1.16644	9.20399
ENSMUST00000108883.9	ENSMUSG00000018340.13	24.6193	10.978	chr11	55026204	55026858	-1.16517	16.4399
ENSMUST00000037035.11	ENSMUSG00000041135.15	5.12496	2.28928	chr4	16087821	16095766	-1.16265	3.42527
ENSMUST00000037035.11	ENSMUSG00000041135.15	5.12496	2.28928	chr4	16714646	16715231	-1.16265	3.42527
ENSMUST00000037035.11	ENSMUSG00000041135.15	5.12496	2.28928	chr4	16954384	16955023	-1.16265	3.42527
ENSMUST00000037035.11	ENSMUSG00000041135.15	5.12496	2.28928	chr4	17091913	17092750	-1.16265	3.42527
ENSMUST00000233645.1	ENSMUSG00000062078.15	8.2526	3.68743	chr17	10078502	10080166	-1.16223	5.51642
ENSMUST00000233645.1	ENSMUSG00000062078.15	8.2526	3.68743	chr17	10334838	10335715	-1.16223	5.51642
ENSMUST00000233645.1	ENSMUSG00000062078.15	8.2526	3.68743	chr17	10408565	10409225	-1.16223	5.51642
ENSMUST00000233645.1	ENSMUSG00000062078.15	8.2526	3.68743	chr17	10431726	10442164	-1.16223	5.51642
ENSMUST00000233645.1	ENSMUSG00000062078.15	8.2526	3.68743	chr17	10500687	10501299	-1.16223	5.51642
ENSMUST00000233645.1	ENSMUSG00000062078.15	8.2526	3.68743	chr17	10514558	10515183	-1.16223	5.51642
ENSMUST00000233645.1	ENSMUSG00000062078.15	8.2526	3.68743	chr17	10567302	10568080	-1.16223	5.51642
ENSMUST00000233645.1	ENSMUSG00000062078.15	8.2526	3.68743	chr17	9854484	9854896	-1.16223	5.51642
ENSMUST00000233645.1	ENSMUSG00000062078.15	8.2526	3.68743	chr17	9905676	9906468	-1.16223	5.51642
ENSMUST00000087675.8	ENSMUSG00000030225.11	57.6868	25.7955	chr6	137940756	137941323	-1.16112	38.5754
ENSMUST00000087675.8	ENSMUSG00000030225.11	57.6868	25.7955	chr6	139024071	139024542	-1.16112	38.5754
ENSMUST00000020827.6	ENSMUSG00000020521.7	8.96389	4.01018	chr11	86435846	86441428	-1.16046	5.99557
ENSMUST00000094012.10	ENSMUSG00000017631.18	1.75631	0.786235	chr11	76482972	76483936	-1.15952	1.17511
ENSMUST00000024829.6	ENSMUSG00000024030.6	3.75212	1.67981	chr17	31056946	31057869	-1.15941	2.51055
ENSMUST00000024829.6	ENSMUSG00000024030.6	3.75212	1.67981	chr17	31113258	31114198	-1.15941	2.51055
ENSMUST00000032441.13	ENSMUSG00000030301.17	11.9654	5.35965	chr6	147682772	147683192	-1.15866	8.00814
ENSMUST00000046157.9	ENSMUSG00000039286.12	4.08093	1.82801	chr3	27491042	27491655	-1.15862	2.7313
ENSMUST00000046157.9	ENSMUSG00000039286.12	4.08093	1.82801	chr3	27596509	27597175	-1.15862	2.7313
ENSMUST00000046157.9	ENSMUSG00000039286.12	4.08093	1.82801	chr3	27665257	27665986	-1.15862	2.7313
ENSMUST00000046157.9	ENSMUSG00000039286.12	4.08093	1.82801	chr3	27703250	27704117	-1.15862	2.7313
ENSMUST00000045356.8	ENSMUSG00000041841.8	5.26008	2.35808	chr15	4894914	4895475	-1.15747	3.52189
ENSMUST00000044155.14	ENSMUSG00000032020.15	1.28547	0.576569	chr9	41223382	41223833	-1.15673	0.860908
ENSMUST00000044155.14	ENSMUSG00000032020.15	1.28547	0.576569	chr9	41277601	41278116	-1.15673	0.860908
ENSMUST00000044155.14	ENSMUSG00000032020.15	1.28547	0.576569	chr9	41636892	41637335	-1.15673	0.860908
ENSMUST00000091237.11	ENSMUSG00000031441.15	3.45237	1.54892	chr8	12759924	12760464	-1.15632	2.31245
ENSMUST00000078673.13	ENSMUSG00000058656.13	0.405128	0.18188	chr15	53925357	53926267	-1.15539	0.271449
ENSMUST00000033372.12	ENSMUSG00000060090.16	8.6584	3.88824	chrX	20356132	20356714	-1.15498	5.80224
ENSMUST00000058745.14	ENSMUSG00000046179.17	8.01975	3.60427	chr7	48835024	48835563	-1.15385	5.37637
ENSMUST00000058745.14	ENSMUSG00000046179.17	8.01975	3.60427	chr7	48917892	48918626	-1.15385	5.37637
ENSMUST00000148314.2	ENSMUSG00000087006.3	0.826224	0.371402	chr2	93927481	93928476	-1.15355	0.553951
ENSMUST00000113516.1	ENSMUSG00000062960.10	0.29977	0.134878	chr5	75861928	75862352	-1.1522	0.201078
ENSMUST00000113516.1	ENSMUSG00000062960.10	0.29977	0.134878	chr5	75907814	75908332	-1.1522	0.201078
ENSMUST00000046892.9	ENSMUSG00000033615.9	1.86335	0.838464	chr5	108518429	108519430	-1.15208	1.24994
ENSMUST00000089058.6	ENSMUSG00000014426.9	4.50554	2.02824	chr17	12308702	12309016	-1.15147	3.02296
ENSMUST00000029380.13	ENSMUSG00000027803.14	20.1516	9.07229	chr3	57470983	57471625	-1.15136	13.5211
ENSMUST00000031243.14	ENSMUSG00000029304.14	268.495	120.892	chr5	104433847	104443311	-1.15118	180.164
ENSMUST00000072899.8	ENSMUSG00000032232.14	5.80259	2.61333	chr9	71762972	71763915	-1.15081	3.89411
ENSMUST00000072899.8	ENSMUSG00000032232.14	5.80259	2.61333	chr9	71861153	71861827	-1.15081	3.89411
ENSMUST00000072899.8	ENSMUSG00000032232.14	5.80259	2.61333	chr9	71879084	71880084	-1.15081	3.89411
ENSMUST00000072899.8	ENSMUSG00000032232.14	5.80259	2.61333	chr9	71915898	71917002	-1.15081	3.89411
ENSMUST00000099490.2	ENSMUSG00000021488.8	24.552	11.0599	chr13	55247026	55247965	-1.1505	16.4786
ENSMUST00000077741.11	ENSMUSG00000060681.15	2.24602	1.01256	chrX	56639929	56640734	-1.14936	1.50806
ENSMUST00000042665.8	ENSMUSG00000034422.14	2.07025	0.934046	chr16	35829844	35830578	-1.14824	1.39058
ENSMUST00000042665.8	ENSMUSG00000034422.14	2.07025	0.934046	chr16	35904102	35904620	-1.14824	1.39058
ENSMUST00000045295.13	ENSMUSG00000036833.16	1.47031	0.663577	chr2	24987697	24988279	-1.14778	0.987757
ENSMUST00000093321.11	ENSMUSG00000020176.17	33.1174	14.9513	chr11	11940931	11943274	-1.14732	22.2519
ENSMUST00000077458.6	ENSMUSG00000026797.16	3.55114	1.60514	chr2	32860503	32861416	-1.14558	2.38748
ENSMUST00000046485.4	ENSMUSG00000021176.6	1.07372	0.485652	chr12	99399505	99413263	-1.14462	0.722118
ENSMUST00000046485.4	ENSMUSG00000021176.6	1.07372	0.485652	chr12	99612270	99612623	-1.14462	0.722118
ENSMUST00000046485.4	ENSMUSG00000021176.6	1.07372	0.485652	chr12	99778143	99778721	-1.14462	0.722118
ENSMUST00000062957.7	ENSMUSG00000033530.8	17.6297	7.98257	chr12	100533825	100535816	-1.14308	11.863
ENSMUST00000062957.7	ENSMUSG00000033530.8	17.6297	7.98257	chr12	100551676	100552299	-1.14308	11.863
ENSMUST00000227255.1	ENSMUSG00000058997.8	5.25928	2.38264	chr14	79018350	79019253	-1.1423	3.53991
ENSMUST00000035977.8	ENSMUSG00000046591.10	16.5342	7.49998	chr7	79654510	79661967	-1.14049	11.1358
ENSMUST00000034866.8	ENSMUSG00000032314.14	139.706	63.4901	chr9	55598217	55599326	-1.13779	94.1804
ENSMUST00000200397.4	ENSMUSG00000052544.9	0.922342	0.420057	chr3	153260330	153260830	-1.13472	0.622444
ENSMUST00000200397.4	ENSMUSG00000052544.9	0.922342	0.420057	chr3	153359855	153360623	-1.13472	0.622444
ENSMUST00000200397.4	ENSMUSG00000052544.9	0.922342	0.420057	chr3	153675573	153676383	-1.13472	0.622444
ENSMUST00000093298.11	ENSMUSG00000045671.17	4.68997	2.13597	chr11	19746962	19748193	-1.13469	3.16506
ENSMUST00000093298.11	ENSMUSG00000045671.17	4.68997	2.13597	chr11	19811290	19812024	-1.13469	3.16506
ENSMUST00000093298.11	ENSMUSG00000045671.17	4.68997	2.13597	chr11	19847674	19850310	-1.13469	3.16506
ENSMUST00000093298.11	ENSMUSG00000045671.17	4.68997	2.13597	chr11	19917746	19918634	-1.13469	3.16506
ENSMUST00000093298.11	ENSMUSG00000045671.17	4.68997	2.13597	chr11	19944619	19945331	-1.13469	3.16506
ENSMUST00000093298.11	ENSMUSG00000045671.17	4.68997	2.13597	chr11	19985120	19987566	-1.13469	3.16506
ENSMUST00000045487.3	ENSMUSG00000039960.5	9.61277	4.37891	chr8	123687837	123688212	-1.13438	6.48795
ENSMUST00000045487.3	ENSMUSG00000039960.5	9.61277	4.37891	chr8	123722088	123722786	-1.13438	6.48795
ENSMUST00000005671.9	ENSMUSG00000005533.10	2.84875	1.29773	chr7	67989313	67990063	-1.13434	1.92273
ENSMUST00000005671.9	ENSMUSG00000005533.10	2.84875	1.29773	chr7	68053381	68053888	-1.13434	1.92273
ENSMUST00000074574.12	ENSMUSG00000043592.15	0.318254	0.145148	chr17	48490708	48501399	-1.13265	0.214928
ENSMUST00000074574.12	ENSMUSG00000043592.15	0.318254	0.145148	chr17	48616016	48616950	-1.13265	0.214928
ENSMUST00000085558.10	ENSMUSG00000029651.16	0.134198	0.0612296	chr5	148175637	148176275	-1.13206	0.0906471
ENSMUST00000087441.10	ENSMUSG00000029086.15	0.648376	0.295835	chr5	44143557	44144534	-1.13204	0.437964
ENSMUST00000023360.13	ENSMUSG00000022679.13	4.74929	2.16786	chr16	13951054	13951954	-1.13144	3.20871
ENSMUST00000034058.13	ENSMUSG00000031641.14	1.31357	0.60084	chr8	61516975	61517684	-1.12844	0.888395
ENSMUST00000023630.15	ENSMUSG00000022913.16	79.5035	36.3815	chr16	95952979	95953674	-1.12781	53.7816
ENSMUST00000027027.6	ENSMUSG00000025898.6	26.9981	12.3594	chr9	3439551	3440223	-1.12725	18.2669
ENSMUST00000067880.12	ENSMUSG00000054693.14	17.6324	8.07321	chr9	70795268	70818037	-1.12701	11.9311
ENSMUST00000048790.6	ENSMUSG00000033361.13	1.62623	0.74469	chrX	72328827	72329412	-1.12682	1.10047
ENSMUST00000047935.7	ENSMUSG00000039485.8	2.24279	1.02731	chr10	34315948	34316567	-1.12642	1.51791
ENSMUST00000110865.1	ENSMUSG00000056413.16	15.5356	7.12093	chr5	139325311	139326176	-1.12544	10.518
ENSMUST00000115342.9	ENSMUSG00000001131.11	3.19469	1.46468	chrX	20873096	20875758	-1.12509	2.16315
ENSMUST00000188842.6	ENSMUSG00000026452.15	0.144462	0.066287	chr1	134608906	134609546	-1.12389	0.0978568
ENSMUST00000188842.6	ENSMUSG00000026452.15	0.144462	0.066287	chr1	134774900	134775604	-1.12389	0.0978568
ENSMUST00000000314.12	ENSMUSG00000000305.12	1.72573	0.791876	chr2	178963499	178964007	-1.12386	1.169
ENSMUST00000000314.12	ENSMUSG00000000305.12	1.72573	0.791876	chr2	179091352	179091706	-1.12386	1.169
ENSMUST00000000314.12	ENSMUSG00000000305.12	1.72573	0.791876	chr2	179121121	179121782	-1.12386	1.169
ENSMUST00000000314.12	ENSMUSG00000000305.12	1.72573	0.791876	chr2	179569092	179569513	-1.12386	1.169
ENSMUST00000168954.8	ENSMUSG00000041444.14	6.41274	2.94791	chr9	32095446	32096032	-1.12125	4.34789
ENSMUST00000168954.8	ENSMUSG00000041444.14	6.41274	2.94791	chr9	32221581	32222032	-1.12125	4.34789
ENSMUST00000168954.8	ENSMUSG00000041444.14	6.41274	2.94791	chr9	32369348	32370037	-1.12125	4.34789
ENSMUST00000102840.4	ENSMUSG00000076441.9	262.13	120.652	chr2	31502422	31503348	-1.11943	177.838
ENSMUST00000033560.8	ENSMUSG00000031214.13	0.166632	0.0767033	chrX	98317560	98318020	-1.1193	0.113054
ENSMUST00000033560.8	ENSMUSG00000031214.13	0.166632	0.0767033	chrX	98419278	98419942	-1.1193	0.113054
ENSMUST00000033560.8	ENSMUSG00000031214.13	0.166632	0.0767033	chrX	98551077	98551767	-1.1193	0.113054
ENSMUST00000151689.7	ENSMUSG00000031232.16	12.172	5.60478	chrX	106011911	106012496	-1.11884	8.25962
ENSMUST00000160013.7	ENSMUSG00000043004.13	22.3006	10.2719	chr14	19990437	19991179	-1.11838	15.135
ENSMUST00000160013.7	ENSMUSG00000043004.13	22.3006	10.2719	chr14	20027429	20027895	-1.11838	15.135
ENSMUST00000095914.6	ENSMUSG00000069255.13	2.60667	1.2009	chr13	30787641	30788158	-1.11809	1.76928
ENSMUST00000035053.11	ENSMUSG00000032478.14	3.60269	1.65999	chr9	109546633	109550089	-1.1179	2.44549
ENSMUST00000120272.7	ENSMUSG00000028175.15	18.7034	8.62012	chr3	159614834	159615593	-1.11752	12.6975
ENSMUST00000089302.10	ENSMUSG00000031010.17	59.0169	27.2456	chrX	13014057	13014606	-1.1151	40.0993
ENSMUST00000089302.10	ENSMUSG00000031010.17	59.0169	27.2456	chrX	13046793	13047544	-1.1151	40.0993
ENSMUST00000089302.10	ENSMUSG00000031010.17	59.0169	27.2456	chrX	13114395	13115250	-1.1151	40.0993
ENSMUST00000102911.9	ENSMUSG00000028412.17	4.47164	2.06554	chr4	53338948	53340356	-1.11429	3.03914
ENSMUST00000102911.9	ENSMUSG00000028412.17	4.47164	2.06554	chr4	53427100	53427753	-1.11429	3.03914
ENSMUST00000102911.9	ENSMUSG00000028412.17	4.47164	2.06554	chr4	53490922	53491841	-1.11429	3.03914
ENSMUST00000030212.14	ENSMUSG00000028488.15	18.117	8.37014	chr4	85162305	85163201	-1.11402	12.3143
ENSMUST00000030212.14	ENSMUSG00000028488.15	18.117	8.37014	chr4	85208303	85209161	-1.11402	12.3143
ENSMUST00000030212.14	ENSMUSG00000028488.15	18.117	8.37014	chr4	85232954	85233536	-1.11402	12.3143
ENSMUST00000030212.14	ENSMUSG00000028488.15	18.117	8.37014	chr4	85516043	85516560	-1.11402	12.3143
ENSMUST00000021284.3	ENSMUSG00000020902.12	10.7017	4.94726	chr11	68347894	68355216	-1.11314	7.27627
ENSMUST00000021284.3	ENSMUSG00000020902.12	10.7017	4.94726	chr11	68393718	68401369	-1.11314	7.27627
ENSMUST00000102823.9	ENSMUSG00000038172.14	18.2122	8.4226	chr4	83093863	83094392	-1.11257	12.3852
ENSMUST00000102823.9	ENSMUSG00000038172.14	18.2122	8.4226	chr4	83185882	83186523	-1.11257	12.3852
ENSMUST00000102823.9	ENSMUSG00000038172.14	18.2122	8.4226	chr4	83257214	83257991	-1.11257	12.3852
ENSMUST00000102823.9	ENSMUSG00000038172.14	18.2122	8.4226	chr4	83328071	83330908	-1.11257	12.3852
ENSMUST00000109986.8	ENSMUSG00000037110.20	2.2423	1.03719	chr2	146466490	146467251	-1.1123	1.52502
ENSMUST00000109986.8	ENSMUSG00000037110.20	2.2423	1.03719	chr2	146624913	146631986	-1.1123	1.52502
ENSMUST00000109986.8	ENSMUSG00000037110.20	2.2423	1.03719	chr2	146661129	146673364	-1.1123	1.52502
ENSMUST00000003117.14	ENSMUSG00000003033.15	54.2694	25.1157	chr8	72271207	72271880	-1.11155	36.919
ENSMUST00000059319.7	ENSMUSG00000049904.7	4.32671	2.01163	chr11	22563507	22564200	-1.10491	2.95021
ENSMUST00000059319.7	ENSMUSG00000049904.7	4.32671	2.01163	chr11	22607510	22608104	-1.10491	2.95021
ENSMUST00000059319.7	ENSMUSG00000049904.7	4.32671	2.01163	chr11	22620714	22621605	-1.10491	2.95021
ENSMUST00000022543.9	ENSMUSG00000021973.9	7.72427	3.5926	chr14	58087289	58087828	-1.10437	5.26785
ENSMUST00000022543.9	ENSMUSG00000021973.9	7.72427	3.5926	chr14	58101251	58101990	-1.10437	5.26785
ENSMUST00000087737.9	ENSMUSG00000059866.13	9.80835	4.56501	chr5	34439552	34440602	-1.10339	6.69143
ENSMUST00000191473.6	ENSMUSG00000031586.17	4.06627	1.89299	chr8	33966277	33967019	-1.10304	2.77442
ENSMUST00000191473.6	ENSMUSG00000031586.17	4.06627	1.89299	chr8	33993057	33994321	-1.10304	2.77442
ENSMUST00000155384.1	ENSMUSG00000054418.6	2.62267	1.22119	chr11	117544422	117545150	-1.10275	1.78963
ENSMUST00000155384.1	ENSMUSG00000054418.6	2.62267	1.22119	chr11	117585409	117586091	-1.10275	1.78963
ENSMUST00000155384.1	ENSMUSG00000054418.6	2.62267	1.22119	chr11	117600890	117601784	-1.10275	1.78963
ENSMUST00000020991.14	ENSMUSG00000020661.15	0.407709	0.189842	chr12	3728553	3739441	-1.10274	0.278209
ENSMUST00000189661.6	ENSMUSG00000026600.12	2.99846	1.39648	chr1	156474653	156475308	-1.10243	2.04629
ENSMUST00000189661.6	ENSMUSG00000026600.12	2.99846	1.39648	chr1	156512634	156513097	-1.10243	2.04629
ENSMUST00000061587.12	ENSMUSG00000043964.14	7.39384	3.44399	chr7	127768694	127769438	-1.10224	5.04622
ENSMUST00000093166.10	ENSMUSG00000020340.16	5.19023	2.41943	chr11	46255072	46255901	-1.10113	3.54364
ENSMUST00000033570.5	ENSMUSG00000031221.7	76.5699	35.7139	chrX	100400796	100401252	-1.10029	52.2935
ENSMUST00000026658.12	ENSMUSG00000025571.13	5.3938	2.51736	chr11	117629690	117638703	-1.09939	3.68485
ENSMUST00000026658.12	ENSMUSG00000025571.13	5.3938	2.51736	chr11	117664961	117665722	-1.09939	3.68485
ENSMUST00000059975.7	ENSMUSG00000051185.9	4.70137	2.19603	chr1	94993194	94993792	-1.09818	3.21315
ENSMUST00000059975.7	ENSMUSG00000051185.9	4.70137	2.19603	chr1	95030330	95030991	-1.09818	3.21315
ENSMUST00000059975.7	ENSMUSG00000051185.9	4.70137	2.19603	chr1	95601966	95602604	-1.09818	3.21315
ENSMUST00000059975.7	ENSMUSG00000051185.9	4.70137	2.19603	chr1	95743065	95743550	-1.09818	3.21315
ENSMUST00000106236.8	ENSMUSG00000059921.15	0.0198995	0.0092953	chr3	140974113	140974529	-1.09816	0.0136004
ENSMUST00000106236.8	ENSMUSG00000059921.15	0.0198995	0.0092953	chr3	141594947	141603343	-1.09816	0.0136004
ENSMUST00000106236.8	ENSMUSG00000059921.15	0.0198995	0.0092953	chr3	141848870	141849765	-1.09816	0.0136004
ENSMUST00000163832.7	ENSMUSG00000022707.16	2.81005	1.31352	chr16	69951480	69952319	-1.09716	1.92121
ENSMUST00000163832.7	ENSMUSG00000022707.16	2.81005	1.31352	chr16	70447209	70447846	-1.09716	1.92121
ENSMUST00000163832.7	ENSMUSG00000022707.16	2.81005	1.31352	chr16	71120707	71121044	-1.09716	1.92121
ENSMUST00000110316.2	ENSMUSG00000031608.13	3.26907	1.53029	chr8	57732545	57733581	-1.09508	2.23665
ENSMUST00000110316.2	ENSMUSG00000031608.13	3.26907	1.53029	chr8	57765805	57766374	-1.09508	2.23665
ENSMUST00000161074.7	ENSMUSG00000019791.12	8.79955	4.12195	chr10	30627608	30628266	-1.0941	6.02257
ENSMUST00000054442.10	ENSMUSG00000044442.11	10.9855	5.14974	chr16	87207882	87208355	-1.09303	7.52147
ENSMUST00000025815.8	ENSMUSG00000024878.8	34.8836	16.3785	chr19	24902211	24902871	-1.09075	23.9027
ENSMUST00000099278.8	ENSMUSG00000074749.10	7.21936	3.39136	chr2	146823168	146839246	-1.09001	4.94808
ENSMUST00000099278.8	ENSMUSG00000074749.10	7.21936	3.39136	chr2	146916018	146921678	-1.09001	4.94808
ENSMUST00000078568.11	ENSMUSG00000050150.16	2.45601	1.15388	chr3	135315816	135316353	-1.08982	1.68343
ENSMUST00000078568.11	ENSMUSG00000050150.16	2.45601	1.15388	chr3	135332505	135333238	-1.08982	1.68343
ENSMUST00000030192.4	ENSMUSG00000028470.10	26.5591	12.4934	chr4	43648586	43648940	-1.08804	18.2157
ENSMUST00000167085.7	ENSMUSG00000038305.15	0.264181	0.1243	chr1	57612104	57613696	-1.0877	0.181212
ENSMUST00000004565.14	ENSMUSG00000004451.14	31.9262	15.0233	chr1	119486483	119498165	-1.08754	21.9006
ENSMUST00000055341.6	ENSMUSG00000051335.6	2.55163	1.20097	chr13	43292887	43300965	-1.08722	1.75055
ENSMUST00000045730.6	ENSMUSG00000038587.9	69.6112	32.7709	chr10	4143094	4143823	-1.0869	47.7621
ENSMUST00000045730.6	ENSMUSG00000038587.9	69.6112	32.7709	chr10	4242024	4249674	-1.0869	47.7621
ENSMUST00000045730.6	ENSMUSG00000038587.9	69.6112	32.7709	chr10	4265778	4266511	-1.0869	47.7621
ENSMUST00000045730.6	ENSMUSG00000038587.9	69.6112	32.7709	chr10	4289439	4290512	-1.0869	47.7621
ENSMUST00000045730.6	ENSMUSG00000038587.9	69.6112	32.7709	chr10	4304575	4305163	-1.0869	47.7621
ENSMUST00000103064.9	ENSMUSG00000040430.18	17.767	8.36662	chr11	107337773	107338386	-1.08648	12.1922
ENSMUST00000103064.9	ENSMUSG00000040430.18	17.767	8.36662	chr11	107352451	107353293	-1.08648	12.1922
ENSMUST00000103064.9	ENSMUSG00000040430.18	17.767	8.36662	chr11	107413082	107413758	-1.08648	12.1922
ENSMUST00000073459.11	ENSMUSG00000062542.11	8.97551	4.23053	chr7	107339237	107349755	-1.08516	6.16207
ENSMUST00000116594.8	ENSMUSG00000061186.15	2.87566	1.35573	chr2	10334030	10334957	-1.08482	1.97449
ENSMUST00000116594.8	ENSMUSG00000061186.15	2.87566	1.35573	chr2	10353327	10354328	-1.08482	1.97449
ENSMUST00000116594.8	ENSMUSG00000061186.15	2.87566	1.35573	chr2	10390684	10391349	-1.08482	1.97449
ENSMUST00000116594.8	ENSMUSG00000061186.15	2.87566	1.35573	chr2	10521508	10522324	-1.08482	1.97449
ENSMUST00000116594.8	ENSMUSG00000061186.15	2.87566	1.35573	chr2	10602222	10602689	-1.08482	1.97449
ENSMUST00000033290.11	ENSMUSG00000030986.13	20.7107	9.76629	chr7	133759662	133760702	-1.08449	14.222
ENSMUST00000093802.5	ENSMUSG00000056919.9	4.60484	2.17405	chr9	87730898	87731601	-1.08277	3.16404
ENSMUST00000093802.5	ENSMUSG00000056919.9	4.60484	2.17405	chr9	87755350	87756037	-1.08277	3.16404
ENSMUST00000093802.5	ENSMUSG00000056919.9	4.60484	2.17405	chr9	87784758	87785328	-1.08277	3.16404
ENSMUST00000049016.11	ENSMUSG00000042439.12	9.957	4.7038	chr18	65577608	65578465	-1.08188	6.84366
ENSMUST00000049016.11	ENSMUSG00000042439.12	9.957	4.7038	chr18	65597663	65598316	-1.08188	6.84366
ENSMUST00000049016.11	ENSMUSG00000042439.12	9.957	4.7038	chr18	65612439	65616626	-1.08188	6.84366
ENSMUST00000093769.7	ENSMUSG00000045095.16	1.28621	0.607647	chr6	93951187	93952234	-1.08182	0.88406
ENSMUST00000093769.7	ENSMUSG00000045095.16	1.28621	0.607647	chr6	93978316	93978852	-1.08182	0.88406
ENSMUST00000049400.14	ENSMUSG00000032702.16	4.40782	2.08259	chr19	25143324	25143896	-1.08169	3.0298
ENSMUST00000102742.10	ENSMUSG00000028568.16	11.3318	5.36409	chr4	108738198	108738814	-1.07897	7.79646
ENSMUST00000029071.8	ENSMUSG00000027555.8	6.77876	3.20968	chr3	14648634	14649210	-1.07859	4.66451
ENSMUST00000050916.6	ENSMUSG00000032733.6	0.680187	0.322556	chr9	56830174	56830562	-1.07638	0.4684
ENSMUST00000114634.2	ENSMUSG00000022687.12	2.18499	1.03636	chr16	44567898	44568576	-1.0761	1.5048
ENSMUST00000035336.4	ENSMUSG00000040717.6	12.7079	6.02841	chr14	27066059	27068528	-1.07588	8.75262
ENSMUST00000035336.4	ENSMUSG00000040717.6	12.7079	6.02841	chr14	27093985	27094770	-1.07588	8.75262
ENSMUST00000157048.3	ENSMUSG00000079502.8	1.44443	0.685969	chr2	28959072	28959672	-1.07429	0.995407
ENSMUST00000157048.3	ENSMUSG00000079502.8	1.44443	0.685969	chr2	29006323	29007069	-1.07429	0.995407
ENSMUST00000002902.7	ENSMUSG00000002825.8	33.273	15.8029	chr9	21417828	21418344	-1.07416	22.9305
ENSMUST00000027475.14	ENSMUSG00000048000.15	17.3901	8.26715	chr1	87313053	87314300	-1.0728	11.9903
ENSMUST00000113460.7	ENSMUSG00000005893.14	10.2238	4.86117	chr6	92004634	92005071	-1.07256	7.0498
ENSMUST00000030127.12	ENSMUSG00000028420.13	15.8732	7.54899	chr4	53952187	53952968	-1.07224	10.9465
ENSMUST00000030127.12	ENSMUSG00000028420.13	15.8732	7.54899	chr4	54071695	54073599	-1.07224	10.9465
ENSMUST00000037585.8	ENSMUSG00000040818.10	7.68013	3.65449	chr14	26605030	26605931	-1.07146	5.29783
ENSMUST00000099172.4	ENSMUSG00000074657.5	3.34309	1.59176	chr10	127238202	127238933	-1.07056	2.30682
ENSMUST00000099349.9	ENSMUSG00000074793.10	0.458177	0.218237	chr2	131095894	131096444	-1.07001	0.316214
ENSMUST00000071402.6	ENSMUSG00000041220.10	41.2494	19.6516	chr3	129573508	129574132	-1.06973	28.4713
ENSMUST00000071402.6	ENSMUSG00000041220.10	41.2494	19.6516	chr3	129593741	129594102	-1.06973	28.4713
ENSMUST00000028049.12	ENSMUSG00000026721.15	2.03439	0.970723	chr1	160651546	160652057	-1.06746	1.40529
ENSMUST00000028049.12	ENSMUSG00000026721.15	2.03439	0.970723	chr1	160734523	160735298	-1.06746	1.40529
ENSMUST00000034745.8	ENSMUSG00000032220.10	18.4365	8.81894	chr9	70194426	70195244	-1.06389	12.7511
ENSMUST00000034745.8	ENSMUSG00000032220.10	18.4365	8.81894	chr9	70219446	70223848	-1.06389	12.7511
ENSMUST00000034745.8	ENSMUSG00000032220.10	18.4365	8.81894	chr9	70257173	70258012	-1.06389	12.7511
ENSMUST00000041968.10	ENSMUSG00000039428.11	9.81935	4.70268	chr7	89341822	89342381	-1.06214	6.79539
ENSMUST00000034136.11	ENSMUSG00000031700.11	36.0882	17.328	chr8	85498394	85499252	-1.05842	25.0067
ENSMUST00000003207.10	ENSMUSG00000003123.15	1.53187	0.735989	chr7	25432832	25433866	-1.05754	1.06181
ENSMUST00000027952.11	ENSMUSG00000026640.12	0.744444	0.35768	chr1	194320503	194320980	-1.05749	0.516016
ENSMUST00000027952.11	ENSMUSG00000026640.12	0.744444	0.35768	chr1	194616048	194616664	-1.05749	0.516016
ENSMUST00000111596.7	ENSMUSG00000038342.15	0.139523	0.0670368	chr5	123375572	123376525	-1.05748	0.0967118
ENSMUST00000111596.7	ENSMUSG00000038342.15	0.139523	0.0670368	chr5	123390523	123390808	-1.05748	0.0967118
ENSMUST00000105098.5	ENSMUSG00000078302.5	0.133885	0.0644199	chr13	98358272	98359207	-1.05542	0.0928701
ENSMUST00000049095.5	ENSMUSG00000034171.13	0.638958	0.307907	chr4	115979287	115979872	-1.05323	0.443553
ENSMUST00000081503.12	ENSMUSG00000031860.17	0.737584	0.355501	chr8	69847029	69847617	-1.05295	0.512066
ENSMUST00000113054.8	ENSMUSG00000029381.16	1.03997	0.501869	chr5	92797912	92798550	-1.05116	0.722446
ENSMUST00000047560.7	ENSMUSG00000034449.7	10.564	5.10054	chr11	84846677	84847155	-1.05043	7.34044
ENSMUST00000095187.3	ENSMUSG00000024135.9	23.6822	11.4352	chr17	86136360	86149155	-1.05032	16.4563
ENSMUST00000017629.11	ENSMUSG00000017485.11	13.4164	6.48211	chr14	16434652	16435234	-1.04946	9.32559
ENSMUST00000089473.4	ENSMUSG00000021969.8	24.8676	12.0254	chr14	57908148	57909015	-1.04818	17.2929
ENSMUST00000233984.1	ENSMUSG00000004864.13	0.282896	0.136836	chr17	28784780	28785532	-1.04782	0.196749
ENSMUST00000039135.5	ENSMUSG00000044447.5	15.9065	7.70382	chr14	67887947	67894377	-1.04597	11.0698
ENSMUST00000039135.5	ENSMUSG00000044447.5	15.9065	7.70382	chr14	67936458	67942047	-1.04597	11.0698
ENSMUST00000039135.5	ENSMUSG00000044447.5	15.9065	7.70382	chr14	67972087	67972930	-1.04597	11.0698
ENSMUST00000039135.5	ENSMUSG00000044447.5	15.9065	7.70382	chr14	67990211	67991278	-1.04597	11.0698
ENSMUST00000170988.1	ENSMUSG00000023963.10	0.24044	0.116658	chr17	43711825	43712393	-1.04339	0.167479
ENSMUST00000070681.6	ENSMUSG00000018415.14	17.1273	8.31014	chr11	60422809	60423714	-1.04335	11.9302
ENSMUST00000064571.10	ENSMUSG00000029094.12	7.33305	3.55941	chr5	35851225	35851946	-1.04278	5.10895
ENSMUST00000163272.1	ENSMUSG00000017548.15	7.93751	3.85503	chr11	79980566	79981248	-1.04194	5.53167
ENSMUST00000017839.2	ENSMUSG00000020707.6	0.267275	0.129901	chr11	80177373	80178080	-1.04091	0.186331
ENSMUST00000029885.4	ENSMUSG00000028228.5	19.2213	9.3472	chr4	18395116	18395871	-1.0401	13.4039
ENSMUST00000051950.13	ENSMUSG00000042605.16	1.30047	0.632638	chr5	121770157	121770586	-1.03958	0.907043
ENSMUST00000093852.4	ENSMUSG00000066687.5	0.0940913	0.0457793	chr9	48839513	48839993	-1.03937	0.065631
ENSMUST00000127748.4	ENSMUSG00000043496.7	0.172356	0.0838816	chr6	53563724	53564336	-1.03897	0.120239
ENSMUST00000127748.4	ENSMUSG00000043496.7	0.172356	0.0838816	chr6	53907827	53908593	-1.03897	0.120239
ENSMUST00000127748.4	ENSMUSG00000043496.7	0.172356	0.0838816	chr6	53925153	53925815	-1.03897	0.120239
ENSMUST00000111063.7	ENSMUSG00000016386.15	1.43952	0.70084	chr2	106455147	106466229	-1.03843	1.00443
ENSMUST00000111063.7	ENSMUSG00000016386.15	1.43952	0.70084	chr2	106498196	106498997	-1.03843	1.00443
ENSMUST00000111063.7	ENSMUSG00000016386.15	1.43952	0.70084	chr2	106561252	106562077	-1.03843	1.00443
ENSMUST00000111063.7	ENSMUSG00000016386.15	1.43952	0.70084	chr2	106623575	106624152	-1.03843	1.00443
ENSMUST00000111063.7	ENSMUSG00000016386.15	1.43952	0.70084	chr2	106677290	106678119	-1.03843	1.00443
ENSMUST00000111063.7	ENSMUSG00000016386.15	1.43952	0.70084	chr2	106720241	106720697	-1.03843	1.00443
ENSMUST00000111063.7	ENSMUSG00000016386.15	1.43952	0.70084	chr2	106750720	106751453	-1.03843	1.00443
ENSMUST00000111063.7	ENSMUSG00000016386.15	1.43952	0.70084	chr2	106797670	106798264	-1.03843	1.00443
ENSMUST00000111063.7	ENSMUSG00000016386.15	1.43952	0.70084	chr2	106822456	106823207	-1.03843	1.00443
ENSMUST00000035170.12	ENSMUSG00000032560.14	34.9917	17.0458	chr9	104194405	104194872	-1.0376	24.4226
ENSMUST00000034717.6	ENSMUSG00000032194.9	44.3285	21.6197	chr9	21786875	21787750	-1.03589	30.9575
ENSMUST00000062684.8	ENSMUSG00000043252.8	40.7687	19.8837	chr4	15169211	15169699	-1.03588	28.4716
ENSMUST00000068567.4	ENSMUSG00000039697.16	5.35754	2.61367	chr10	30733161	30738044	-1.03549	3.74204
ENSMUST00000121024.7	ENSMUSG00000053367.15	4.5614	2.22554	chr7	6244403	6245148	-1.03532	3.18615
ENSMUST00000121024.7	ENSMUSG00000053367.15	4.5614	2.22554	chr7	6258021	6259431	-1.03532	3.18615
ENSMUST00000078259.7	ENSMUSG00000062510.12	8.64207	4.22347	chr1	191065099	191070772	-1.03295	6.04148
ENSMUST00000024011.9	ENSMUSG00000023243.9	12.6654	6.19675	chr14	20216336	20221697	-1.03131	8.85914
ENSMUST00000043521.4	ENSMUSG00000034473.14	4.16213	2.03682	chr16	35404791	35405432	-1.031	2.91162
ENSMUST00000069360.13	ENSMUSG00000055653.13	2.4236	1.18604	chrX	52401978	52402353	-1.031	1.69543
ENSMUST00000069360.13	ENSMUSG00000055653.13	2.4236	1.18604	chrX	52632625	52633317	-1.031	1.69543
ENSMUST00000022901.15	ENSMUSG00000022292.16	2.82389	1.38308	chr15	37972979	37977841	-1.0298	1.97628
ENSMUST00000044466.11	ENSMUSG00000018995.12	4.43721	2.17418	chr7	96672089	96673011	-1.02918	3.10601
ENSMUST00000044466.11	ENSMUSG00000018995.12	4.43721	2.17418	chr7	96722612	96723295	-1.02918	3.10601
ENSMUST00000044466.11	ENSMUSG00000018995.12	4.43721	2.17418	chr7	96752666	96753068	-1.02918	3.10601
ENSMUST00000044466.11	ENSMUSG00000018995.12	4.43721	2.17418	chr7	96819421	96820084	-1.02918	3.10601
ENSMUST00000004097.15	ENSMUSG00000029705.17	0.948466	0.465836	chr5	136581963	136582664	-1.02577	0.664703
ENSMUST00000006856.2	ENSMUSG00000006678.6	46.7529	22.967	chrX	93088902	93098136	-1.02549	32.7685
ENSMUST00000032899.11	ENSMUSG00000030663.12	99.1056	48.795	chr7	116167542	116168060	-1.02223	69.5403
ENSMUST00000073054.3	ENSMUSG00000062526.3	3.27565	1.6135	chr18	67258315	67259164	-1.02159	2.29897
ENSMUST00000021471.12	ENSMUSG00000021072.12	24.889	12.2612	chr12	70549455	70549992	-1.02141	17.4691
ENSMUST00000087324.6	ENSMUSG00000029171.12	17.5623	8.65827	chr5	64048353	64049219	-1.02033	12.3312
ENSMUST00000087324.6	ENSMUSG00000029171.12	17.5623	8.65827	chr5	64095462	64103411	-1.02033	12.3312
ENSMUST00000087324.6	ENSMUSG00000029171.12	17.5623	8.65827	chr5	64116944	64117716	-1.02033	12.3312
ENSMUST00000066279.10	ENSMUSG00000036206.12	12.6789	6.25147	chr1	88924155	88924883	-1.02016	8.90291
ENSMUST00000066279.10	ENSMUSG00000036206.12	12.6789	6.25147	chr1	88957325	88958021	-1.02016	8.90291
ENSMUST00000066279.10	ENSMUSG00000036206.12	12.6789	6.25147	chr1	89025026	89025635	-1.02016	8.90291
ENSMUST00000020846.7	ENSMUSG00000020538.15	13.3549	6.58825	chr11	60248403	60249213	-1.0194	9.38005
ENSMUST00000023364.6	ENSMUSG00000022683.13	1.54118	0.760538	chr16	13722666	13723308	-1.01894	1.08265
ENSMUST00000023364.6	ENSMUSG00000022683.13	1.54118	0.760538	chr16	13748703	13750443	-1.01894	1.08265
ENSMUST00000107854.8	ENSMUSG00000059474.13	24.2359	11.9729	chr11	93888146	93888716	-1.01737	17.0345
ENSMUST00000067689.8	ENSMUSG00000047888.10	2.94019	1.45259	chr15	80729211	80729889	-1.01728	2.06661
ENSMUST00000067689.8	ENSMUSG00000047888.10	2.94019	1.45259	chr15	80750531	80750941	-1.01728	2.06661
ENSMUST00000027249.11	ENSMUSG00000026080.13	5.69022	2.81132	chr1	38621835	38622285	-1.01724	3.99963
ENSMUST00000027249.11	ENSMUSG00000026080.13	5.69022	2.81132	chr1	38796673	38797313	-1.01724	3.99963
ENSMUST00000027249.11	ENSMUSG00000026080.13	5.69022	2.81132	chr1	38823833	38824559	-1.01724	3.99963
ENSMUST00000027249.11	ENSMUSG00000026080.13	5.69022	2.81132	chr1	38843201	38843769	-1.01724	3.99963
ENSMUST00000027249.11	ENSMUSG00000026080.13	5.69022	2.81132	chr1	38869230	38869924	-1.01724	3.99963
ENSMUST00000027249.11	ENSMUSG00000026080.13	5.69022	2.81132	chr1	38903987	38904372	-1.01724	3.99963
ENSMUST00000047349.7	ENSMUSG00000032267.8	26.9092	13.3105	chr9	48991377	48992257	-1.01553	18.9255
ENSMUST00000046122.10	ENSMUSG00000039682.12	272.372	134.734	chr5	45495457	45496278	-1.01546	191.567
ENSMUST00000044556.11	ENSMUSG00000039678.12	49.9573	24.716	chr2	30134894	30135633	-1.01525	35.1389
ENSMUST00000029222.7	ENSMUSG00000027676.11	0.432647	0.21417	chr3	33873297	33873971	-1.01443	0.304401
ENSMUST00000041124.12	ENSMUSG00000040209.12	8.26427	4.09218	chr3	9326631	9327088	-1.01402	5.8154
ENSMUST00000041124.12	ENSMUSG00000040209.12	8.26427	4.09218	chr3	9347451	9348326	-1.01402	5.8154
ENSMUST00000041124.12	ENSMUSG00000040209.12	8.26427	4.09218	chr3	9519654	9520533	-1.01402	5.8154
ENSMUST00000041124.12	ENSMUSG00000040209.12	8.26427	4.09218	chr3	9591605	9592379	-1.01402	5.8154
ENSMUST00000041124.12	ENSMUSG00000040209.12	8.26427	4.09218	chr3	9610853	9611748	-1.01402	5.8154
ENSMUST00000153470.8	ENSMUSG00000062797.13	8.7347	4.32689	chr7	89883656	89884204	-1.01343	6.14769
ENSMUST00000026390.7	ENSMUSG00000025340.14	1.33128	0.65959	chr5	130186518	130199095	-1.01317	0.937069
ENSMUST00000041160.12	ENSMUSG00000038607.12	2.45504	1.21681	chr4	59047205	59047875	-1.01264	1.72839
ENSMUST00000004684.12	ENSMUSG00000004568.12	15.7336	7.80448	chr8	3394398	3401126	-1.01147	11.0812
ENSMUST00000004684.12	ENSMUSG00000004568.12	15.7336	7.80448	chr8	3414572	3417449	-1.01147	11.0812
ENSMUST00000021641.7	ENSMUSG00000021217.7	1.55054	0.769426	chr7	36601898	36602586	-1.01092	1.09226
ENSMUST00000021641.7	ENSMUSG00000021217.7	1.55054	0.769426	chr7	36644114	36644786	-1.01092	1.09226
ENSMUST00000021641.7	ENSMUSG00000021217.7	1.55054	0.769426	chr7	36678026	36691165	-1.01092	1.09226
ENSMUST00000021641.7	ENSMUSG00000021217.7	1.55054	0.769426	chr7	37192343	37193140	-1.01092	1.09226
ENSMUST00000021641.7	ENSMUSG00000021217.7	1.55054	0.769426	chr7	37306734	37307663	-1.01092	1.09226
ENSMUST00000049149.14	ENSMUSG00000040249.15	8.95166	4.44247	chr10	127590420	127590887	-1.01079	6.30615
ENSMUST00000040159.5	ENSMUSG00000042460.5	6.48002	3.21637	chr6	7822595	7823700	-1.01056	4.56532
ENSMUST00000040159.5	ENSMUSG00000042460.5	6.48002	3.21637	chr6	7968744	7969281	-1.01056	4.56532
ENSMUST00000033500.4	ENSMUSG00000031160.4	32.134	15.9542	chrX	7926896	7927649	-1.01016	22.6423
ENSMUST00000028814.14	ENSMUSG00000027339.15	0.069561	0.0345453	chr2	132044419	132045041	-1.00979	0.0490205
ENSMUST00000097633.9	ENSMUSG00000073609.9	2.11118	1.04862	chr1	94298207	94298783	-1.00956	1.48789
ENSMUST00000020490.12	ENSMUSG00000020257.13	78.4944	38.9882	chr9	106167215	106172562	-1.00955	55.3205
ENSMUST00000084750.7	ENSMUSG00000040183.13	3.78063	1.8804	chr4	32948437	32956995	-1.00759	2.66629
ENSMUST00000098244.1	ENSMUSG00000073988.13	1.09437	0.54484	chr4	20021905	20022959	-1.0062	0.772177
ENSMUST00000033230.7	ENSMUSG00000017713.9	0.159554	0.0795021	chr11	117875475	117876195	-1.00498	0.112627
ENSMUST00000056641.14	ENSMUSG00000026979.16	1.94557	0.970117	chr2	24441657	24442390	-1.00396	1.37384
ENSMUST00000027959.10	ENSMUSG00000026649.14	0.608948	0.303643	chr1	171089885	171090532	-1.00394	0.430003
ENSMUST00000027959.10	ENSMUSG00000026649.14	0.608948	0.303643	chr1	171126066	171126639	-1.00394	0.430003
ENSMUST00000113481.8	ENSMUSG00000015597.17	4.42735	2.20878	chr17	46409183	46409613	-1.00319	3.12715
ENSMUST00000031103.13	ENSMUSG00000029201.14	35.5046	17.7221	chr5	65441056	65441998	-1.00246	25.0842
ENSMUST00000162645.7	ENSMUSG00000007817.15	5.38919	2.69148	chr14	25317683	25318525	-1.00167	3.80853
ENSMUST00000162645.7	ENSMUSG00000007817.15	5.38919	2.69148	chr14	25362590	25363212	-1.00167	3.80853
ENSMUST00000105290.8	ENSMUSG00000005897.14	1.97478	0.987356	chr10	94093465	94093945	-1.00005	1.39636
ENSMUST00000105290.8	ENSMUSG00000005897.14	1.97478	0.987356	chr10	94172520	94173127	-1.00005	1.39636
ENSMUST00000167662.7	ENSMUSG00000001576.14	25.7055	12.8535	chr17	26595920	26597430	-0.999916	18.1771
ENSMUST00000063838.10	ENSMUSG00000022378.14	8.72412	4.36464	chr15	64023904	64024489	-0.999147	6.17071
ENSMUST00000063838.10	ENSMUSG00000022378.14	8.72412	4.36464	chr15	64044107	64044579	-0.999147	6.17071
ENSMUST00000049680.9	ENSMUSG00000048897.15	25.0725	12.5438	chr7	80041288	80041930	-0.999131	17.7343
ENSMUST00000045102.6	ENSMUSG00000034872.6	0.152405	0.0762591	chr10	81340220	81341014	-0.998929	0.107807
ENSMUST00000086723.9	ENSMUSG00000024085.13	6.34142	3.17411	chr17	64873315	64874212	-0.998454	4.48646
ENSMUST00000164099.2	ENSMUSG00000031993.7	3.19037	1.60018	chr9	29173714	29174358	-0.99549	2.25946
ENSMUST00000164099.2	ENSMUSG00000031993.7	3.19037	1.60018	chr9	29611944	29612562	-0.99549	2.25946
ENSMUST00000164099.2	ENSMUSG00000031993.7	3.19037	1.60018	chr9	29657643	29658099	-0.99549	2.25946
ENSMUST00000164099.2	ENSMUSG00000031993.7	3.19037	1.60018	chr9	29943448	29943975	-0.99549	2.25946
ENSMUST00000164099.2	ENSMUSG00000031993.7	3.19037	1.60018	chr9	30284998	30285054	-0.99549	2.25946
ENSMUST00000164099.2	ENSMUSG00000031993.7	3.19037	1.60018	chr9	30597645	30598548	-0.99549	2.25946
ENSMUST00000169922.8	ENSMUSG00000078671.11	22.6976	11.3878	chr7	73534840	73539585	-0.995051	16.0772
ENSMUST00000169922.8	ENSMUSG00000078671.11	22.6976	11.3878	chr7	73602553	73603512	-0.995051	16.0772
ENSMUST00000019803.8	ENSMUSG00000019659.8	48.9174	24.5487	chr9	110659998	110660652	-0.994701	34.6534
ENSMUST00000056410.10	ENSMUSG00000040621.14	3.5795	1.79666	chrX	165616573	165617157	-0.994441	2.53597
ENSMUST00000056410.10	ENSMUSG00000040621.14	3.5795	1.79666	chrX	166022969	166023412	-0.994441	2.53597
ENSMUST00000063635.14	ENSMUSG00000029576.17	1.04228	0.523374	chr5	142546100	142561576	-0.993829	0.738581
ENSMUST00000004050.6	ENSMUSG00000003948.17	4.39597	2.20902	chr11	90391421	90392176	-0.992775	3.11621
ENSMUST00000045971.8	ENSMUSG00000041189.9	1.24568	0.626073	chr11	69787240	69787896	-0.992531	0.883112
ENSMUST00000057974.3	ENSMUSG00000047586.3	2.81036	1.41262	chr7	28555934	28556972	-0.992382	1.99248
ENSMUST00000040656.7	ENSMUSG00000038286.11	7.22557	3.63352	chr13	34038442	34039178	-0.991744	5.12389
ENSMUST00000112777.8	ENSMUSG00000041477.14	0.468551	0.235711	chr6	119198784	119199499	-0.991187	0.332329
ENSMUST00000131412.7	ENSMUSG00000062590.13	5.98121	3.01171	chr1	86182157	86188584	-0.989855	4.24425
ENSMUST00000131412.7	ENSMUSG00000062590.13	5.98121	3.01171	chr1	86201193	86201890	-0.989855	4.24425
ENSMUST00000140485.7	ENSMUSG00000026014.15	7.88401	3.97183	chr1	60838969	60854019	-0.989126	5.59589
ENSMUST00000079403.10	ENSMUSG00000062031.13	8.44518	4.25775	chr7	140938640	140939561	-0.988037	5.99645
ENSMUST00000056006.10	ENSMUSG00000043013.10	0.0819179	0.0413381	chr9	74331016	74331626	-0.986707	0.0581922
ENSMUST00000056006.10	ENSMUSG00000043013.10	0.0819179	0.0413381	chr9	74848112	74868641	-0.986707	0.0581922
ENSMUST00000029610.8	ENSMUSG00000027984.8	76.2916	38.519	chr3	131270542	131270960	-0.985954	54.2096
ENSMUST00000053959.6	ENSMUSG00000035161.7	18.3392	9.25941	chr14	62773392	62774476	-0.985939	13.0311
ENSMUST00000046266.12	ENSMUSG00000042507.15	4.68225	2.36434	chr12	84202030	84211681	-0.985764	3.32723
ENSMUST00000029812.13	ENSMUSG00000028163.17	4.67861	2.36299	chr3	135707481	135707852	-0.985466	3.32498
ENSMUST00000026461.7	ENSMUSG00000025395.14	104.089	52.5967	chr10	127907195	127907934	-0.984773	73.9915
ENSMUST00000039557.8	ENSMUSG00000039031.16	2.45969	1.24388	chr10	26608744	26609590	-0.983629	1.74916
ENSMUST00000039557.8	ENSMUSG00000039031.16	2.45969	1.24388	chr10	26637481	26638564	-0.983629	1.74916
ENSMUST00000039557.8	ENSMUSG00000039031.16	2.45969	1.24388	chr10	26652938	26653466	-0.983629	1.74916
ENSMUST00000029569.8	ENSMUSG00000027957.13	9.23539	4.67324	chr3	116722992	116723436	-0.98275	6.56957
ENSMUST00000063982.6	ENSMUSG00000045005.9	35.2939	17.8659	chr1	64732335	64734207	-0.98221	25.1109
ENSMUST00000166468.1	ENSMUSG00000019889.10	9.59059	4.85521	chr10	27994102	27995056	-0.982086	6.82381
ENSMUST00000166468.1	ENSMUSG00000019889.10	9.59059	4.85521	chr10	28011917	28015062	-0.982086	6.82381
ENSMUST00000166468.1	ENSMUSG00000019889.10	9.59059	4.85521	chr10	28087626	28088472	-0.982086	6.82381
ENSMUST00000166468.1	ENSMUSG00000019889.10	9.59059	4.85521	chr10	28635886	28636566	-0.982086	6.82381
ENSMUST00000070577.6	ENSMUSG00000031847.8	1.57891	0.800681	chr8	116974859	116975479	-0.979629	1.12437
ENSMUST00000170667.7	ENSMUSG00000035378.17	20.9132	10.6093	chr6	100498642	100499483	-0.979084	14.8954
ENSMUST00000051777.14	ENSMUSG00000047248.20	5.78708	2.93656	chr7	100381165	100381751	-0.978708	4.12239
ENSMUST00000032272.12	ENSMUSG00000030168.13	46.5542	23.625	chr6	119324514	119325291	-0.978597	33.1639
ENSMUST00000032272.12	ENSMUSG00000030168.13	46.5542	23.625	chr6	119414447	119419706	-0.978597	33.1639
ENSMUST00000094452.3	ENSMUSG00000063430.9	0.879403	0.446404	chr5	113486636	113487197	-0.978174	0.626553
ENSMUST00000048824.8	ENSMUSG00000042293.8	4.5485	2.30902	chr9	48525499	48526169	-0.97811	3.24077
ENSMUST00000048824.8	ENSMUSG00000042293.8	4.5485	2.30902	chr9	48597434	48597984	-0.97811	3.24077
ENSMUST00000068457.14	ENSMUSG00000036167.16	5.46735	2.78034	chr15	93489297	93490053	-0.97558	3.89886
ENSMUST00000063694.9	ENSMUSG00000052040.10	17.0792	8.70294	chr7	64052502	64053043	-0.972666	12.1918
ENSMUST00000090759.4	ENSMUSG00000028093.15	47.5597	24.251	chr3	97159215	97160038	-0.971695	33.9613
ENSMUST00000090759.4	ENSMUSG00000028093.15	47.5597	24.251	chr3	97254802	97255241	-0.971695	33.9613
ENSMUST00000051364.3	ENSMUSG00000044709.6	37.0102	18.8959	chr7	19572585	19576328	-0.96985	26.4451
ENSMUST00000029806.12	ENSMUSG00000028159.14	5.59891	2.86004	chr3	138041567	138042552	-0.969111	4.00164
ENSMUST00000043551.10	ENSMUSG00000040351.11	4.62649	2.3637	chr5	3772039	3772129	-0.968871	3.30691
ENSMUST00000085715.6	ENSMUSG00000030397.10	1.95046	0.99721	chr7	19460368	19461176	-0.967845	1.39464
ENSMUST00000066148.11	ENSMUSG00000037287.15	5.10048	2.60897	chr9	42512348	42512888	-0.967153	3.64788
ENSMUST00000066148.11	ENSMUSG00000037287.15	5.10048	2.60897	chr9	42648066	42648467	-0.967153	3.64788
ENSMUST00000014321.4	ENSMUSG00000014177.10	24.8224	12.7234	chr11	62872931	62873777	-0.964158	17.7715
ENSMUST00000014321.4	ENSMUSG00000014177.10	24.8224	12.7234	chr11	62903798	62904423	-0.964158	17.7715
ENSMUST00000014321.4	ENSMUSG00000014177.10	24.8224	12.7234	chr11	63109128	63109565	-0.964158	17.7715
ENSMUST00000014321.4	ENSMUSG00000014177.10	24.8224	12.7234	chr11	63136759	63137313	-0.964158	17.7715
ENSMUST00000014321.4	ENSMUSG00000014177.10	24.8224	12.7234	chr11	63179948	63180670	-0.964158	17.7715
ENSMUST00000014321.4	ENSMUSG00000014177.10	24.8224	12.7234	chr11	63201946	63202453	-0.964158	17.7715
ENSMUST00000014321.4	ENSMUSG00000014177.10	24.8224	12.7234	chr11	63267790	63271615	-0.964158	17.7715
ENSMUST00000014321.4	ENSMUSG00000014177.10	24.8224	12.7234	chr11	63349956	63350841	-0.964158	17.7715
ENSMUST00000069536.11	ENSMUSG00000055799.13	18.3973	9.43621	chr6	72753833	72758972	-0.963215	13.1758
ENSMUST00000069536.11	ENSMUSG00000055799.13	18.3973	9.43621	chr6	72786986	72795619	-0.963215	13.1758
ENSMUST00000069536.11	ENSMUSG00000055799.13	18.3973	9.43621	chr6	72841003	72841772	-0.963215	13.1758
ENSMUST00000168747.2	ENSMUSG00000025324.8	2.07589	1.06481	chr7	58224648	58226249	-0.963134	1.48675
ENSMUST00000168747.2	ENSMUSG00000025324.8	2.07589	1.06481	chr7	58668459	58669215	-0.963134	1.48675
ENSMUST00000030121.12	ENSMUSG00000028413.13	17.9605	9.21284	chr4	40856508	40856919	-0.96311	12.8634
ENSMUST00000008350.15	ENSMUSG00000008206.16	3.55309	1.82317	chr8	4436404	4437028	-0.962625	2.54517
ENSMUST00000008350.15	ENSMUSG00000008206.16	3.55309	1.82317	chr8	4481574	4482126	-0.962625	2.54517
ENSMUST00000051867.6	ENSMUSG00000031683.16	21.7653	11.1844	chr8	78719590	78720590	-0.960542	15.6023
ENSMUST00000051867.6	ENSMUSG00000031683.16	21.7653	11.1844	chr8	78912398	78912997	-0.960542	15.6023
ENSMUST00000092794.11	ENSMUSG00000069769.13	4.23415	2.17598	chr11	88526532	88534975	-0.960407	3.03536
ENSMUST00000092794.11	ENSMUSG00000069769.13	4.23415	2.17598	chr11	88583084	88583846	-0.960407	3.03536
ENSMUST00000092794.11	ENSMUSG00000069769.13	4.23415	2.17598	chr11	88644509	88645183	-0.960407	3.03536
ENSMUST00000092794.11	ENSMUSG00000069769.13	4.23415	2.17598	chr11	88670677	88671556	-0.960407	3.03536
ENSMUST00000092794.11	ENSMUSG00000069769.13	4.23415	2.17598	chr11	88689643	88690726	-0.960407	3.03536
ENSMUST00000003115.8	ENSMUSG00000003031.14	25.7589	13.2382	chr6	134960932	134961670	-0.960364	18.4662
ENSMUST00000115227.9	ENSMUSG00000046598.15	4.91001	2.52363	chr16	31473118	31473651	-0.960226	3.52009
ENSMUST00000201489.3	ENSMUSG00000037795.14	19.486	10.032	chr5	65762572	65763297	-0.957829	13.9815
ENSMUST00000044220.10	ENSMUSG00000039163.10	6.68394	3.4469	chr9	118255220	118266904	-0.955399	4.79988
ENSMUST00000002389.8	ENSMUSG00000022218.16	13.3382	6.87986	chr14	55702625	55703257	-0.955113	9.5794
ENSMUST00000161198.2	ENSMUSG00000057103.10	1.05746	0.546171	chr6	85849000	85849852	-0.953178	0.75997
ENSMUST00000066994.6	ENSMUSG00000034522.10	16.9542	8.75757	chr14	65464765	65465348	-0.95304	12.1851
ENSMUST00000000724.14	ENSMUSG00000000708.14	38.6549	19.9698	chr17	53551341	53562388	-0.952831	27.7836
ENSMUST00000064139.7	ENSMUSG00000028517.8	12.941	6.69614	chr4	105158892	105170262	-0.950548	9.30885
ENSMUST00000064139.7	ENSMUSG00000028517.8	12.941	6.69614	chr4	105195820	105196666	-0.950548	9.30885
ENSMUST00000064139.7	ENSMUSG00000028517.8	12.941	6.69614	chr4	105223902	105225744	-0.950548	9.30885
ENSMUST00000064139.7	ENSMUSG00000028517.8	12.941	6.69614	chr4	105276157	105277417	-0.950548	9.30885
ENSMUST00000064139.7	ENSMUSG00000028517.8	12.941	6.69614	chr4	105448909	105460912	-0.950548	9.30885
ENSMUST00000047950.5	ENSMUSG00000039967.14	23.3488	12.0829	chr4	34885495	34886169	-0.950382	16.7965
ENSMUST00000047950.5	ENSMUSG00000039967.14	23.3488	12.0829	chr4	35006487	35007061	-0.950382	16.7965
ENSMUST00000231579.1	ENSMUSG00000022849.5	43.2711	22.3973	chr16	35799949	35800578	-0.950079	31.1313
ENSMUST00000048116.14	ENSMUSG00000041313.14	15.0941	7.81663	chr5	148466724	148467613	-0.949366	10.8621
ENSMUST00000171686.8	ENSMUSG00000021418.15	1.55999	0.808533	chr13	35852593	35857883	-0.948158	1.12308
ENSMUST00000027421.12	ENSMUSG00000026219.14	38.0327	19.7203	chr1	84636822	84641239	-0.947559	27.3864
ENSMUST00000054471.9	ENSMUSG00000046567.10	8.44727	4.38096	chr10	101166766	101167518	-0.947238	6.08335
ENSMUST00000114471.2	ENSMUSG00000022637.11	3.05863	1.58912	chr16	52718161	52718599	-0.944658	2.20466
ENSMUST00000114471.2	ENSMUSG00000022637.11	3.05863	1.58912	chr16	53664583	53665211	-0.944658	2.20466
ENSMUST00000112830.2	ENSMUSG00000007827.10	5.7006	2.96611	chr6	118769497	118770272	-0.942542	4.11201
ENSMUST00000034591.10	ENSMUSG00000032086.12	2.75589	1.43452	chr9	45841076	45841634	-0.94195	1.98831
ENSMUST00000065856.7	ENSMUSG00000053414.8	19.208	10.0011	chr16	90433405	90437900	-0.941549	13.8601
ENSMUST00000065856.7	ENSMUSG00000053414.8	19.208	10.0011	chr16	90522379	90522598	-0.941549	13.8601
ENSMUST00000006071.13	ENSMUSG00000005917.15	0.123061	0.0641462	chr11	21988158	21988989	-0.939938	0.0888476
ENSMUST00000006071.13	ENSMUSG00000005917.15	0.123061	0.0641462	chr11	22007879	22008075	-0.939938	0.0888476
ENSMUST00000006071.13	ENSMUSG00000005917.15	0.123061	0.0641462	chr11	22038936	22039421	-0.939938	0.0888476
ENSMUST00000094464.9	ENSMUSG00000028977.16	0.548167	0.285834	chr4	148738374	148739556	-0.939438	0.395834
ENSMUST00000094464.9	ENSMUSG00000028977.16	0.548167	0.285834	chr4	148789100	148789873	-0.939438	0.395834
ENSMUST00000094464.9	ENSMUSG00000028977.16	0.548167	0.285834	chr4	148912946	148913614	-0.939438	0.395834
ENSMUST00000142739.7	ENSMUSG00000017376.15	17.044	8.89099	chr11	78668402	78669318	-0.938848	12.3101
ENSMUST00000024701.8	ENSMUSG00000023908.8	11.8644	6.19458	chr17	23727259	23727272	-0.937561	8.57292
ENSMUST00000024486.13	ENSMUSG00000023723.17	24.9678	13.0604	chr11	88193022	88202602	-0.93487	18.0579
ENSMUST00000060095.14	ENSMUSG00000030306.14	0.750336	0.392747	chr6	148598937	148599596	-0.933937	0.542856
ENSMUST00000115579.7	ENSMUSG00000004631.15	3.83726	2.00854	chr6	4677241	4685502	-0.933929	2.7762
ENSMUST00000115579.7	ENSMUSG00000004631.15	3.83726	2.00854	chr6	4738581	4740335	-0.933929	2.7762
ENSMUST00000106849.8	ENSMUSG00000056144.14	0.712106	0.373035	chr7	104243805	104244156	-0.932781	0.515403
ENSMUST00000106849.8	ENSMUSG00000056144.14	0.712106	0.373035	chr7	104299390	104299948	-0.932781	0.515403
ENSMUST00000046755.13	ENSMUSG00000020173.17	7.27738	3.82429	chr11	12811852	12812016	-0.928227	5.27549
ENSMUST00000046755.13	ENSMUSG00000020173.17	7.27738	3.82429	chr11	13978380	13978988	-0.928227	5.27549
ENSMUST00000046755.13	ENSMUSG00000020173.17	7.27738	3.82429	chr11	14072107	14072827	-0.928227	5.27549
ENSMUST00000046755.13	ENSMUSG00000020173.17	7.27738	3.82429	chr11	14159385	14159991	-0.928227	5.27549
ENSMUST00000022727.9	ENSMUSG00000022130.10	42.7533	22.4799	chr14	117837552	117838163	-0.9274	31.0015
ENSMUST00000022727.9	ENSMUSG00000022130.10	42.7533	22.4799	chr14	117852669	117853385	-0.9274	31.0015
ENSMUST00000113865.4	ENSMUSG00000039191.12	1.62583	0.855493	chr5	53592148	53592596	-0.926348	1.17936
ENSMUST00000113865.4	ENSMUSG00000039191.12	1.62583	0.855493	chr5	53671302	53671961	-0.926348	1.17936
ENSMUST00000230614.1	ENSMUSG00000049076.11	6.68903	3.51971	chr16	31169281	31169989	-0.92634	4.85216
ENSMUST00000036572.3	ENSMUSG00000040616.3	10.9015	5.74126	chr4	142138276	142138948	-0.925087	7.91128
ENSMUST00000069792.13	ENSMUSG00000002881.14	1.99799	1.05388	chr1	52527617	52528232	-0.922839	1.45108
ENSMUST00000051446.15	ENSMUSG00000037876.17	1.38332	0.729829	chr10	67187772	67188210	-0.922505	1.00478
ENSMUST00000029170.7	ENSMUSG00000027641.13	4.13133	2.18116	chr2	157186235	157187054	-0.921511	3.00185
ENSMUST00000038382.4	ENSMUSG00000042686.5	1.6935	0.894671	chr1	17250439	17251303	-0.920579	1.2309
ENSMUST00000022450.5	ENSMUSG00000040651.9	41.5657	21.9629	chr14	27272289	27273616	-0.920325	30.2143
ENSMUST00000022450.5	ENSMUSG00000040651.9	41.5657	21.9629	chr14	27347017	27349246	-0.920325	30.2143
ENSMUST00000022450.5	ENSMUSG00000040651.9	41.5657	21.9629	chr14	27368533	27369249	-0.920325	30.2143
ENSMUST00000022450.5	ENSMUSG00000040651.9	41.5657	21.9629	chr14	27384419	27385229	-0.920325	30.2143
ENSMUST00000086461.12	ENSMUSG00000029363.14	74.4015	39.319	chr5	117396515	117397189	-0.920105	54.0869
ENSMUST00000110824.8	ENSMUSG00000020564.17	4.94609	2.61491	chr12	33197363	33197761	-0.919527	3.59633
ENSMUST00000110824.8	ENSMUSG00000020564.17	4.94609	2.61491	chr12	33220423	33220806	-0.919527	3.59633
ENSMUST00000110824.8	ENSMUSG00000020564.17	4.94609	2.61491	chr12	33265020	33273624	-0.919527	3.59633
ENSMUST00000166646.1	ENSMUSG00000032849.14	6.42226	3.39595	chr14	118696719	118697517	-0.919266	4.67008
ENSMUST00000166646.1	ENSMUSG00000032849.14	6.42226	3.39595	chr14	118751075	118751704	-0.919266	4.67008
ENSMUST00000056749.13	ENSMUSG00000042997.13	4.25212	2.24843	chr3	53457460	53458257	-0.919264	3.09202
ENSMUST00000026043.11	ENSMUSG00000025060.14	14.3673	7.5986	chr19	47625128	47625963	-0.918983	10.4485
ENSMUST00000085809.10	ENSMUSG00000030583.16	2.70054	1.42879	chr7	29489498	29490310	-0.918454	1.96431
ENSMUST00000022529.7	ENSMUSG00000021957.7	32.6204	17.2853	chr14	30574240	30574838	-0.916229	23.7456
ENSMUST00000005066.8	ENSMUSG00000004936.8	81.807	43.3613	chr9	64267091	64267749	-0.915816	59.5589
ENSMUST00000027267.13	ENSMUSG00000026098.13	14.7504	7.8281	chr1	53209992	53210622	-0.91402	10.7456
ENSMUST00000058524.2	ENSMUSG00000047749.2	2.94226	1.56212	chr6	38292963	38293836	-0.913419	2.14387
ENSMUST00000070877.6	ENSMUSG00000022244.7	5.12453	2.72524	chr15	10976953	10977673	-0.911036	3.73705
ENSMUST00000069614.6	ENSMUSG00000035910.15	0.0177247	0.0094288	chr13	25052600	25053089	-0.910615	0.0129276
ENSMUST00000069614.6	ENSMUSG00000035910.15	0.0177247	0.0094288	chr13	25274812	25275388	-0.910615	0.0129276
ENSMUST00000069614.6	ENSMUSG00000035910.15	0.0177247	0.0094288	chr13	25451507	25452028	-0.910615	0.0129276
ENSMUST00000069614.6	ENSMUSG00000035910.15	0.0177247	0.0094288	chr13	25639547	25640347	-0.910615	0.0129276
ENSMUST00000069614.6	ENSMUSG00000035910.15	0.0177247	0.0094288	chr13	26113788	26124778	-0.910615	0.0129276
ENSMUST00000053594.6	ENSMUSG00000045867.10	8.42801	4.48392	chr10	95175202	95175996	-0.910431	6.1474
ENSMUST00000053594.6	ENSMUSG00000045867.10	8.42801	4.48392	chr10	95220196	95220949	-0.910431	6.1474
ENSMUST00000053594.6	ENSMUSG00000045867.10	8.42801	4.48392	chr10	95258121	95258751	-0.910431	6.1474
ENSMUST00000053594.6	ENSMUSG00000045867.10	8.42801	4.48392	chr10	95302100	95302839	-0.910431	6.1474
ENSMUST00000097786.9	ENSMUSG00000026131.18	0.800533	0.42594	chr1	34006712	34007682	-0.910311	0.583934
ENSMUST00000097786.9	ENSMUSG00000026131.18	0.800533	0.42594	chr1	34103010	34104437	-0.910311	0.583934
ENSMUST00000097786.9	ENSMUSG00000026131.18	0.800533	0.42594	chr1	34140062	34141119	-0.910311	0.583934
ENSMUST00000095998.5	ENSMUSG00000044948.16	1.41023	0.751119	chr19	47985598	47985997	-0.908817	1.0292
ENSMUST00000095998.5	ENSMUSG00000044948.16	1.41023	0.751119	chr19	48125806	48126128	-0.908817	1.0292
ENSMUST00000095998.5	ENSMUSG00000044948.16	1.41023	0.751119	chr19	48630816	48631275	-0.908817	1.0292
ENSMUST00000095998.5	ENSMUSG00000044948.16	1.41023	0.751119	chr19	49242500	49243149	-0.908817	1.0292
ENSMUST00000095998.5	ENSMUSG00000044948.16	1.41023	0.751119	chr19	49263750	49264258	-0.908817	1.0292
ENSMUST00000095998.5	ENSMUSG00000044948.16	1.41023	0.751119	chr19	49675677	49676415	-0.908817	1.0292
ENSMUST00000095998.5	ENSMUSG00000044948.16	1.41023	0.751119	chr19	50439528	50440907	-0.908817	1.0292
ENSMUST00000018571.4	ENSMUSG00000018427.7	5.65136	3.01053	chr11	86922391	86922867	-0.908581	4.12475
ENSMUST00000018571.4	ENSMUSG00000018427.7	5.65136	3.01053	chr11	86968905	86969910	-0.908581	4.12475
ENSMUST00000018571.4	ENSMUSG00000018427.7	5.65136	3.01053	chr11	86995990	86996732	-0.908581	4.12475
ENSMUST00000026221.5	ENSMUSG00000025203.5	188.59	100.515	chr19	44261761	44266429	-0.907842	137.681
ENSMUST00000026221.5	ENSMUSG00000025203.5	188.59	100.515	chr19	44280343	44281423	-0.907842	137.681
ENSMUST00000036188.7	ENSMUSG00000042677.7	6.28744	3.3512	chr4	125134207	125134663	-0.907795	4.59026
ENSMUST00000036188.7	ENSMUSG00000042677.7	6.28744	3.3512	chr4	125164780	125165458	-0.907795	4.59026
ENSMUST00000036188.7	ENSMUSG00000042677.7	6.28744	3.3512	chr4	125282572	125283355	-0.907795	4.59026
ENSMUST00000065504.16	ENSMUSG00000021814.17	2.81918	1.50276	chr14	20477156	20477598	-0.907661	2.05829
ENSMUST00000153799.7	ENSMUSG00000070643.11	5.11245	2.72671	chr1	133397313	133398211	-0.906854	3.73365
ENSMUST00000153799.7	ENSMUSG00000070643.11	5.11245	2.72671	chr1	133492190	133505122	-0.906854	3.73365
ENSMUST00000116522.7	ENSMUSG00000032475.15	1.87892	1.0031	chr9	100581526	100582433	-0.905438	1.37286
ENSMUST00000058845.8	ENSMUSG00000045763.8	88.2202	47.0994	chr15	19395764	19396280	-0.9054	64.4602
ENSMUST00000058845.8	ENSMUSG00000045763.8	88.2202	47.0994	chr15	19863992	19864645	-0.9054	64.4602
ENSMUST00000058845.8	ENSMUSG00000045763.8	88.2202	47.0994	chr15	21366151	21366823	-0.9054	64.4602
ENSMUST00000058845.8	ENSMUSG00000045763.8	88.2202	47.0994	chr15	23403976	23404808	-0.9054	64.4602
ENSMUST00000058845.8	ENSMUSG00000045763.8	88.2202	47.0994	chr15	24530135	24530570	-0.9054	64.4602
ENSMUST00000058845.8	ENSMUSG00000045763.8	88.2202	47.0994	chr15	25046519	25046910	-0.9054	64.4602
ENSMUST00000058845.8	ENSMUSG00000045763.8	88.2202	47.0994	chr15	25236178	25236705	-0.9054	64.4602
ENSMUST00000058845.8	ENSMUSG00000045763.8	88.2202	47.0994	chr15	25331732	25332773	-0.9054	64.4602
ENSMUST00000006632.7	ENSMUSG00000006463.13	4.02453	2.14908	chr19	4896516	4897305	-0.905101	2.94092
ENSMUST00000042734.2	ENSMUSG00000038323.3	13.2531	7.07896	chr1	57281357	57282047	-0.904721	9.68598
ENSMUST00000042734.2	ENSMUSG00000038323.3	13.2531	7.07896	chr1	57301034	57301555	-0.904721	9.68598
ENSMUST00000119582.2	ENSMUSG00000030031.14	16.2052	8.65627	chr6	94951828	94952797	-0.904639	11.8438
ENSMUST00000119582.2	ENSMUSG00000030031.14	16.2052	8.65627	chr6	95013122	95013628	-0.904639	11.8438
ENSMUST00000119582.2	ENSMUSG00000030031.14	16.2052	8.65627	chr6	95110008	95110494	-0.904639	11.8438
ENSMUST00000021900.13	ENSMUSG00000021451.16	5.03642	2.69282	chr13	51729838	51730634	-0.903281	3.68269
ENSMUST00000021390.8	ENSMUSG00000021003.10	2.34364	1.25346	chr12	96617101	96617599	-0.902835	1.71396
ENSMUST00000021390.8	ENSMUSG00000021003.10	2.34364	1.25346	chr12	97402897	97403558	-0.902835	1.71396
ENSMUST00000025925.10	ENSMUSG00000060675.13	0.504846	0.2701	chr19	7583071	7584109	-0.90235	0.369268
ENSMUST00000027988.7	ENSMUSG00000026676.7	3.8912	2.08282	chr2	5171286	5171817	-0.901677	2.84687
ENSMUST00000027988.7	ENSMUSG00000026676.7	3.8912	2.08282	chr2	5219880	5220637	-0.901677	2.84687
ENSMUST00000027988.7	ENSMUSG00000026676.7	3.8912	2.08282	chr2	5356806	5357707	-0.901677	2.84687
ENSMUST00000027988.7	ENSMUSG00000026676.7	3.8912	2.08282	chr2	5372721	5373389	-0.901677	2.84687
ENSMUST00000030984.13	ENSMUSG00000029101.16	4.03263	2.15941	chr5	34968293	34968923	-0.901084	2.95095
ENSMUST00000030984.13	ENSMUSG00000029101.16	4.03263	2.15941	chr5	34998627	34999121	-0.901084	2.95095
ENSMUST00000072777.13	ENSMUSG00000056758.14	13.1231	7.02744	chr10	120388432	120389010	-0.901037	9.60322
ENSMUST00000170992.8	ENSMUSG00000021000.16	16.1463	8.64957	chr12	59173147	59174227	-0.900503	11.8177
ENSMUST00000119464.1	ENSMUSG00000022900.14	17.0869	9.16165	chr16	36531721	36532380	-0.899211	12.5118
ENSMUST00000119464.1	ENSMUSG00000022900.14	17.0869	9.16165	chr16	36649045	36649772	-0.899211	12.5118
ENSMUST00000119464.1	ENSMUSG00000022900.14	17.0869	9.16165	chr16	36674666	36675485	-0.899211	12.5118
ENSMUST00000119464.1	ENSMUSG00000022900.14	17.0869	9.16165	chr16	36707643	36708574	-0.899211	12.5118
ENSMUST00000170127.8	ENSMUSG00000022307.16	7.28307	3.90505	chr15	41658099	41658676	-0.899206	5.33299
ENSMUST00000079896.8	ENSMUSG00000025521.15	2.44858	1.31292	chr8	64952094	64952581	-0.899166	1.79298
ENSMUST00000079896.8	ENSMUSG00000025521.15	2.44858	1.31292	chr8	65033660	65048272	-0.899166	1.79298
ENSMUST00000079896.8	ENSMUSG00000025521.15	2.44858	1.31292	chr8	65061954	65068615	-0.899166	1.79298
ENSMUST00000079896.8	ENSMUSG00000025521.15	2.44858	1.31292	chr8	65208448	65209351	-0.899166	1.79298
ENSMUST00000073150.5	ENSMUSG00000021846.9	2.28649	1.22826	chr14	48012533	48012990	-0.896519	1.67583
ENSMUST00000050178.12	ENSMUSG00000043913.14	1.05663	0.567656	chr5	116289830	116290344	-0.896381	0.774469
ENSMUST00000084519.6	ENSMUSG00000042055.13	18.1834	9.76922	chr7	129987525	129988028	-0.896307	13.3281
ENSMUST00000110132.2	ENSMUSG00000044991.10	0.444363	0.238886	chr2	132647007	132649757	-0.895416	0.32581
ENSMUST00000110132.2	ENSMUSG00000044991.10	0.444363	0.238886	chr2	132701347	132702462	-0.895416	0.32581
ENSMUST00000194134.5	ENSMUSG00000027820.12	23.3871	12.5818	chr3	62938396	62939181	-0.894375	17.1538
ENSMUST00000194134.5	ENSMUSG00000027820.12	23.3871	12.5818	chr3	63294940	63295620	-0.894375	17.1538
ENSMUST00000000727.3	ENSMUSG00000000711.3	30.5069	16.4219	chr10	128685526	128686168	-0.893515	22.3826
ENSMUST00000182209.7	ENSMUSG00000034165.16	110.575	59.5342	chr17	47566025	47572194	-0.893235	81.1357
ENSMUST00000160271.7	ENSMUSG00000028559.17	16.6803	8.98106	chr4	109073090	109073782	-0.893188	12.2396
ENSMUST00000105454.2	ENSMUSG00000058806.14	0.306969	0.165331	chr10	61928692	61929950	-0.892736	0.225281
ENSMUST00000105454.2	ENSMUSG00000058806.14	0.306969	0.165331	chr10	62009971	62012837	-0.892736	0.225281
ENSMUST00000105454.2	ENSMUSG00000058806.14	0.306969	0.165331	chr10	62036646	62037345	-0.892736	0.225281
ENSMUST00000056089.7	ENSMUSG00000050777.7	4.12077	2.22217	chr1	120077619	120078209	-0.890945	3.02606
ENSMUST00000077088.10	ENSMUSG00000030254.16	7.81447	4.21489	chr6	112603758	112604471	-0.890653	5.73909
ENSMUST00000065119.14	ENSMUSG00000037339.17	10.8662	5.86096	chr5	33511675	33512181	-0.890639	7.98037
ENSMUST00000061280.16	ENSMUSG00000051285.17	23.8973	12.907	chr1	7046931	7047897	-0.888694	17.5625
ENSMUST00000061280.16	ENSMUSG00000051285.17	23.8973	12.907	chr1	7312531	7319845	-0.888694	17.5625
ENSMUST00000061280.16	ENSMUSG00000051285.17	23.8973	12.907	chr1	7451438	7452187	-0.888694	17.5625
ENSMUST00000061280.16	ENSMUSG00000051285.17	23.8973	12.907	chr1	7591145	7591682	-0.888694	17.5625
ENSMUST00000061280.16	ENSMUSG00000051285.17	23.8973	12.907	chr1	7671353	7672022	-0.888694	17.5625
ENSMUST00000061280.16	ENSMUSG00000051285.17	23.8973	12.907	chr1	7732658	7733187	-0.888694	17.5625
ENSMUST00000020312.12	ENSMUSG00000009647.13	15.2439	8.24478	chr10	59545054	59559291	-0.886679	11.2108
ENSMUST00000020312.12	ENSMUSG00000009647.13	15.2439	8.24478	chr10	59580431	59581223	-0.886679	11.2108
ENSMUST00000020312.12	ENSMUSG00000009647.13	15.2439	8.24478	chr10	59640780	59641543	-0.886679	11.2108
ENSMUST00000088174.3	ENSMUSG00000045216.7	26.9901	14.5994	chr1	35697555	35698499	-0.886521	19.8504
ENSMUST00000088174.3	ENSMUSG00000045216.7	26.9901	14.5994	chr1	35749989	35750574	-0.886521	19.8504
ENSMUST00000088174.3	ENSMUSG00000045216.7	26.9901	14.5994	chr1	35811228	35811927	-0.886521	19.8504
ENSMUST00000088174.3	ENSMUSG00000045216.7	26.9901	14.5994	chr1	35841532	35842123	-0.886521	19.8504
ENSMUST00000088174.3	ENSMUSG00000045216.7	26.9901	14.5994	chr1	35944169	35944887	-0.886521	19.8504
ENSMUST00000095188.5	ENSMUSG00000071037.5	7.18301	3.88768	chr17	85101603	85102416	-0.885679	5.28443
ENSMUST00000095188.5	ENSMUSG00000071037.5	7.18301	3.88768	chr17	85142458	85163586	-0.885679	5.28443
ENSMUST00000095188.5	ENSMUSG00000071037.5	7.18301	3.88768	chr17	85256611	85257529	-0.885679	5.28443
ENSMUST00000095188.5	ENSMUSG00000071037.5	7.18301	3.88768	chr17	85348877	85349509	-0.885679	5.28443
ENSMUST00000075578.6	ENSMUSG00000031974.8	13.3831	7.251	chr8	123993564	123994546	-0.88416	9.85093
ENSMUST00000032779.11	ENSMUSG00000030560.17	15.7169	8.52759	chr7	88259161	88259794	-0.882107	11.577
ENSMUST00000032779.11	ENSMUSG00000030560.17	15.7169	8.52759	chr7	88405222	88405644	-0.882107	11.577
ENSMUST00000032779.11	ENSMUSG00000030560.17	15.7169	8.52759	chr7	88429579	88430202	-0.882107	11.577
ENSMUST00000044672.10	ENSMUSG00000038481.13	6.92309	3.75653	chr10	40362774	40363629	-0.882015	5.09969
ENSMUST00000044672.10	ENSMUSG00000038481.13	6.92309	3.75653	chr10	40425541	40426333	-0.882015	5.09969
ENSMUST00000044672.10	ENSMUSG00000038481.13	6.92309	3.75653	chr10	40479581	40480122	-0.882015	5.09969
ENSMUST00000035220.11	ENSMUSG00000032601.13	14.9207	8.09664	chr9	108710449	108724315	-0.88192	10.9912
ENSMUST00000089494.5	ENSMUSG00000050222.11	6.17306	3.3523	chr14	57529913	57537750	-0.880835	4.54906
ENSMUST00000027580.10	ENSMUSG00000026342.10	15.8826	8.62521	chr1	125687897	125688388	-0.880816	11.7043
ENSMUST00000027580.10	ENSMUSG00000026342.10	15.8826	8.62521	chr1	125744594	125745133	-0.880816	11.7043
ENSMUST00000027580.10	ENSMUSG00000026342.10	15.8826	8.62521	chr1	126072516	126073061	-0.880816	11.7043
ENSMUST00000027580.10	ENSMUSG00000026342.10	15.8826	8.62521	chr1	126128938	126129711	-0.880816	11.7043
ENSMUST00000079258.6	ENSMUSG00000063160.12	12.4459	6.76162	chr7	27258283	27258697	-0.88023	9.17357
[truncated: 5,217 more rows]

## Sheet: Other genes
Transcript		Expression (tpm)		Expression change statistics
Esnembl Transcript ID	Esnembl Gene ID	Luc RNAi	Ctr9 RNAi	Log2(fold change)	Geom. mean (tpm)
ENSMUST00000220144.1	ENSMUSG00000112690.1	20.9398	0.000345499	-15.8872	0.0850569
ENSMUST00000121302.1	ENSMUSG00000062846.7	10.7391	0.000280517	-15.2244	0.0548862
ENSMUST00000121308.1	ENSMUSG00000068200.6	10.7391	0.000280517	-15.2244	0.0548862
ENSMUST00000056888.12	ENSMUSG00000005986.15	5.2405	0.000140603	-15.1858	0.0271446
ENSMUST00000165095.8	ENSMUSG00000016664.16	7.57866	0.000239184	-14.9515	0.0425757
ENSMUST00000150759.7	ENSMUSG00000020770.13	6.11477	0.000209378	-14.8339	0.0357813
ENSMUST00000221532.1	ENSMUSG00000021012.16	4.65209	0.000161827	-14.8111	0.0274378
ENSMUST00000206405.1	ENSMUSG00000074887.4	12.0867	0.000461693	-14.6761	0.0747017
ENSMUST00000040594.10	ENSMUSG00000036552.18	5.07584	0.000204954	-14.5961	0.0322539
ENSMUST00000132217.7	ENSMUSG00000053841.15	1.91387	0.000118626	-13.9778	0.0150677
ENSMUST00000212790.1	ENSMUSG00000015016.8	2.03511	0.000132256	-13.9095	0.016406
ENSMUST00000139907.1	ENSMUSG00000039671.18	5.68052	0.000384706	-13.85	0.0467475
ENSMUST00000188109.6	ENSMUSG00000025950.16	6.57286	0.000450148	-13.8338	0.0543945
ENSMUST00000098763.6	ENSMUSG00000062127.11	4.9375	0.000338775	-13.8312	0.0408987
ENSMUST00000113584.7	ENSMUSG00000033021.16	8.66708	0.000601216	-13.8154	0.0721858
ENSMUST00000112907.7	ENSMUSG00000031278.12	1.8636	0.000130251	-13.8045	0.01558
ENSMUST00000130172.1	ENSMUSG00000020719.14	27.862	0.00202413	-13.7487	0.237479
ENSMUST00000206044.1	ENSMUSG00000075701.9	2.12187	0.000160902	-13.6869	0.0184774
ENSMUST00000175679.7	ENSMUSG00000029036.18	3.716	0.000282025	-13.6856	0.0323729
ENSMUST00000138302.8	ENSMUSG00000047731.17	4.64728	0.000424423	-13.4186	0.0444119
ENSMUST00000217046.1	ENSMUSG00000045659.18	1.84643	0.000174912	-13.3658	0.0179712
ENSMUST00000219805.1	ENSMUSG00000019978.16	1.52019	0.000155889	-13.2514	0.0153942
ENSMUST00000174299.7	ENSMUSG00000039656.16	1.76247	0.000199106	-13.1118	0.0187328
ENSMUST00000122247.1	ENSMUSG00000083049.1	3.80793	0.000473589	-12.9731	0.0424664
ENSMUST00000147534.1	ENSMUSG00000020454.17	7.81622	0.000975405	-12.9682	0.0873154
ENSMUST00000036225.14	ENSMUSG00000038388.14	3.07065	0.000394249	-12.9271	0.0347937
ENSMUST00000074246.6	ENSMUSG00000057367.12	6.60088	0.000854161	-12.9159	0.075088
ENSMUST00000109701.9	ENSMUSG00000027593.15	2.51661	0.000330162	-12.896	0.0288251
ENSMUST00000113726.7	ENSMUSG00000070780.11	6.49961	0.000932405	-12.7671	0.0778477
ENSMUST00000231339.1	ENSMUSG00000052407.17	1.06958	0.000160772	-12.6997	0.0131133
ENSMUST00000186239.6	ENSMUSG00000019813.16	8.59439	0.00129735	-12.6936	0.105593
ENSMUST00000220163.1	ENSMUSG00000003345.16	5.52021	0.000853741	-12.6586	0.0686501
ENSMUST00000163079.8	ENSMUSG00000043467.19	0.828752	0.00013237	-12.6121	0.0104739
ENSMUST00000087181.11	ENSMUSG00000051674.15	1.82275	0.000309754	-12.5227	0.0237614
ENSMUST00000134194.7	ENSMUSG00000024835.14	4.89368	0.000858407	-12.477	0.0648133
ENSMUST00000164242.8	ENSMUSG00000040312.14	6.86176	0.00121682	-12.4612	0.0913757
ENSMUST00000073392.10	ENSMUSG00000031174.17	1.69188	0.000307156	-12.4274	0.0227963
ENSMUST00000144283.1	ENSMUSG00000057554.13	1.69621	0.000331592	-12.3206	0.023716
ENSMUST00000168546.2	ENSMUSG00000026113.17	0.545189	0.00010961	-12.2802	0.00773034
ENSMUST00000169734.7	ENSMUSG00000017288.15	2.37036	0.000519734	-12.155	0.0350992
ENSMUST00000178812.8	ENSMUSG00000006932.17	10.667	0.0024694	-12.0767	0.162299
ENSMUST00000188717.1	ENSMUSG00000073538.10	0.430724	0.000108688	-11.9524	0.00684211
ENSMUST00000113504.9	ENSMUSG00000024947.16	2.71748	0.000690877	-11.9416	0.0433295
ENSMUST00000170468.7	ENSMUSG00000029507.16	5.88281	0.00156461	-11.8765	0.0959391
ENSMUST00000156717.1	ENSMUSG00000024862.16	0.719336	0.000192886	-11.8647	0.0117792
ENSMUST00000022140.11	ENSMUSG00000021638.12	0.373067	0.000102756	-11.826	0.00619152
ENSMUST00000123884.7	ENSMUSG00000057110.15	0.521755	0.000146379	-11.7994	0.00873922
ENSMUST00000119945.7	ENSMUSG00000034729.16	30.3645	0.00875885	-11.7594	0.515711
ENSMUST00000003640.3	ENSMUSG00000003545.3	0.998702	0.000292324	-11.7383	0.0170864
ENSMUST00000211061.1	ENSMUSG00000059070.16	20.6455	0.00605334	-11.7358	0.353517
ENSMUST00000233506.1	ENSMUSG00000117310.1	3.23608	0.000953858	-11.7282	0.0555586
ENSMUST00000113727.7	ENSMUSG00000024862.16	0.421998	0.000128803	-11.6779	0.00737256
ENSMUST00000111484.8	ENSMUSG00000022185.19	3.69102	0.00120856	-11.5765	0.0667894
ENSMUST00000066885.5	ENSMUSG00000054074.9	0.398406	0.000132568	-11.5533	0.00726745
ENSMUST00000056034.12	ENSMUSG00000024426.17	0.531882	0.000177119	-11.5522	0.009706
ENSMUST00000061973.4	ENSMUSG00000049734.9	0.301573	0.000104773	-11.491	0.00562109
ENSMUST00000112394.1	ENSMUSG00000044647.16	0.383902	0.000136416	-11.4585	0.00723674
ENSMUST00000144624.7	ENSMUSG00000004815.12	0.797205	0.000284565	-11.452	0.0150618
ENSMUST00000178868.7	ENSMUSG00000024735.13	6.05029	0.00219272	-11.4301	0.115181
ENSMUST00000181986.7	ENSMUSG00000032582.14	7.5446	0.00277855	-11.4069	0.144786
ENSMUST00000115735.7	ENSMUSG00000037058.14	6.58992	0.00248775	-11.3712	0.128039
ENSMUST00000105245.2	ENSMUSG00000039994.15	2.27004	0.000884961	-11.3248	0.0448207
ENSMUST00000232874.1	ENSMUSG00000005936.19	3.70462	0.00153726	-11.2347	0.075465
ENSMUST00000124386.1	ENSMUSG00000025059.16	2.4162	0.00103892	-11.1834	0.0501023
ENSMUST00000036462.11	ENSMUSG00000036002.12	1.46389	0.00064459	-11.1491	0.0307182
ENSMUST00000214275.1	ENSMUSG00000023262.13	6.04999	0.00296043	-10.9969	0.13383
ENSMUST00000107811.3	ENSMUSG00000003423.15	29.0897	0.0154182	-10.8817	0.669709
ENSMUST00000137158.7	ENSMUSG00000044465.19	2.76678	0.00154934	-10.8023	0.0654728
ENSMUST00000044620.10	ENSMUSG00000041147.10	1.37341	0.000769693	-10.8012	0.0325131
ENSMUST00000038859.13	ENSMUSG00000039936.18	0.853256	0.000496122	-10.7481	0.0205747
ENSMUST00000146588.1	ENSMUSG00000002320.15	0.814566	0.000484423	-10.7155	0.0198644
ENSMUST00000164304.7	ENSMUSG00000056917.12	3.5475	0.00212184	-10.7073	0.0867596
ENSMUST00000197720.1	ENSMUSG00000028107.14	0.366783	0.00022231	-10.6881	0.00902992
ENSMUST00000223927.1	ENSMUSG00000033111.16	0.767258	0.000517548	-10.5338	0.0199272
ENSMUST00000177752.7	ENSMUSG00000056629.15	22.0258	0.0163422	-10.3964	0.599958
ENSMUST00000191329.1	ENSMUSG00000048874.15	1.51618	0.00113549	-10.3829	0.0414923
ENSMUST00000106479.7	ENSMUSG00000028696.12	1.05613	0.000792016	-10.381	0.0289218
ENSMUST00000233969.1	ENSMUSG00000022948.16	0.137398	0.000111348	-10.2691	0.00391139
ENSMUST00000176888.7	ENSMUSG00000021546.18	20.7137	0.0174514	-10.213	0.601235
ENSMUST00000137856.1	ENSMUSG00000045752.13	1.34069	0.00115435	-10.1817	0.0393399
ENSMUST00000076921.6	ENSMUSG00000057594.12	1.04574	0.000935942	-10.1258	0.031285
ENSMUST00000227684.1	ENSMUSG00000041765.6	2.37286	0.00213249	-10.1199	0.0711344
ENSMUST00000153904.1	ENSMUSG00000045973.18	3.92625	0.00361551	-10.0847	0.119144
ENSMUST00000114037.8	ENSMUSG00000022961.18	13.8015	0.0143383	-9.91074	0.444848
ENSMUST00000042675.8	ENSMUSG00000028745.18	2.37425	0.00250013	-9.89125	0.077045
ENSMUST00000180164.1	ENSMUSG00000054752.16	7.12209	0.00758429	-9.87507	0.232413
ENSMUST00000102810.9	ENSMUSG00000038860.15	1.1503	0.00126697	-9.82641	0.0381759
ENSMUST00000098075.2	ENSMUSG00000086712.2	1.9409	0.0021616	-9.81041	0.0647723
ENSMUST00000162688.1	ENSMUSG00000001750.15	0.622587	0.000737038	-9.72232	0.0214213
ENSMUST00000022391.13	ENSMUSG00000021843.17	22.2224	0.0265805	-9.70743	0.768559
ENSMUST00000224377.1	ENSMUSG00000021809.10	0.491356	0.000605411	-9.66464	0.0172474
ENSMUST00000197888.4	ENSMUSG00000042249.11	0.485252	0.00061104	-9.63325	0.0172194
ENSMUST00000061427.9	ENSMUSG00000043635.12	0.0999578	0.000126079	-9.63085	0.00355001
ENSMUST00000023631.16	ENSMUSG00000022914.17	2.39879	0.00302591	-9.63072	0.085197
ENSMUST00000132011.1	ENSMUSG00000032185.15	0.653621	0.000830055	-9.62103	0.0232925
ENSMUST00000125082.7	ENSMUSG00000055296.14	0.0990918	0.000129748	-9.57691	0.00358566
ENSMUST00000149476.2	ENSMUSG00000025007.13	1.71304	0.00228606	-9.54948	0.0625788
ENSMUST00000136962.7	ENSMUSG00000004056.15	4.71102	0.00637236	-9.53	0.173264
ENSMUST00000171950.7	ENSMUSG00000053819.16	0.1226	0.000175167	-9.45101	0.00463416
ENSMUST00000035646.10	ENSMUSG00000039943.16	2.10657	0.00305756	-9.4283	0.0802556
ENSMUST00000114523.9	ENSMUSG00000026781.17	5.98427	0.00882226	-9.40581	0.229771
ENSMUST00000110040.8	ENSMUSG00000021451.16	0.489336	0.000753398	-9.3432	0.0192006
ENSMUST00000217034.1	ENSMUSG00000032097.10	0.503859	0.000794395	-9.30895	0.0200066
ENSMUST00000110664.8	ENSMUSG00000022150.16	0.312847	0.000497697	-9.29597	0.0124781
ENSMUST00000180041.8	ENSMUSG00000033705.17	0.706373	0.00123897	-9.15515	0.0295834
ENSMUST00000109799.7	ENSMUSG00000003283.14	6.12538	0.0109122	-9.13271	0.258537
ENSMUST00000144643.7	ENSMUSG00000015668.13	2.0658	0.00373042	-9.11315	0.0877855
ENSMUST00000164591.2	ENSMUSG00000020009.13	0.75595	0.00145537	-9.02076	0.0331691
ENSMUST00000032796.13	ENSMUSG00000011427.16	1.49663	0.00291543	-9.00379	0.0660554
ENSMUST00000205659.1	ENSMUSG00000032777.9	0.972226	0.00191753	-8.9859	0.0431772
ENSMUST00000034755.12	ENSMUSG00000032228.16	1.92728	0.00389695	-8.95001	0.0866632
ENSMUST00000137950.7	ENSMUSG00000020289.15	1.54837	0.00321646	-8.91106	0.070571
ENSMUST00000223150.1	ENSMUSG00000021171.8	3.01501	0.00644095	-8.87067	0.139354
ENSMUST00000130748.1	ENSMUSG00000039801.7	0.525896	0.00112895	-8.86365	0.0243662
ENSMUST00000119245.7	ENSMUSG00000032386.15	1.00414	0.00223431	-8.81192	0.0473662
ENSMUST00000078752.9	ENSMUSG00000060227.15	2.28842	0.00540054	-8.72703	0.11117
ENSMUST00000168019.1	ENSMUSG00000058922.7	3.57105	0.00860435	-8.69707	0.17529
ENSMUST00000125639.1	ENSMUSG00000021177.16	0.129968	0.000317509	-8.67714	0.00642386
ENSMUST00000167692.7	ENSMUSG00000023942.15	3.94604	0.00966564	-8.67332	0.195297
ENSMUST00000101032.9	ENSMUSG00000025702.15	0.481321	0.00118863	-8.66156	0.0239189
ENSMUST00000213338.1	ENSMUSG00000032077.5	2.86523	0.00717876	-8.6407	0.143418
ENSMUST00000031583.14	ENSMUSG00000042010.16	2.06846	0.00521789	-8.63087	0.103889
ENSMUST00000127417.2	ENSMUSG00000028556.15	0.13061	0.00033886	-8.59036	0.00665271
ENSMUST00000160621.1	ENSMUSG00000025188.15	1.62296	0.0042615	-8.57305	0.083164
ENSMUST00000188402.1	ENSMUSG00000026283.13	9.05344	0.0240345	-8.55722	0.466471
ENSMUST00000211760.1	ENSMUSG00000019539.11	0.104214	0.00027717	-8.55456	0.00537448
ENSMUST00000022521.12	ENSMUSG00000021948.17	1.92788	0.00548039	-8.45852	0.102789
ENSMUST00000123516.7	ENSMUSG00000044348.14	2.29485	0.00661429	-8.4386	0.123202
ENSMUST00000167914.1	ENSMUSG00000097565.1	0.46023	0.00133875	-8.42532	0.024822
ENSMUST00000155473.7	ENSMUSG00000033276.18	0.0798046	0.000238631	-8.38555	0.00436393
ENSMUST00000129249.1	ENSMUSG00000030400.17	0.0604561	0.000184623	-8.35516	0.0033409
ENSMUST00000129354.1	ENSMUSG00000051853.10	3.74781	0.0115996	-8.33583	0.208502
ENSMUST00000179709.7	ENSMUSG00000020111.15	2.06634	0.00712582	-8.17981	0.121344
ENSMUST00000160742.1	ENSMUSG00000028483.13	0.283342	0.000989979	-8.16093	0.0167482
ENSMUST00000141790.1	ENSMUSG00000025839.3	0.872312	0.00315915	-8.10916	0.0524954
ENSMUST00000226124.1	ENSMUSG00000054277.8	1.46784	0.00544892	-8.07351	0.0894323
ENSMUST00000134034.7	ENSMUSG00000023007.15	0.927262	0.00353183	-8.03642	0.057227
ENSMUST00000149721.1	ENSMUSG00000034758.12	2.26849	0.00903489	-7.97201	0.143163
ENSMUST00000205854.1	ENSMUSG00000074733.14	2.08544	0.00833512	-7.96693	0.131842
ENSMUST00000138231.1	ENSMUSG00000027079.15	4.69994	0.0191276	-7.94084	0.299831
ENSMUST00000095044.9	ENSMUSG00000026811.18	1.24146	0.00508403	-7.93185	0.0794457
ENSMUST00000217674.1	ENSMUSG00000020647.10	0.880265	0.00361955	-7.92598	0.0564461
ENSMUST00000136356.1	ENSMUSG00000014470.4	0.962923	0.00401028	-7.90757	0.0621417
ENSMUST00000025762.14	ENSMUSG00000024844.14	0.0797792	0.000332435	-7.9068	0.00514989
ENSMUST00000146223.1	ENSMUSG00000039577.17	0.159749	0.000670024	-7.89738	0.0103458
ENSMUST00000132870.7	ENSMUSG00000037855.15	0.503443	0.00212618	-7.88742	0.0327171
ENSMUST00000230217.1	ENSMUSG00000022568.17	1.57349	0.00676751	-7.86113	0.103192
ENSMUST00000167149.7	ENSMUSG00000038615.17	1.87088	0.00810877	-7.85002	0.123169
ENSMUST00000182004.7	ENSMUSG00000010608.15	2.43864	0.0109362	-7.80082	0.163308
ENSMUST00000210062.1	ENSMUSG00000058886.9	2.41275	0.010927	-7.78664	0.16237
ENSMUST00000090802.10	ENSMUSG00000027104.18	0.797313	0.00364006	-7.77504	0.0538727
ENSMUST00000143908.7	ENSMUSG00000031314.18	2.3872	0.0110399	-7.75645	0.162341
ENSMUST00000134539.1	ENSMUSG00000025790.14	0.0600302	0.000282018	-7.73376	0.00411456
ENSMUST00000194206.1	ENSMUSG00000032936.13	0.603842	0.00288607	-7.70892	0.041746
ENSMUST00000119254.7	ENSMUSG00000071064.13	0.234059	0.00113291	-7.6907	0.016284
ENSMUST00000167110.7	ENSMUSG00000038615.17	5.40307	0.0265379	-7.66958	0.378664
ENSMUST00000150669.1	ENSMUSG00000017897.18	0.0254375	0.000127281	-7.6428	0.00179936
ENSMUST00000225355.1	ENSMUSG00000022031.6	0.16048	0.000804052	-7.64089	0.0113593
ENSMUST00000192725.5	ENSMUSG00000058729.13	1.30466	0.00654124	-7.63989	0.0923802
ENSMUST00000177300.7	ENSMUSG00000043747.12	0.543203	0.00272528	-7.63894	0.0384757
ENSMUST00000109454.7	ENSMUSG00000050700.11	0.162315	0.000819568	-7.62972	0.0115338
ENSMUST00000176091.1	ENSMUSG00000051367.8	1.66042	0.00855063	-7.6013	0.119154
ENSMUST00000212308.1	ENSMUSG00000031858.16	4.96782	0.025771	-7.59072	0.357807
ENSMUST00000126553.1	ENSMUSG00000014444.17	0.754146	0.00394836	-7.57745	0.0545678
ENSMUST00000167916.1	ENSMUSG00000074424.3	0.0737633	0.000386376	-7.57675	0.00533857
ENSMUST00000093375.4	ENSMUSG00000008129.14	1.52212	0.00800628	-7.57073	0.110393
ENSMUST00000193846.1	ENSMUSG00000019039.14	0.757597	0.00419006	-7.49832	0.0563416
ENSMUST00000185257.6	ENSMUSG00000040813.16	1.38496	0.00797571	-7.44002	0.1051
ENSMUST00000183881.1	ENSMUSG00000027333.18	1.34548	0.00790693	-7.41079	0.103144
ENSMUST00000135052.7	ENSMUSG00000074247.10	0.177635	0.00104637	-7.40738	0.0136335
ENSMUST00000134538.7	ENSMUSG00000041064.13	1.77964	0.0105887	-7.39292	0.137274
ENSMUST00000106232.7	ENSMUSG00000052430.15	0.130491	0.000782465	-7.38171	0.0101047
ENSMUST00000109056.7	ENSMUSG00000078903.10	3.86399	0.0234648	-7.36345	0.301111
ENSMUST00000064889.12	ENSMUSG00000023942.15	1.64793	0.0100261	-7.36075	0.128539
ENSMUST00000207424.1	ENSMUSG00000004565.15	1.75742	0.0108762	-7.33614	0.138254
ENSMUST00000046245.5	ENSMUSG00000070822.5	0.86587	0.00542438	-7.31855	0.0685333
ENSMUST00000183119.7	ENSMUSG00000028082.13	0.0181609	0.000123645	-7.19849	0.0014985
ENSMUST00000150117.1	ENSMUSG00000022884.15	2.62509	0.0179088	-7.19555	0.216823
ENSMUST00000140914.1	ENSMUSG00000032965.11	5.32743	0.0365026	-7.1893	0.440982
ENSMUST00000044068.9	ENSMUSG00000039456.10	1.53835	0.0105773	-7.18427	0.12756
ENSMUST00000152587.1	ENSMUSG00000015942.9	0.841441	0.0057994	-7.18081	0.0698559
ENSMUST00000115446.7	ENSMUSG00000046798.14	2.71443	0.018826	-7.17178	0.226057
ENSMUST00000211136.1	ENSMUSG00000031666.15	0.774518	0.00544313	-7.15272	0.0649292
ENSMUST00000178400.8	ENSMUSG00000022701.18	2.2031	0.0156119	-7.14075	0.185458
ENSMUST00000113825.3	ENSMUSG00000024892.16	0.307752	0.00218721	-7.13653	0.0259445
ENSMUST00000114473.7	ENSMUSG00000002012.13	0.461024	0.00330108	-7.12576	0.0390112
ENSMUST00000100529.9	ENSMUSG00000075592.10	0.262741	0.00188564	-7.12244	0.0222584
ENSMUST00000057632.15	ENSMUSG00000023025.16	6.08375	0.0458194	-7.05286	0.527971
ENSMUST00000101644.9	ENSMUSG00000020453.17	8.97142	0.0683435	-7.03639	0.783031
ENSMUST00000035766.12	ENSMUSG00000036769.14	2.74454	0.0209429	-7.03396	0.239747
ENSMUST00000136383.1	ENSMUSG00000014606.14	5.01483	0.0393774	-6.99269	0.444377
ENSMUST00000145501.1	ENSMUSG00000026672.11	2.57573	0.0210262	-6.93665	0.232718
ENSMUST00000226146.1	ENSMUSG00000021918.10	3.35143	0.028211	-6.89238	0.307485
ENSMUST00000177323.7	ENSMUSG00000005983.15	0.512292	0.00433955	-6.88328	0.0471499
ENSMUST00000206178.1	ENSMUSG00000038943.16	7.29588	0.0626071	-6.86461	0.67585
ENSMUST00000140822.1	ENSMUSG00000057098.14	3.50946	0.0302932	-6.85611	0.326056
ENSMUST00000108302.7	ENSMUSG00000049225.14	3.05884	0.0264173	-6.85536	0.284264
ENSMUST00000204832.1	ENSMUSG00000030304.11	4.28111	0.037425	-6.83784	0.400276
ENSMUST00000052431.11	ENSMUSG00000050394.14	1.3138	0.0116265	-6.82019	0.123592
ENSMUST00000090839.11	ENSMUSG00000068874.13	1.69189	0.0150444	-6.81327	0.159541
ENSMUST00000226703.1	ENSMUSG00000032849.14	1.84783	0.0164443	-6.8121	0.174317
ENSMUST00000132065.7	ENSMUSG00000042190.12	2.01726	0.0182112	-6.79143	0.191668
ENSMUST00000105785.8	ENSMUSG00000006219.12	0.142565	0.00129152	-6.78641	0.0135693
ENSMUST00000207939.2	ENSMUSG00000011658.16	2.75179	0.024937	-6.78594	0.261957
ENSMUST00000161915.7	ENSMUSG00000001844.10	0.890356	0.00810359	-6.77968	0.0849416
ENSMUST00000162307.1	ENSMUSG00000046997.5	0.424997	0.00392493	-6.75864	0.0408422
ENSMUST00000053085.11	ENSMUSG00000074151.13	0.035143	0.000326486	-6.75007	0.00338728
ENSMUST00000166252.7	ENSMUSG00000023952.13	2.49145	0.0242029	-6.68566	0.245561
ENSMUST00000135660.7	ENSMUSG00000028455.15	8.76839	0.0855567	-6.67929	0.866138
ENSMUST00000113509.1	ENSMUSG00000030091.17	0.996431	0.0097601	-6.67373	0.0986168
ENSMUST00000167340.1	ENSMUSG00000038151.13	0.870883	0.00877047	-6.63368	0.087396
ENSMUST00000026354.14	ENSMUSG00000025316.16	0.082714	0.000851621	-6.60178	0.00839291
ENSMUST00000220347.1	ENSMUSG00000039166.16	7.40207	0.0762656	-6.60075	0.751348
ENSMUST00000216455.1	ENSMUSG00000111334.1	0.660238	0.00683434	-6.59404	0.0671736
ENSMUST00000105250.8	ENSMUSG00000025404.15	2.47378	0.0258735	-6.5791	0.252993
ENSMUST00000225232.1	ENSMUSG00000021733.10	0.15393	0.00164712	-6.54618	0.015923
ENSMUST00000126220.2	ENSMUSG00000089803.3	8.54748	0.0917299	-6.54196	0.885471
ENSMUST00000089275.3	ENSMUSG00000068165.3	8.54748	0.0917299	-6.54196	0.885471
ENSMUST00000204447.2	ENSMUSG00000030281.16	0.974717	0.0105548	-6.52901	0.101429
ENSMUST00000089684.9	ENSMUSG00000035629.19	0.656497	0.00736778	-6.47741	0.069548
ENSMUST00000133645.1	ENSMUSG00000034156.16	0.312051	0.00353028	-6.46586	0.0331908
ENSMUST00000138054.1	ENSMUSG00000053062.16	5.56763	0.0651532	-6.41708	0.602286
ENSMUST00000171536.7	ENSMUSG00000038838.15	1.84146	0.0217207	-6.40564	0.199995
ENSMUST00000210041.1	ENSMUSG00000045969.8	1.11338	0.0131451	-6.40428	0.120977
ENSMUST00000155705.7	ENSMUSG00000056737.14	6.22951	0.0741662	-6.39221	0.67972
ENSMUST00000188231.1	ENSMUSG00000102070.1	0.00908605	0.000111047	-6.35441	0.00100448
ENSMUST00000196529.4	ENSMUSG00000039103.12	0.546052	0.00669346	-6.35014	0.0604564
ENSMUST00000060807.11	ENSMUSG00000046761.12	2.57203	0.0318607	-6.33499	0.286263
ENSMUST00000226770.1	ENSMUSG00000040618.7	4.54789	0.057049	-6.31685	0.509365
ENSMUST00000159237.7	ENSMUSG00000023994.13	4.42534	0.0558183	-6.30891	0.497006
ENSMUST00000112987.7	ENSMUSG00000026883.17	2.77023	0.0350357	-6.30504	0.31154
ENSMUST00000202741.4	ENSMUSG00000045102.12	0.216935	0.00275191	-6.30069	0.0244333
ENSMUST00000100420.3	ENSMUSG00000034205.16	9.5768	0.122782	-6.28537	1.08437
ENSMUST00000206359.1	ENSMUSG00000030714.14	3.92495	0.0505231	-6.27959	0.44531
ENSMUST00000222562.1	ENSMUSG00000021483.8	1.41296	0.0182293	-6.27632	0.160491
ENSMUST00000171321.1	ENSMUSG00000096727.2	1.66528	0.0217795	-6.25665	0.190444
ENSMUST00000084885.11	ENSMUSG00000009741.15	1.42188	0.0186665	-6.2512	0.162916
ENSMUST00000186954.4	ENSMUSG00000053877.12	1.26524	0.0169486	-6.2221	0.146438
ENSMUST00000178486.8	ENSMUSG00000048154.17	0.844263	0.0114999	-6.198	0.098534
ENSMUST00000188497.6	ENSMUSG00000026341.16	13.2914	0.181776	-6.19219	1.55437
ENSMUST00000169058.7	ENSMUSG00000004771.12	9.64204	0.135426	-6.15376	1.14271
ENSMUST00000140164.7	ENSMUSG00000058835.14	0.799608	0.0112846	-6.14687	0.0949908
ENSMUST00000172457.7	ENSMUSG00000008683.16	1.99201	0.0283267	-6.13592	0.237544
ENSMUST00000168759.1	ENSMUSG00000039716.12	0.383335	0.00548625	-6.12664	0.0458593
ENSMUST00000113941.8	ENSMUSG00000026918.16	0.212765	0.00309415	-6.10357	0.0256579
ENSMUST00000141416.4	ENSMUSG00000057406.16	1.12062	0.0163033	-6.10299	0.135166
ENSMUST00000053909.12	ENSMUSG00000032690.16	2.4535	0.0357756	-6.09972	0.296269
ENSMUST00000225000.1	ENSMUSG00000039308.6	1.65286	0.024167	-6.09578	0.199862
ENSMUST00000016768.11	ENSMUSG00000016624.15	1.86999	0.0277692	-6.0734	0.227877
ENSMUST00000219294.1	ENSMUSG00000004931.11	0.18812	0.00283369	-6.05283	0.0230884
ENSMUST00000201275.3	ENSMUSG00000037373.12	2.85206	0.0431534	-6.04639	0.350822
ENSMUST00000102545.7	ENSMUSG00000041219.14	8.93984	0.137776	-6.01985	1.10982
ENSMUST00000151809.2	ENSMUSG00000029577.13	1.57056	0.0242739	-6.01573	0.195253
ENSMUST00000106441.7	ENSMUSG00000020773.11	0.184714	0.0028995	-5.99335	0.0231426
ENSMUST00000224319.1	ENSMUSG00000021359.16	1.16944	0.0184167	-5.98866	0.146756
ENSMUST00000145532.7	ENSMUSG00000042709.14	2.62008	0.0416761	-5.97425	0.330446
ENSMUST00000112414.7	ENSMUSG00000072770.9	1.15597	0.0185545	-5.96119	0.146453
ENSMUST00000162946.7	ENSMUSG00000030589.15	0.703967	0.0113308	-5.95719	0.0893113
ENSMUST00000162176.1	ENSMUSG00000025812.17	1.90888	0.0319501	-5.90076	0.246959
ENSMUST00000179478.7	ENSMUSG00000042079.13	42.4608	0.713115	-5.89585	5.50268
ENSMUST00000224373.1	ENSMUSG00000021771.14	19.7239	0.332337	-5.89115	2.56027
ENSMUST00000153662.7	ENSMUSG00000026556.15	3.80712	0.0660223	-5.8496	0.501353
ENSMUST00000147565.2	ENSMUSG00000068740.13	0.0283805	0.000501702	-5.82193	0.0037734
ENSMUST00000131478.1	ENSMUSG00000025962.15	12.9018	0.229656	-5.81195	1.72133
ENSMUST00000172974.7	ENSMUSG00000029767.16	9.88404	0.17681	-5.80483	1.32197
ENSMUST00000168855.1	ENSMUSG00000021670.14	6.28869	0.112501	-5.80475	0.841121
ENSMUST00000011285.10	ENSMUSG00000042826.13	0.855173	0.0157266	-5.76494	0.11597
ENSMUST00000181613.2	ENSMUSG00000047117.12	0.283824	0.0052395	-5.75942	0.0385629
ENSMUST00000159215.1	ENSMUSG00000038538.17	0.696621	0.0130048	-5.74326	0.095181
ENSMUST00000046259.13	ENSMUSG00000042524.14	1.51752	0.0283557	-5.74193	0.207438
ENSMUST00000164688.1	ENSMUSG00000023048.13	10.9544	0.205625	-5.73535	1.50083
ENSMUST00000107623.7	ENSMUSG00000018678.13	2.36188	0.0450943	-5.71085	0.326355
ENSMUST00000219841.2	ENSMUSG00000058298.9	3.2043	0.0622745	-5.68522	0.446706
ENSMUST00000163696.1	ENSMUSG00000015363.13	0.0993898	0.00196121	-5.66328	0.0139615
ENSMUST00000125451.1	ENSMUSG00000070282.6	0.649127	0.0128782	-5.6555	0.0914308
ENSMUST00000204845.2	ENSMUSG00000030589.15	0.463165	0.00920136	-5.65354	0.0652821
ENSMUST00000137268.7	ENSMUSG00000032727.14	0.0146784	0.000294233	-5.64059	0.00207819
ENSMUST00000107739.7	ENSMUSG00000001507.16	3.78721	0.0761559	-5.63604	0.537046
ENSMUST00000140224.7	ENSMUSG00000027297.14	0.00496062	0.000100355	-5.62734	0.000705566
ENSMUST00000122129.7	ENSMUSG00000028849.17	7.25316	0.147854	-5.61636	1.03557
ENSMUST00000217579.1	ENSMUSG00000032526.11	0.271694	0.00560193	-5.59991	0.039013
ENSMUST00000183281.1	ENSMUSG00000045659.18	1.215	0.025655	-5.56557	0.176553
ENSMUST00000175779.7	ENSMUSG00000028059.15	2.34164	0.0503751	-5.53866	0.343454
ENSMUST00000057977.3	ENSMUSG00000048636.7	1.89508	0.0408578	-5.5355	0.27826
ENSMUST00000143630.7	ENSMUSG00000047767.17	0.537162	0.0117003	-5.52074	0.0792777
ENSMUST00000160649.7	ENSMUSG00000041528.15	1.21312	0.0268038	-5.50014	0.180323
ENSMUST00000117674.1	ENSMUSG00000081309.3	1.56431	0.0346088	-5.49824	0.232678
ENSMUST00000153295.1	ENSMUSG00000025193.14	3.298	0.0737665	-5.48248	0.493236
ENSMUST00000109431.9	ENSMUSG00000078952.9	38.4174	0.875157	-5.45607	5.79838
ENSMUST00000166325.1	ENSMUSG00000078588.10	0.0663923	0.00151586	-5.45281	0.010032
ENSMUST00000211744.1	ENSMUSG00000030796.17	8.6253	0.198091	-5.44434	1.30713
ENSMUST00000206026.1	ENSMUSG00000042502.10	13.7059	0.315184	-5.44246	2.07843
ENSMUST00000118097.7	ENSMUSG00000015806.12	0.0166116	0.000384359	-5.43359	0.00252682
ENSMUST00000101436.2	ENSMUSG00000073096.11	2.28947	0.0529871	-5.43323	0.348299
ENSMUST00000152540.7	ENSMUSG00000039041.15	0.559829	0.0129915	-5.42935	0.085282
ENSMUST00000190789.2	ENSMUSG00000108621.1	6.66327	0.158339	-5.39514	1.02716
ENSMUST00000141625.1	ENSMUSG00000022957.20	0.14135	0.00338137	-5.38552	0.0218622
ENSMUST00000195640.1	ENSMUSG00000033900.13	5.58965	0.13433	-5.3789	0.86652
ENSMUST00000160977.7	ENSMUSG00000024792.8	1.05847	0.0259463	-5.35031	0.165721
ENSMUST00000182207.7	ENSMUSG00000069601.14	1.07015	0.0263872	-5.34183	0.168042
ENSMUST00000120450.1	ENSMUSG00000022962.15	28.1656	0.708476	-5.31307	4.46706
ENSMUST00000125297.1	ENSMUSG00000018378.13	0.71292	0.0181282	-5.29743	0.113684
ENSMUST00000097521.10	ENSMUSG00000025421.14	1.03853	0.0264591	-5.29464	0.165767
ENSMUST00000001187.14	ENSMUSG00000029994.17	0.249441	0.00652396	-5.25681	0.0403403
ENSMUST00000184550.7	ENSMUSG00000028163.17	1.35021	0.0359776	-5.22994	0.220403
ENSMUST00000146021.7	ENSMUSG00000028906.16	4.25486	0.113718	-5.22558	0.695596
ENSMUST00000182203.1	ENSMUSG00000027297.14	0.204968	0.00552313	-5.21377	0.0336462
ENSMUST00000112010.8	ENSMUSG00000027104.18	0.785539	0.0212558	-5.20775	0.129218
ENSMUST00000188151.1	ENSMUSG00000028936.15	0.882423	0.0240483	-5.19746	0.145674
ENSMUST00000034414.9	ENSMUSG00000031938.15	7.86309	0.218595	-5.16876	1.31104
ENSMUST00000146607.1	ENSMUSG00000019590.16	1.76527	0.0491784	-5.16572	0.294641
ENSMUST00000131647.1	ENSMUSG00000038775.14	2.38292	0.0668616	-5.15541	0.399156
ENSMUST00000172941.7	ENSMUSG00000022216.17	0.406654	0.0117477	-5.11335	0.0691176
ENSMUST00000215777.1	ENSMUSG00000032125.20	0.642836	0.0186031	-5.11084	0.109356
ENSMUST00000128750.1	ENSMUSG00000054814.14	6.71556	0.195343	-5.10343	1.14535
ENSMUST00000134295.1	ENSMUSG00000027297.14	0.358708	0.0106827	-5.06946	0.0619029
ENSMUST00000169623.7	ENSMUSG00000029032.12	0.81893	0.024508	-5.06242	0.14167
ENSMUST00000130480.1	ENSMUSG00000032946.16	2.55386	0.0764531	-5.06196	0.441872
ENSMUST00000168038.7	ENSMUSG00000027956.11	0.476158	0.014345	-5.05282	0.0826468
ENSMUST00000218763.1	ENSMUSG00000032763.11	8.96434	0.27328	-5.03575	1.56518
ENSMUST00000067168.8	ENSMUSG00000054256.11	0.476711	0.0145546	-5.03357	0.0832967
ENSMUST00000144121.1	ENSMUSG00000049550.17	0.274057	0.00846374	-5.01704	0.0481617
ENSMUST00000130627.8	ENSMUSG00000000631.20	0.498395	0.0154968	-5.00725	0.0878836
ENSMUST00000092498.11	ENSMUSG00000020097.14	8.45974	0.265448	-4.99411	1.49854
ENSMUST00000114069.7	ENSMUSG00000056698.11	2.9973	0.0941282	-4.99289	0.53116
ENSMUST00000151377.1	ENSMUSG00000032431.6	2.84668	0.0906463	-4.97289	0.507977
ENSMUST00000106643.7	ENSMUSG00000030770.15	0.1949	0.00621683	-4.97041	0.0348089
ENSMUST00000102560.6	ENSMUSG00000029516.19	0.120971	0.00388839	-4.95934	0.0216883
ENSMUST00000210811.1	ENSMUSG00000030826.19	12.0102	0.38639	-4.95806	2.15421
ENSMUST00000133554.1	ENSMUSG00000052133.16	0.545509	0.0176742	-4.94789	0.0981908
ENSMUST00000166890.7	ENSMUSG00000004347.16	0.042749	0.0013869	-4.94595	0.00769991
ENSMUST00000227737.1	ENSMUSG00000022892.11	0.0328889	0.00107809	-4.93105	0.00595459
ENSMUST00000217113.1	ENSMUSG00000061520.4	1.65008	0.0541981	-4.92815	0.29905
ENSMUST00000071250.12	ENSMUSG00000021069.17	0.86351	0.0285319	-4.91957	0.156964
ENSMUST00000184294.7	ENSMUSG00000034032.15	1.20428	0.0400128	-4.91157	0.219514
ENSMUST00000166768.2	ENSMUSG00000033594.11	0.711441	0.0238635	-4.89787	0.130298
ENSMUST00000109528.8	ENSMUSG00000067787.10	3.60817	0.121081	-4.89722	0.66097
ENSMUST00000161523.7	ENSMUSG00000026519.16	3.86754	0.131803	-4.87496	0.71397
ENSMUST00000184978.1	ENSMUSG00000027966.20	0.413941	0.0143486	-4.85044	0.077068
ENSMUST00000132627.1	ENSMUSG00000027575.19	2.21999	0.0769759	-4.85	0.413383
ENSMUST00000132585.1	ENSMUSG00000013275.9	8.34284	0.289865	-4.84709	1.55509
ENSMUST00000150682.2	ENSMUSG00000029176.13	8.59842	0.302514	-4.829	1.61281
ENSMUST00000208190.1	ENSMUSG00000059119.9	0.293807	0.0103504	-4.82711	0.0551454
ENSMUST00000221176.1	ENSMUSG00000036095.11	0.253525	0.00899594	-4.81671	0.0477566
ENSMUST00000173495.7	ENSMUSG00000027684.16	0.10949	0.00388782	-4.81569	0.020632
ENSMUST00000218952.1	ENSMUSG00000020668.10	0.647554	0.0230407	-4.81274	0.122148
ENSMUST00000131130.7	ENSMUSG00000083844.8	1.47183	0.052374	-4.81262	0.277643
ENSMUST00000209755.1	ENSMUSG00000007833.15	5.51851	0.197327	-4.80562	1.04353
ENSMUST00000220365.1	ENSMUSG00000035863.14	1.66215	0.059581	-4.80205	0.314694
ENSMUST00000172791.7	ENSMUSG00000026768.10	0.0716442	0.00258019	-4.7953	0.0135962
ENSMUST00000225475.1	ENSMUSG00000024908.15	0.821276	0.0295942	-4.79448	0.155901
ENSMUST00000163347.7	ENSMUSG00000036377.18	0.0336152	0.00122679	-4.77615	0.00642174
ENSMUST00000127802.7	ENSMUSG00000061533.16	0.406494	0.0148996	-4.76989	0.0778241
ENSMUST00000223188.1	ENSMUSG00000063200.4	3.07303	0.113637	-4.75716	0.59094
ENSMUST00000151579.1	ENSMUSG00000075023.11	1.73417	0.0648059	-4.74198	0.335238
ENSMUST00000076166.6	ENSMUSG00000062582.6	296.12	11.0889	-4.73899	57.3031
ENSMUST00000190340.1	ENSMUSG00000034107.10	0.0602724	0.00227102	-4.73009	0.0116996
ENSMUST00000113870.2	ENSMUSG00000026812.16	0.658922	0.0250954	-4.71461	0.128592
ENSMUST00000115606.7	ENSMUSG00000075704.16	2.68244	0.103157	-4.70063	0.526035
ENSMUST00000089414.10	ENSMUSG00000033287.16	2.91999	0.112638	-4.6962	0.5735
ENSMUST00000167545.2	ENSMUSG00000001227.12	0.309678	0.0119678	-4.69354	0.0608783
ENSMUST00000135561.1	ENSMUSG00000000823.16	0.367596	0.014217	-4.69243	0.0722919
ENSMUST00000171014.1	ENSMUSG00000005553.14	0.463466	0.0179449	-4.69082	0.0911968
ENSMUST00000230710.1	ENSMUSG00000036678.8	0.657234	0.0255901	-4.68275	0.129687
ENSMUST00000091348.10	ENSMUSG00000036893.17	0.224979	0.00884061	-4.6695	0.0445977
ENSMUST00000205223.1	ENSMUSG00000030337.16	0.776494	0.0307998	-4.65598	0.154648
ENSMUST00000223325.1	ENSMUSG00000021611.9	0.292575	0.0116244	-4.65358	0.0583182
ENSMUST00000153064.1	ENSMUSG00000026930.15	0.814342	0.0324503	-4.64933	0.16256
ENSMUST00000145630.7	ENSMUSG00000039137.18	2.89135	0.115515	-4.64559	0.577922
ENSMUST00000155522.7	ENSMUSG00000028391.16	2.30915	0.0923504	-4.6441	0.461791
ENSMUST00000120639.8	ENSMUSG00000036377.18	0.178134	0.00713675	-4.64155	0.0356553
ENSMUST00000229610.1	ENSMUSG00000097915.2	0.524272	0.021037	-4.63931	0.10502
ENSMUST00000129409.1	ENSMUSG00000085560.2	0.0166573	0.000674881	-4.62538	0.00335286
ENSMUST00000162707.8	ENSMUSG00000028101.18	3.16031	0.128491	-4.62033	0.637237
ENSMUST00000028155.11	ENSMUSG00000026812.16	3.08858	0.126412	-4.61074	0.624847
ENSMUST00000223329.1	ENSMUSG00000021302.10	1.20314	0.0492455	-4.61067	0.243412
ENSMUST00000100069.8	ENSMUSG00000057182.14	0.172232	0.00710043	-4.6003	0.0349703
ENSMUST00000164703.1	ENSMUSG00000048385.9	0.132007	0.00544977	-4.59828	0.0268218
ENSMUST00000127929.7	ENSMUSG00000041119.11	4.8411	0.200259	-4.5954	0.984619
ENSMUST00000146229.1	ENSMUSG00000030330.15	1.08783	0.0452923	-4.58604	0.221969
ENSMUST00000057074.8	ENSMUSG00000043346.8	9.06647	0.380801	-4.57343	1.8581
ENSMUST00000149407.7	ENSMUSG00000022580.13	0.651787	0.0274358	-4.57027	0.133725
ENSMUST00000069831.14	ENSMUSG00000058440.14	2.07841	0.0875526	-4.56919	0.42658
ENSMUST00000156240.7	ENSMUSG00000086370.8	0.00496699	0.000210395	-4.5612	0.00102227
ENSMUST00000232385.1	ENSMUSG00000022756.17	0.00259544	0.000110606	-4.55248	0.00053579
ENSMUST00000182994.7	ENSMUSG00000032826.17	0.0504451	0.00215131	-4.55143	0.0104174
ENSMUST00000148194.7	ENSMUSG00000074677.11	0.150842	0.00644921	-4.54777	0.0311899
ENSMUST00000154694.1	ENSMUSG00000044150.12	5.38301	0.230624	-4.5448	1.1142
ENSMUST00000179855.1	ENSMUSG00000017561.16	8.75112	0.374953	-4.54469	1.81142
ENSMUST00000225687.1	ENSMUSG00000035842.10	2.40971	0.103793	-4.53708	0.500111
ENSMUST00000130568.8	ENSMUSG00000025875.14	2.35413	0.101572	-4.53462	0.488993
ENSMUST00000099577.3	ENSMUSG00000033255.8	0.62341	0.0270999	-4.52382	0.129978
ENSMUST00000149050.1	ENSMUSG00000005150.16	0.623081	0.0271203	-4.52197	0.129993
ENSMUST00000027985.7	ENSMUSG00000026674.9	0.0162206	0.000709405	-4.51507	0.00339219
ENSMUST00000138100.1	ENSMUSG00000061046.9	2.46902	0.108053	-4.51413	0.516512
ENSMUST00000126017.1	ENSMUSG00000020652.17	2.38413	0.104737	-4.50862	0.499707
ENSMUST00000003413.6	ENSMUSG00000061126.4	1.53617	0.0677536	-4.5029	0.322616
ENSMUST00000208655.1	ENSMUSG00000038502.17	14.5041	0.640034	-4.50217	3.04682
ENSMUST00000071993.12	ENSMUSG00000039458.15	0.212656	0.00941606	-4.49725	0.044748
ENSMUST00000138983.1	ENSMUSG00000039130.18	4.16967	0.186029	-4.48633	0.880727
ENSMUST00000019808.11	ENSMUSG00000011305.11	1.17651	0.0525491	-4.4847	0.248645
ENSMUST00000108875.1	ENSMUSG00000038840.7	1.64291	0.0733948	-4.48443	0.347248
ENSMUST00000073337.7	ENSMUSG00000038002.9	0.874234	0.0390931	-4.48303	0.184869
ENSMUST00000128693.1	ENSMUSG00000020549.14	1.65252	0.0744703	-4.47186	0.350804
ENSMUST00000120935.1	ENSMUSG00000055102.15	3.26585	0.148117	-4.46265	0.695506
ENSMUST00000160854.7	ENSMUSG00000056870.9	0.269074	0.0122074	-4.46218	0.0573122
ENSMUST00000212155.1	ENSMUSG00000044906.5	2.21673	0.100606	-4.46164	0.472246
ENSMUST00000144454.1	ENSMUSG00000060216.15	2.76306	0.125748	-4.45766	0.589448
ENSMUST00000159687.1	ENSMUSG00000079197.10	15.7432	0.719797	-4.45099	3.36629
ENSMUST00000119595.7	ENSMUSG00000020100.15	1.9926	0.0915396	-4.44411	0.427085
ENSMUST00000154328.7	ENSMUSG00000027452.11	0.397993	0.0183109	-4.44197	0.0853675
ENSMUST00000126762.7	ENSMUSG00000056413.16	1.87702	0.0864508	-4.44042	0.402827
ENSMUST00000226681.1	ENSMUSG00000053754.14	1.86998	0.0868195	-4.42886	0.402928
ENSMUST00000136464.2	ENSMUSG00000021255.17	3.46438	0.16153	-4.42272	0.748065
ENSMUST00000173898.1	ENSMUSG00000063765.12	0.721657	0.0336715	-4.42171	0.155882
ENSMUST00000022437.15	ENSMUSG00000021884.18	2.18066	0.10236	-4.41304	0.472454
ENSMUST00000230005.1	ENSMUSG00000052369.8	0.804641	0.0380782	-4.40131	0.175041
ENSMUST00000080322.7	ENSMUSG00000052776.10	1.29454	0.0612649	-4.40123	0.28162
ENSMUST00000124646.1	ENSMUSG00000029020.13	0.555442	0.0263006	-4.40047	0.120865
ENSMUST00000218215.1	ENSMUSG00000032763.11	1.06251	0.050629	-4.39137	0.231935
ENSMUST00000124050.2	ENSMUSG00000030064.16	0.358111	0.0170753	-4.39042	0.0781975
ENSMUST00000212789.1	ENSMUSG00000037326.10	1.06205	0.0506469	-4.39023	0.231926
ENSMUST00000085592.5	ENSMUSG00000066571.13	3.32314	0.159501	-4.38091	0.728041
ENSMUST00000212243.1	ENSMUSG00000002908.17	0.352035	0.0169516	-4.37623	0.07725
ENSMUST00000035797.15	ENSMUSG00000079657.10	0.68316	0.0329816	-4.37249	0.150106
ENSMUST00000072111.7	ENSMUSG00000026811.18	3.6848	0.180088	-4.35481	0.814609
ENSMUST00000154551.7	ENSMUSG00000036452.17	0.319178	0.0156418	-4.35088	0.0706578
ENSMUST00000209435.1	ENSMUSG00000003271.17	0.88788	0.0436241	-4.34717	0.196807
ENSMUST00000130367.7	ENSMUSG00000024457.16	5.14731	0.252956	-4.34686	1.14107
ENSMUST00000081349.8	ENSMUSG00000044042.18	0.481659	0.0237827	-4.34003	0.107029
ENSMUST00000189013.6	ENSMUSG00000023791.16	4.73825	0.234022	-4.33964	1.05302
ENSMUST00000110696.7	ENSMUSG00000031540.13	1.92022	0.0948775	-4.33906	0.426832
ENSMUST00000204301.2	ENSMUSG00000002797.9	0.718707	0.0359807	-4.32011	0.160809
ENSMUST00000150443.7	ENSMUSG00000037475.15	3.01811	0.151282	-4.31833	0.675711
ENSMUST00000149211.7	ENSMUSG00000024413.13	0.175592	0.00890464	-4.30153	0.0395422
ENSMUST00000204958.1	ENSMUSG00000053297.14	0.141301	0.00723427	-4.28778	0.031972
ENSMUST00000220284.1	ENSMUSG00000020124.10	4.24412	0.217674	-4.28522	0.961163
ENSMUST00000225406.1	ENSMUSG00000035161.7	0.700685	0.0361075	-4.2784	0.15906
ENSMUST00000103018.10	ENSMUSG00000061306.16	0.0167274	0.000863939	-4.27514	0.00380151
ENSMUST00000145620.1	ENSMUSG00000087368.7	1.56244	0.0807643	-4.27394	0.355231
ENSMUST00000137389.7	ENSMUSG00000025085.16	1.42672	0.0738155	-4.27263	0.324521
ENSMUST00000112727.9	ENSMUSG00000025269.16	0.578306	0.0300162	-4.26802	0.131752
ENSMUST00000152841.1	ENSMUSG00000022269.13	0.727489	0.0378698	-4.26381	0.165982
ENSMUST00000161542.7	ENSMUSG00000038425.17	4.16668	0.217321	-4.261	0.951581
ENSMUST00000122819.7	ENSMUSG00000000739.14	5.41052	0.282605	-4.25891	1.23654
ENSMUST00000098873.10	ENSMUSG00000038766.16	2.58644	0.135247	-4.2573	0.591446
ENSMUST00000146264.1	ENSMUSG00000001930.17	1.4056	0.0736773	-4.25382	0.321809
ENSMUST00000174579.1	ENSMUSG00000030707.15	1.70597	0.0898406	-4.24708	0.391491
ENSMUST00000126036.1	ENSMUSG00000029199.11	1.09431	0.0576953	-4.24542	0.25127
ENSMUST00000025230.14	ENSMUSG00000024371.14	3.99735	0.211733	-4.23873	0.919984
ENSMUST00000145755.1	ENSMUSG00000040525.13	1.82384	0.0966201	-4.23851	0.419785
ENSMUST00000132032.7	ENSMUSG00000031601.16	12.6216	0.668691	-4.23841	2.90516
ENSMUST00000176644.1	ENSMUSG00000009585.18	1.73059	0.0919997	-4.23349	0.399016
ENSMUST00000111176.8	ENSMUSG00000012350.15	0.56729	0.0301582	-4.23346	0.130799
ENSMUST00000152935.7	ENSMUSG00000045098.18	3.14834	0.167683	-4.23078	0.726583
ENSMUST00000020997.14	ENSMUSG00000020669.15	4.06984	0.216951	-4.22953	0.939657
ENSMUST00000156069.1	ENSMUSG00000039410.16	0.567527	0.0302832	-4.2281	0.131097
ENSMUST00000232816.1	ENSMUSG00000048826.7	1.38729	0.0751508	-4.20634	0.322887
ENSMUST00000213791.1	ENSMUSG00000039485.8	3.4425	0.186959	-4.20266	0.802251
ENSMUST00000202606.2	ENSMUSG00000029681.12	7.96736	0.433304	-4.20065	1.85803
ENSMUST00000187973.1	ENSMUSG00000095597.2	78.0933	4.25576	-4.19771	18.2304
ENSMUST00000016031.13	ENSMUSG00000020017.14	0.0780523	0.00425682	-4.19659	0.0182279
ENSMUST00000211743.1	ENSMUSG00000038260.10	1.39254	0.0764705	-4.18667	0.326325
ENSMUST00000205730.1	ENSMUSG00000030528.12	12.793	0.703674	-4.1843	3.00035
ENSMUST00000146117.7	ENSMUSG00000034744.13	7.14693	0.393437	-4.18312	1.67686
ENSMUST00000211813.1	ENSMUSG00000032826.17	0.392407	0.0216203	-4.18189	0.0921084
ENSMUST00000156755.7	ENSMUSG00000041650.15	6.70921	0.36976	-4.18148	1.57505
ENSMUST00000145551.1	ENSMUSG00000068874.13	0.443083	0.0244272	-4.18102	0.104035
ENSMUST00000146666.1	ENSMUSG00000040219.4	1.5751	0.0868694	-4.18045	0.369903
ENSMUST00000233978.1	ENSMUSG00000034647.15	0.483477	0.0268216	-4.17198	0.113875
ENSMUST00000125444.1	ENSMUSG00000040907.15	0.996169	0.0553602	-4.16947	0.234836
ENSMUST00000111373.7	ENSMUSG00000040687.16	2.13698	0.11944	-4.16122	0.505214
ENSMUST00000030090.3	ENSMUSG00000028393.10	5.47286	0.306102	-4.16021	1.29432
ENSMUST00000176358.1	ENSMUSG00000022377.16	3.32564	0.186482	-4.15652	0.78751
ENSMUST00000029575.11	ENSMUSG00000027963.14	1.34909	0.0757327	-4.15493	0.319641
ENSMUST00000132017.1	ENSMUSG00000020128.15	5.29684	0.298958	-4.14712	1.25838
ENSMUST00000118340.6	ENSMUSG00000062232.14	3.17451	0.179232	-4.14663	0.754304
ENSMUST00000165165.2	ENSMUSG00000091345.9	0.125805	0.00710908	-4.14538	0.0299058
ENSMUST00000208840.1	ENSMUSG00000026797.16	1.53645	0.0871818	-4.13943	0.365992
ENSMUST00000121533.2	ENSMUSG00000032666.16	2.98625	0.171001	-4.12626	0.714599
ENSMUST00000018614.2	ENSMUSG00000018470.8	1.21664	0.0697027	-4.12554	0.29121
ENSMUST00000053612.13	ENSMUSG00000043939.15	0.0274415	0.00157411	-4.12375	0.00657236
ENSMUST00000134246.7	ENSMUSG00000030720.16	6.69245	0.385606	-4.11734	1.60644
ENSMUST00000230790.1	ENSMUSG00000009739.17	0.167044	0.00965259	-4.11317	0.0401548
ENSMUST00000111719.1	ENSMUSG00000040370.13	2.18769	0.126595	-4.11112	0.526261
ENSMUST00000142338.1	ENSMUSG00000085436.1	1.05493	0.0612884	-4.10539	0.254273
ENSMUST00000205149.2	ENSMUSG00000030283.7	1.12116	0.0653375	-4.10094	0.270654
ENSMUST00000162256.7	ENSMUSG00000020898.18	3.62511	0.212042	-4.0956	0.876741
ENSMUST00000138184.7	ENSMUSG00000005674.9	9.84386	0.576348	-4.09421	2.38191
ENSMUST00000132131.1	ENSMUSG00000028076.12	2.60904	0.153168	-4.09033	0.632156
ENSMUST00000133260.1	ENSMUSG00000027291.15	43.0624	2.53679	-4.08535	10.4518
ENSMUST00000215737.1	ENSMUSG00000111837.1	1.64391	0.0969694	-4.08346	0.399261
ENSMUST00000133368.1	ENSMUSG00000028051.10	0.459908	0.0271364	-4.08304	0.111715
ENSMUST00000001247.11	ENSMUSG00000029130.12	1.59836	0.0945167	-4.07988	0.388679
ENSMUST00000145029.1	ENSMUSG00000032897.17	2.71827	0.162592	-4.06336	0.664807
ENSMUST00000123252.1	ENSMUSG00000025231.16	6.04189	0.36212	-4.06046	1.47915
ENSMUST00000085554.4	ENSMUSG00000029651.16	0.656238	0.0393692	-4.05908	0.160734
ENSMUST00000198818.1	ENSMUSG00000029090.12	3.49971	0.210244	-4.0571	0.857784
ENSMUST00000030356.9	ENSMUSG00000028613.14	1.29599	0.0781278	-4.05207	0.318203
ENSMUST00000129548.7	ENSMUSG00000031841.19	0.415747	0.0250781	-4.05121	0.102108
ENSMUST00000034934.14	ENSMUSG00000032375.15	0.749673	0.0454575	-4.04367	0.184603
ENSMUST00000231615.1	ENSMUSG00000022756.17	0.348373	0.021159	-4.04129	0.0858558
ENSMUST00000134125.7	ENSMUSG00000038777.19	0.680325	0.041435	-4.0373	0.167897
ENSMUST00000163183.1	ENSMUSG00000066306.13	1.0283	0.0626287	-4.03729	0.253774
ENSMUST00000166040.8	ENSMUSG00000015474.16	2.48152	0.151694	-4.03199	0.61354
ENSMUST00000045029.14	ENSMUSG00000039047.17	3.49804	0.214062	-4.03045	0.865331
ENSMUST00000126597.1	ENSMUSG00000038777.19	1.35773	0.0833526	-4.02583	0.336408
ENSMUST00000225430.1	ENSMUSG00000040957.15	2.10953	0.130318	-4.01681	0.524318
ENSMUST00000129713.1	ENSMUSG00000087648.1	0.641876	0.0396618	-4.01647	0.159555
ENSMUST00000103042.9	ENSMUSG00000059540.15	2.117	0.131735	-4.00631	0.528094
ENSMUST00000105705.8	ENSMUSG00000029001.15	0.673413	0.0419468	-4.00486	0.16807
ENSMUST00000131210.7	ENSMUSG00000024236.18	0.622262	0.0390715	-3.99333	0.155925
ENSMUST00000154656.1	ENSMUSG00000074652.3	0.418155	0.0263164	-3.99	0.104902
ENSMUST00000033652.8	ENSMUSG00000031295.13	1.26146	0.0796366	-3.98552	0.316952
ENSMUST00000222835.1	ENSMUSG00000021068.16	0.317152	0.02004	-3.98422	0.0797228
ENSMUST00000217010.1	ENSMUSG00000036777.8	0.666971	0.0421654	-3.98349	0.167699
ENSMUST00000132213.1	ENSMUSG00000029330.8	1.69322	0.107054	-3.98336	0.425753
ENSMUST00000201231.1	ENSMUSG00000043059.16	1.34309	0.0851984	-3.97859	0.338274
ENSMUST00000092557.5	ENSMUSG00000034255.17	0.811147	0.0514965	-3.97742	0.20438
ENSMUST00000114226.7	ENSMUSG00000036402.13	0.415492	0.0264648	-3.97267	0.104861
ENSMUST00000047421.5	ENSMUSG00000033191.14	1.02942	0.0657061	-3.96966	0.260075
ENSMUST00000093470.6	ENSMUSG00000051147.10	1.04357	0.0666902	-3.96791	0.26381
ENSMUST00000131077.8	ENSMUSG00000039382.12	2.9614	0.189764	-3.964	0.749645
ENSMUST00000225512.1	ENSMUSG00000034522.10	2.32251	0.149124	-3.9611	0.588508
ENSMUST00000178019.2	ENSMUSG00000114951.1	0.0101362	0.000651621	-3.95934	0.00257001
ENSMUST00000177352.7	ENSMUSG00000022469.17	2.8532	0.184055	-3.95437	0.724669
ENSMUST00000170017.7	ENSMUSG00000017286.15	5.37679	0.34692	-3.95407	1.36577
ENSMUST00000141665.1	ENSMUSG00000022911.11	2.55662	0.165044	-3.95332	0.64958
ENSMUST00000222970.1	ENSMUSG00000037686.6	3.10065	0.20093	-3.94781	0.789312
ENSMUST00000037372.7	ENSMUSG00000032999.10	2.95887	0.191798	-3.94739	0.75333
ENSMUST00000181027.1	ENSMUSG00000060180.12	2.04935	0.132858	-3.94721	0.521797
ENSMUST00000207584.1	ENSMUSG00000062991.7	0.580379	0.0376289	-3.94708	0.14778
ENSMUST00000203758.1	ENSMUSG00000051169.14	3.84504	0.25025	-3.94156	0.980929
ENSMUST00000112581.7	ENSMUSG00000012396.12	65.1073	4.24758	-3.93811	16.6297
ENSMUST00000122148.7	ENSMUSG00000039741.15	6.66822	0.436602	-3.93291	1.70627
ENSMUST00000185400.1	ENSMUSG00000034709.8	3.44936	0.22647	-3.92894	0.883842
ENSMUST00000054955.13	ENSMUSG00000058070.14	1.09963	0.072316	-3.92656	0.281994
ENSMUST00000202007.1	ENSMUSG00000029149.14	0.777071	0.0511626	-3.92488	0.199392
ENSMUST00000199458.1	ENSMUSG00000038342.15	0.927935	0.0611079	-3.92459	0.238126
ENSMUST00000203722.2	ENSMUSG00000025701.12	0.142359	0.00941664	-3.91818	0.0366134
ENSMUST00000167963.1	ENSMUSG00000042557.14	8.93172	0.592173	-3.91485	2.29981
ENSMUST00000128754.7	ENSMUSG00000051517.14	0.703684	0.0467136	-3.91301	0.181305
ENSMUST00000036423.14	ENSMUSG00000033728.14	1.63761	0.108731	-3.91276	0.42197
ENSMUST00000172613.1	ENSMUSG00000004266.15	8.82471	0.586365	-3.91168	2.27475
ENSMUST00000140033.1	ENSMUSG00000031461.4	0.366671	0.0243746	-3.91104	0.0945381
ENSMUST00000207684.1	ENSMUSG00000109523.1	1.23286	0.0821325	-3.90791	0.31821
ENSMUST00000125191.7	ENSMUSG00000029386.15	0.364915	0.0243245	-3.90708	0.0942145
ENSMUST00000130403.1	ENSMUSG00000040174.14	7.14958	0.477367	-3.90469	1.84742
ENSMUST00000201387.1	ENSMUSG00000039178.9	6.6356	0.443251	-3.90403	1.715
ENSMUST00000124920.1	ENSMUSG00000027412.12	1.97005	0.131814	-3.90166	0.509588
ENSMUST00000209030.1	ENSMUSG00000051184.7	1.20371	0.0807592	-3.89772	0.311786
ENSMUST00000018816.13	ENSMUSG00000018672.15	2.26217	0.151783	-3.89763	0.585968
ENSMUST00000210844.1	ENSMUSG00000003863.18	0.454425	0.0305671	-3.89399	0.117858
ENSMUST00000217318.1	ENSMUSG00000005131.4	0.333252	0.0224771	-3.89009	0.0865479
ENSMUST00000111529.7	ENSMUSG00000025085.16	5.27333	0.356016	-3.8887	1.37018
ENSMUST00000135439.1	ENSMUSG00000058056.16	0.388347	0.0262438	-3.8873	0.100954
ENSMUST00000152105.7	ENSMUSG00000029651.16	0.76894	0.0520465	-3.885	0.200052
ENSMUST00000139806.1	ENSMUSG00000028977.16	0.713112	0.0483166	-3.88354	0.185621
ENSMUST00000159928.1	ENSMUSG00000042605.16	0.427191	0.0290918	-3.8762	0.11148
ENSMUST00000222726.1	ENSMUSG00000024302.16	0.680248	0.0463782	-3.87454	0.177619
ENSMUST00000149698.1	ENSMUSG00000017929.13	4.22256	0.287987	-3.87404	1.10274
ENSMUST00000100348.9	ENSMUSG00000004113.18	0.190546	0.0130025	-3.87328	0.0497752
ENSMUST00000206037.1	ENSMUSG00000074358.9	0.562214	0.0384574	-3.86979	0.147042
ENSMUST00000128427.1	ENSMUSG00000033961.16	0.288107	0.0197946	-3.86343	0.075518
ENSMUST00000138025.1	ENSMUSG00000074646.10	0.349898	0.0240473	-3.86299	0.0917284
ENSMUST00000176847.7	ENSMUSG00000073433.10	1.29937	0.0893336	-3.86247	0.340701
ENSMUST00000204260.1	ENSMUSG00000029816.10	0.112818	0.00779153	-3.85595	0.0296484
ENSMUST00000215155.1	ENSMUSG00000056167.7	9.51099	0.656858	-3.85594	2.49947
ENSMUST00000133388.1	ENSMUSG00000037286.15	3.7968	0.262328	-3.85534	0.998001
ENSMUST00000225824.1	ENSMUSG00000021373.16	0.33849	0.0235518	-3.8452	0.0892863
ENSMUST00000125248.1	ENSMUSG00000026958.13	2.11643	0.147353	-3.84428	0.558446
ENSMUST00000055833.11	ENSMUSG00000027104.18	13.7517	0.957956	-3.84351	3.62953
ENSMUST00000023469.7	ENSMUSG00000061728.5	4.07972	0.284858	-3.84016	1.07803
ENSMUST00000226650.1	ENSMUSG00000040618.7	7.74332	0.540817	-3.83974	2.04639
ENSMUST00000064637.10	ENSMUSG00000052656.12	0.478195	0.0333991	-3.83972	0.126378
ENSMUST00000169897.1	ENSMUSG00000038843.17	0.00163831	0.000114723	-3.83598	0.000433534
ENSMUST00000126796.7	ENSMUSG00000022443.17	0.0660811	0.00463082	-3.8349	0.0174931
ENSMUST00000149653.1	ENSMUSG00000027223.15	0.767717	0.0538809	-3.83273	0.203385
ENSMUST00000109776.2	ENSMUSG00000021470.18	2.45568	0.172596	-3.83065	0.65103
ENSMUST00000126514.1	ENSMUSG00000018196.18	1.5589	0.109605	-3.83014	0.413356
ENSMUST00000153940.7	ENSMUSG00000028641.16	2.99041	0.211092	-3.8244	0.794513
ENSMUST00000131661.7	ENSMUSG00000033526.16	2.19901	0.155517	-3.82171	0.584794
ENSMUST00000137999.1	ENSMUSG00000034949.18	0.128463	0.00909803	-3.81965	0.0341871
ENSMUST00000219882.1	ENSMUSG00000025401.9	0.476452	0.0338071	-3.81693	0.126915
ENSMUST00000166811.8	ENSMUSG00000039542.16	2.91507	0.207243	-3.81414	0.777257
ENSMUST00000112171.7	ENSMUSG00000030352.14	1.78725	0.12715	-3.81314	0.476706
ENSMUST00000131141.1	ENSMUSG00000028637.15	1.25249	0.089251	-3.81079	0.334344
ENSMUST00000205678.1	ENSMUSG00000030451.16	2.54076	0.181965	-3.80353	0.679948
ENSMUST00000144939.7	ENSMUSG00000032311.17	0.0565664	0.00406101	-3.80003	0.0151564
ENSMUST00000135551.1	ENSMUSG00000034757.15	0.206717	0.0149192	-3.79241	0.0555342
ENSMUST00000230881.1	ENSMUSG00000022575.5	1.25628	0.0911596	-3.78462	0.338411
ENSMUST00000216657.1	ENSMUSG00000032267.8	9.95323	0.729923	-3.76935	2.69538
ENSMUST00000106930.7	ENSMUSG00000028528.16	1.98497	0.145638	-3.76866	0.537668
ENSMUST00000146752.7	ENSMUSG00000031295.13	1.8489	0.135963	-3.76538	0.50138
ENSMUST00000174104.7	ENSMUSG00000024299.16	0.0732915	0.00541527	-3.75854	0.0199222
ENSMUST00000212784.1	ENSMUSG00000033862.7	0.709247	0.0524746	-3.7566	0.192918
ENSMUST00000107059.1	ENSMUSG00000032942.14	0.0370869	0.00274693	-3.75502	0.0100933
ENSMUST00000233564.1	ENSMUSG00000002668.8	0.786936	0.0582981	-3.75473	0.214189
ENSMUST00000142782.1	ENSMUSG00000087614.1	2.27044	0.168319	-3.7537	0.618189
ENSMUST00000037807.2	ENSMUSG00000034777.2	3.69367	0.273995	-3.75283	1.00601
ENSMUST00000142518.7	ENSMUSG00000052353.13	0.284477	0.0211099	-3.75232	0.0774937
ENSMUST00000149299.1	ENSMUSG00000021464.14	3.02816	0.225133	-3.74959	0.825675
ENSMUST00000176060.7	ENSMUSG00000039031.16	2.09863	0.15607	-3.74918	0.572305
ENSMUST00000143784.1	ENSMUSG00000004221.16	2.49973	0.186527	-3.74432	0.682838
ENSMUST00000120259.7	ENSMUSG00000071369.11	1.14162	0.0851973	-3.74413	0.31187
ENSMUST00000185796.1	ENSMUSG00000068130.11	0.757268	0.0565295	-3.74373	0.206901
ENSMUST00000154890.1	ENSMUSG00000018599.5	2.05132	0.153379	-3.74138	0.560918
ENSMUST00000135598.1	ENSMUSG00000020156.16	0.133229	0.00997563	-3.73936	0.036456
ENSMUST00000156761.1	ENSMUSG00000030541.16	9.54829	0.716521	-3.73616	2.61564
ENSMUST00000193533.5	ENSMUSG00000032936.13	0.760309	0.0570666	-3.73587	0.208298
ENSMUST00000149817.7	ENSMUSG00000087142.7	0.507549	0.0381441	-3.73402	0.13914
ENSMUST00000159049.1	ENSMUSG00000022550.18	7.37646	0.555984	-3.72981	2.02514
ENSMUST00000215590.1	ENSMUSG00000025785.5	6.48451	0.489838	-3.72662	1.78223
ENSMUST00000021535.13	ENSMUSG00000021111.15	2.18113	0.165055	-3.72406	0.600005
ENSMUST00000143631.7	ENSMUSG00000030263.13	0.944994	0.0718849	-3.71654	0.260635
ENSMUST00000221518.1	ENSMUSG00000020601.8	0.525064	0.0400563	-3.71239	0.145025
ENSMUST00000224015.1	ENSMUSG00000053453.9	19.5628	1.49368	-3.71117	5.4056
ENSMUST00000148966.1	ENSMUSG00000022679.13	1.00761	0.0773682	-3.70305	0.279208
ENSMUST00000201309.3	ENSMUSG00000041147.10	1.09256	0.0839566	-3.70192	0.302866
ENSMUST00000020681.9	ENSMUSG00000020409.10	9.96329	0.765639	-3.70189	2.76193
ENSMUST00000185147.7	ENSMUSG00000096215.8	3.52534	0.272644	-3.69267	0.980389
ENSMUST00000150752.8	ENSMUSG00000006005.18	7.5465	0.583733	-3.69243	2.09884
ENSMUST00000203627.1	ENSMUSG00000073096.11	0.435596	0.033734	-3.69072	0.12122
ENSMUST00000125256.1	ENSMUSG00000020289.15	1.10677	0.0859876	-3.68608	0.308494
ENSMUST00000138604.1	ENSMUSG00000029722.15	2.05204	0.159707	-3.68356	0.572473
ENSMUST00000132030.1	ENSMUSG00000000409.14	7.63205	0.594617	-3.68204	2.13029
ENSMUST00000201971.1	ENSMUSG00000106825.1	0.771943	0.0602775	-3.6788	0.21571
ENSMUST00000137636.7	ENSMUSG00000022292.16	0.781122	0.0610009	-3.67865	0.218287
ENSMUST00000134070.1	ENSMUSG00000030541.16	3.65955	0.286027	-3.67744	1.0231
ENSMUST00000149220.1	ENSMUSG00000026811.18	0.345453	0.0270093	-3.67696	0.0965942
ENSMUST00000149473.1	ENSMUSG00000029610.13	0.965661	0.0758202	-3.67086	0.270586
ENSMUST00000150765.1	ENSMUSG00000033653.18	0.934909	0.0735346	-3.66833	0.262199
ENSMUST00000031607.6	ENSMUSG00000029603.15	1.72164	0.135464	-3.6678	0.482929
ENSMUST00000208210.1	ENSMUSG00000040498.7	0.644099	0.050707	-3.66703	0.180722
ENSMUST00000167084.8	ENSMUSG00000023079.14	2.49941	0.197211	-3.66378	0.702076
ENSMUST00000162689.1	ENSMUSG00000046111.17	0.336074	0.0266365	-3.6573	0.0946141
ENSMUST00000198166.1	ENSMUSG00000028973.18	3.62481	0.288217	-3.65268	1.02212
ENSMUST00000219413.1	ENSMUSG00000020124.10	6.37012	0.506602	-3.6524	1.79642
ENSMUST00000125276.1	ENSMUSG00000049922.8	1.56164	0.124202	-3.6523	0.440408
ENSMUST00000137931.7	ENSMUSG00000030881.15	3.9536	0.314565	-3.65174	1.1152
ENSMUST00000205052.2	ENSMUSG00000030302.16	0.088064	0.00701964	-3.64908	0.0248632
ENSMUST00000213114.1	ENSMUSG00000032193.9	1.99387	0.158956	-3.64887	0.562972
ENSMUST00000135039.1	ENSMUSG00000029104.15	0.870577	0.069696	-3.64282	0.246324
ENSMUST00000163356.1	ENSMUSG00000025731.15	5.28448	0.423553	-3.64115	1.49608
ENSMUST00000155631.2	ENSMUSG00000074673.15	0.417885	0.0335231	-3.63988	0.118359
ENSMUST00000124457.7	ENSMUSG00000042625.16	2.4702	0.198276	-3.63905	0.699844
ENSMUST00000127628.5	ENSMUSG00000033434.15	5.5116	0.442851	-3.63758	1.56231
ENSMUST00000189941.1	ENSMUSG00000100862.1	1.02918	0.0827117	-3.63726	0.291762
ENSMUST00000196694.1	ENSMUSG00000029455.14	5.24242	0.423166	-3.63094	1.48943
ENSMUST00000184577.2	ENSMUSG00000094817.8	0.322228	0.0260105	-3.63092	0.0915495
ENSMUST00000149767.1	ENSMUSG00000036580.15	1.79983	0.145479	-3.62898	0.511701
ENSMUST00000137985.1	ENSMUSG00000022822.16	16.2512	1.31539	-3.62698	4.62349
ENSMUST00000146953.7	ENSMUSG00000070733.13	1.34935	0.109662	-3.62113	0.384672
ENSMUST00000212498.1	ENSMUSG00000001472.17	63.2397	5.14563	-3.61941	18.0391
ENSMUST00000143466.7	ENSMUSG00000036932.14	0.518879	0.0423038	-3.61654	0.148157
ENSMUST00000173362.7	ENSMUSG00000064120.14	6.78696	0.553411	-3.61634	1.93803
ENSMUST00000146734.1	ENSMUSG00000029029.14	2.89068	0.236205	-3.6133	0.826313
ENSMUST00000154255.7	ENSMUSG00000036918.15	0.39542	0.0323221	-3.61279	0.113052
ENSMUST00000066295.3	ENSMUSG00000049265.7	0.306082	0.0250419	-3.6115	0.0875493
ENSMUST00000125588.1	ENSMUSG00000049327.17	8.90542	0.728819	-3.61105	2.54763
ENSMUST00000107256.3	ENSMUSG00000030559.8	1.93198	0.158295	-3.60939	0.553012
ENSMUST00000137000.1	ENSMUSG00000085039.2	0.311421	0.0255289	-3.60866	0.0891641
ENSMUST00000004137.10	ENSMUSG00000004035.12	2.58333	0.211778	-3.60861	0.739657
ENSMUST00000106090.7	ENSMUSG00000046623.8	7.91334	0.649613	-3.60663	2.26729
ENSMUST00000139493.7	ENSMUSG00000087060.7	1.33049	0.109349	-3.60495	0.381429
ENSMUST00000095754.9	ENSMUSG00000071337.11	0.916295	0.0753132	-3.60484	0.262696
ENSMUST00000127991.1	ENSMUSG00000022214.15	4.1846	0.34489	-3.60088	1.20134
ENSMUST00000159843.7	ENSMUSG00000032295.15	1.75523	0.144683	-3.60069	0.503936
ENSMUST00000044527.4	ENSMUSG00000039330.4	1.93811	0.159866	-3.59972	0.556631
ENSMUST00000047363.13	ENSMUSG00000037851.13	7.94595	0.657306	-3.59558	2.28537
ENSMUST00000176216.8	ENSMUSG00000029705.17	2.25267	0.186932	-3.59105	0.648919
ENSMUST00000208475.1	ENSMUSG00000059891.14	3.9437	0.327531	-3.58985	1.13652
ENSMUST00000115271.2	ENSMUSG00000028780.13	0.17623	0.0146422	-3.58926	0.0507976
ENSMUST00000000201.6	ENSMUSG00000000197.8	0.213101	0.017706	-3.58923	0.0614261
ENSMUST00000224685.1	ENSMUSG00000034789.8	2.27938	0.18973	-3.58662	0.657622
ENSMUST00000156876.7	ENSMUSG00000041439.15	0.47522	0.0396034	-3.5849	0.137187
ENSMUST00000182758.1	ENSMUSG00000097248.9	5.27433	0.44036	-3.58223	1.52401
ENSMUST00000137708.7	ENSMUSG00000068036.15	2.15396	0.179996	-3.58095	0.622659
ENSMUST00000152495.7	ENSMUSG00000007080.14	2.82524	0.236471	-3.57864	0.817366
ENSMUST00000169713.8	ENSMUSG00000024998.17	0.839114	0.0703762	-3.57571	0.24301
ENSMUST00000127727.1	ENSMUSG00000030313.15	0.554068	0.046632	-3.57067	0.16074
ENSMUST00000130701.1	ENSMUSG00000033684.14	0.0270047	0.00227534	-3.56906	0.00783868
ENSMUST00000133572.7	ENSMUSG00000073888.13	1.32777	0.112135	-3.5657	0.385862
ENSMUST00000147102.1	ENSMUSG00000008140.17	3.68659	0.31208	-3.5623	1.07262
ENSMUST00000125900.1	ENSMUSG00000041594.18	0.259645	0.0220001	-3.56096	0.0755792
ENSMUST00000215126.1	ENSMUSG00000019961.17	0.694861	0.0591674	-3.55385	0.202764
ENSMUST00000203152.1	ENSMUSG00000070604.5	0.627084	0.053493	-3.55124	0.183152
ENSMUST00000181673.2	ENSMUSG00000057132.16	0.385533	0.032936	-3.54912	0.112685
ENSMUST00000215685.1	ENSMUSG00000053128.15	1.14702	0.0983163	-3.54432	0.335814
ENSMUST00000112881.7	ENSMUSG00000073609.9	2.49009	0.213515	-3.54379	0.729158
ENSMUST00000133976.1	ENSMUSG00000068457.14	0.201811	0.0173381	-3.54099	0.0591525
ENSMUST00000134049.1	ENSMUSG00000037916.13	3.07017	0.263961	-3.53992	0.900225
ENSMUST00000164609.7	ENSMUSG00000031422.16	0.00505343	0.000434757	-3.53898	0.00148223
ENSMUST00000149590.7	ENSMUSG00000010609.15	0.951959	0.0819929	-3.53733	0.279381
ENSMUST00000217982.1	ENSMUSG00000035798.14	1.5506	0.133882	-3.53379	0.455629
ENSMUST00000111135.7	ENSMUSG00000027180.12	0.0466079	0.00402813	-3.53239	0.0137019
ENSMUST00000140701.1	ENSMUSG00000021948.17	1.21339	0.104884	-3.53218	0.356742
ENSMUST00000047768.10	ENSMUSG00000039396.11	3.80155	0.328788	-3.53136	1.11799
ENSMUST00000112324.1	ENSMUSG00000042216.13	1.33949	0.11601	-3.52936	0.394201
ENSMUST00000138683.1	ENSMUSG00000032997.16	3.67091	0.31929	-3.5232	1.08263
ENSMUST00000177457.7	ENSMUSG00000026657.16	1.81516	0.158131	-3.5209	0.535755
ENSMUST00000033800.12	ENSMUSG00000031425.15	0.359038	0.0313404	-3.51804	0.106077
ENSMUST00000082121.8	ENSMUSG00000029276.13	8.147	0.713012	-3.51427	2.41017
ENSMUST00000047045.9	ENSMUSG00000047026.9	0.911676	0.0798187	-3.51372	0.269757
ENSMUST00000232241.1	ENSMUSG00000000325.16	4.06467	0.356731	-3.51023	1.20416
ENSMUST00000137585.2	ENSMUSG00000014077.13	2.47295	0.217289	-3.50855	0.733038
ENSMUST00000213457.1	ENSMUSG00000032267.8	1.42565	0.125319	-3.50794	0.422683
ENSMUST00000182062.7	ENSMUSG00000032826.17	0.675864	0.0601412	-3.49031	0.201612
ENSMUST00000183345.1	ENSMUSG00000055963.12	0.877382	0.0781728	-3.48847	0.261892
ENSMUST00000153793.1	ENSMUSG00000031865.16	1.1133	0.0992158	-3.48813	0.332351
ENSMUST00000198937.1	ENSMUSG00000039934.12	0.351599	0.0313557	-3.48713	0.104998
ENSMUST00000146106.1	ENSMUSG00000028811.11	2.07116	0.184962	-3.48514	0.618939
ENSMUST00000125579.1	ENSMUSG00000000627.15	1.56377	0.139941	-3.48214	0.467799
ENSMUST00000164955.3	ENSMUSG00000037627.16	0.358926	0.0321743	-3.47971	0.107463
ENSMUST00000095171.4	ENSMUSG00000034112.9	0.185387	0.0166305	-3.47864	0.0555255
ENSMUST00000102978.7	ENSMUSG00000006720.16	1.13527	0.101948	-3.47713	0.340204
ENSMUST00000213584.1	ENSMUSG00000052698.15	1.29321	0.116238	-3.4758	0.387711
ENSMUST00000225528.1	ENSMUSG00000024268.16	1.30295	0.117134	-3.47555	0.390666
ENSMUST00000120284.7	ENSMUSG00000044442.11	0.361641	0.0325506	-3.4738	0.108497
ENSMUST00000031868.4	ENSMUSG00000029843.4	1.44778	0.130433	-3.47246	0.434555
ENSMUST00000207918.1	ENSMUSG00000030852.17	6.81734	0.614816	-3.47098	2.04729
ENSMUST00000220203.1	ENSMUSG00000052798.13	1.84622	0.166614	-3.46999	0.554622
ENSMUST00000204353.2	ENSMUSG00000030126.17	0.71682	0.0648784	-3.4658	0.215653
ENSMUST00000214364.1	ENSMUSG00000075204.3	0.177817	0.0160952	-3.46569	0.0534977
ENSMUST00000111956.8	ENSMUSG00000063506.14	1.65654	0.150337	-3.4619	0.499038
ENSMUST00000147479.7	ENSMUSG00000029516.19	2.10773	0.191304	-3.46175	0.634994
ENSMUST00000224518.1	ENSMUSG00000048612.16	0.382697	0.03481	-3.45863	0.11542
ENSMUST00000136443.1	ENSMUSG00000026192.13	0.262066	0.0238403	-3.45846	0.0790426
ENSMUST00000168209.7	ENSMUSG00000001225.12	0.225935	0.0205563	-3.45826	0.0681497
ENSMUST00000220719.1	ENSMUSG00000037686.6	4.13472	0.376257	-3.458	1.24728
ENSMUST00000153549.1	ENSMUSG00000022802.2	1.63912	0.149159	-3.458	0.494459
ENSMUST00000127780.1	ENSMUSG00000022683.13	3.0989	0.282115	-3.4574	0.935011
ENSMUST00000049507.5	ENSMUSG00000044254.6	1.93293	0.176018	-3.45699	0.583293
ENSMUST00000049544.13	ENSMUSG00000044033.16	0.260028	0.0236816	-3.45683	0.0784722
ENSMUST00000149172.1	ENSMUSG00000084866.2	0.34028	0.0310117	-3.45584	0.102726
ENSMUST00000135532.1	ENSMUSG00000032946.16	1.0843	0.0989645	-3.45371	0.327578
ENSMUST00000167405.2	ENSMUSG00000049580.12	0.789937	0.0721389	-3.45289	0.238716
ENSMUST00000119838.8	ENSMUSG00000078864.10	4.17063	0.381383	-3.45095	1.26119
ENSMUST00000154183.1	ENSMUSG00000004849.14	10.0167	0.917246	-3.44895	3.03113
ENSMUST00000130423.2	ENSMUSG00000024019.17	1.77932	0.163157	-3.44699	0.538803
ENSMUST00000225674.1	ENSMUSG00000021546.18	0.0713228	0.00655153	-3.44446	0.0216165
ENSMUST00000120394.7	ENSMUSG00000115293.2	0.718593	0.0661983	-3.44031	0.218105
ENSMUST00000162080.1	ENSMUSG00000034416.18	0.314239	0.0289569	-3.43988	0.0953907
ENSMUST00000226050.1	ENSMUSG00000021635.14	3.24755	0.299291	-3.43973	0.985882
ENSMUST00000139137.2	ENSMUSG00000045326.13	0.0183014	0.00168958	-3.43722	0.00556073
ENSMUST00000024782.11	ENSMUSG00000023987.14	8.65906	0.799823	-3.43646	2.63168
ENSMUST00000070316.11	ENSMUSG00000056679.13	0.125016	0.0115484	-3.43635	0.0379965
ENSMUST00000227725.1	ENSMUSG00000022350.7	1.75319	0.162153	-3.43455	0.533184
ENSMUST00000113645.7	ENSMUSG00000079484.12	3.26043	0.301669	-3.43402	0.991751
ENSMUST00000122106.7	ENSMUSG00000048731.14	3.02465	0.2799	-3.43378	0.920108
ENSMUST00000163591.8	ENSMUSG00000044024.15	0.118826	0.0110502	-3.42671	0.036236
ENSMUST00000105470.8	ENSMUSG00000003746.16	0.415305	0.0386285	-3.42643	0.126659
ENSMUST00000138479.7	ENSMUSG00000030990.18	0.0941858	0.00878361	-3.42262	0.0287627
ENSMUST00000168149.2	ENSMUSG00000098463.1	6.20455	0.578904	-3.42193	1.89521
ENSMUST00000143075.1	ENSMUSG00000026944.18	1.46196	0.136511	-3.42081	0.446737
ENSMUST00000108980.8	ENSMUSG00000078878.9	5.25875	0.49155	-3.41931	1.60777
ENSMUST00000039881.3	ENSMUSG00000038563.14	9.29223	0.868941	-3.41869	2.84155
ENSMUST00000019611.14	ENSMUSG00000019467.15	9.13496	0.854932	-3.41752	2.7946
ENSMUST00000150670.1	ENSMUSG00000062661.6	0.502433	0.0470628	-3.41627	0.153772
ENSMUST00000137922.1	ENSMUSG00000032030.16	2.74217	0.257157	-3.4146	0.839743
ENSMUST00000185983.6	ENSMUSG00000056536.14	0.452993	0.0425399	-3.4126	0.138817
ENSMUST00000219979.1	ENSMUSG00000050157.6	4.02719	0.378191	-3.41259	1.23412
ENSMUST00000173808.1	ENSMUSG00000074365.13	1.80381	0.169536	-3.41138	0.553002
ENSMUST00000120007.7	ENSMUSG00000060538.14	1.98969	0.187284	-3.40924	0.61044
ENSMUST00000133152.1	ENSMUSG00000050565.16	1.89929	0.17885	-3.40864	0.582828
ENSMUST00000226366.1	ENSMUSG00000004558.15	8.04054	0.757734	-3.40753	2.46832
ENSMUST00000175672.1	ENSMUSG00000019737.14	4.20509	0.396475	-3.40683	1.29121
ENSMUST00000098841.3	ENSMUSG00000046317.14	0.433587	0.040881	-3.40682	0.133137
ENSMUST00000204729.1	ENSMUSG00000085396.7	1.3029	0.122909	-3.40606	0.400173
ENSMUST00000200387.1	ENSMUSG00000028100.11	0.328756	0.031015	-3.40598	0.100977
ENSMUST00000080141.5	ENSMUSG00000063296.5	0.701978	0.0664448	-3.4012	0.215969
ENSMUST00000145947.1	ENSMUSG00000040249.15	1.40253	0.132813	-3.40056	0.431595
ENSMUST00000162343.1	ENSMUSG00000049109.15	0.623725	0.059083	-3.4001	0.191968
ENSMUST00000108265.2	ENSMUSG00000027703.16	1.33915	0.126936	-3.39914	0.412294
ENSMUST00000137055.1	ENSMUSG00000025371.12	6.13331	0.581627	-3.3985	1.88873
ENSMUST00000120789.7	ENSMUSG00000029209.15	0.545851	0.0517915	-3.39772	0.168138
ENSMUST00000179695.4	ENSMUSG00000095253.4	1.72251	0.163601	-3.39626	0.530852
ENSMUST00000164473.1	ENSMUSG00000038496.16	0.514155	0.0488624	-3.39541	0.158502
ENSMUST00000219426.1	ENSMUSG00000052609.9	0.634526	0.0603465	-3.39434	0.195682
ENSMUST00000146474.7	ENSMUSG00000038045.14	12.7458	1.21482	-3.39121	3.93495
ENSMUST00000212911.1	ENSMUSG00000031754.10	6.4635	0.620036	-3.38189	2.0019
ENSMUST00000231416.1	ENSMUSG00000063239.17	0.512744	0.0491891	-3.38183	0.158813
ENSMUST00000183468.1	ENSMUSG00000038535.17	3.0569	0.293711	-3.3796	0.947547
ENSMUST00000182224.7	ENSMUSG00000031325.15	5.40075	0.520967	-3.3739	1.67738
ENSMUST00000162549.1	ENSMUSG00000024799.15	1.51281	0.146164	-3.37157	0.470232
ENSMUST00000213065.1	ENSMUSG00000095026.2	2.16589	0.209515	-3.36983	0.673637
ENSMUST00000127157.1	ENSMUSG00000048997.17	0.566094	0.0547813	-3.36929	0.1761
ENSMUST00000183116.7	ENSMUSG00000097391.8	4.21319	0.408058	-3.36807	1.31119
ENSMUST00000195478.1	ENSMUSG00000103227.1	0.309016	0.0299535	-3.36689	0.0962087
ENSMUST00000137562.1	ENSMUSG00000042507.15	2.75891	0.267982	-3.36389	0.859848
ENSMUST00000034991.7	ENSMUSG00000032419.8	0.256492	0.0249364	-3.36259	0.0799749
ENSMUST00000207419.1	ENSMUSG00000063179.13	0.928017	0.0902967	-3.36141	0.289477
ENSMUST00000220142.1	ENSMUSG00000040033.16	0.966773	0.0941773	-3.35973	0.301742
ENSMUST00000113565.2	ENSMUSG00000026211.17	6.89475	0.671934	-3.35911	2.1524
ENSMUST00000135188.1	ENSMUSG00000040249.15	5.55396	0.541354	-3.35887	1.73397
ENSMUST00000155985.1	ENSMUSG00000028470.10	1.42723	0.139166	-3.35834	0.44567
ENSMUST00000138569.1	ENSMUSG00000062949.13	0.481641	0.0470167	-3.35671	0.150483
ENSMUST00000159918.1	ENSMUSG00000041889.7	0.25876	0.025345	-3.35184	0.0809832
ENSMUST00000216868.1	ENSMUSG00000108948.3	0.162495	0.0159278	-3.35078	0.0508742
ENSMUST00000111279.8	ENSMUSG00000027223.15	1.03415	0.101614	-3.34727	0.324167
ENSMUST00000208891.1	ENSMUSG00000039361.11	2.36077	0.232255	-3.34548	0.740473
ENSMUST00000224344.1	ENSMUSG00000021814.17	0.791832	0.0779419	-3.34472	0.248429
ENSMUST00000143210.7	ENSMUSG00000031090.14	1.79382	0.176657	-3.34401	0.562931
ENSMUST00000131282.3	ENSMUSG00000045751.16	0.988258	0.0973765	-3.34324	0.310215
ENSMUST00000153812.1	ENSMUSG00000034771.15	0.718094	0.070803	-3.34229	0.225484
ENSMUST00000117852.7	ENSMUSG00000039428.11	0.273739	0.0270358	-3.33986	0.0860276
ENSMUST00000057649.7	ENSMUSG00000045886.7	11.2444	1.11059	-3.33981	3.53382
ENSMUST00000160961.7	ENSMUSG00000036636.10	2.403	0.237363	-3.33967	0.755237
ENSMUST00000230083.1	ENSMUSG00000022515.6	0.790032	0.0785465	-3.33029	0.249107
ENSMUST00000092155.11	ENSMUSG00000027966.20	0.895462	0.0890515	-3.32992	0.282387
ENSMUST00000159362.1	ENSMUSG00000022386.12	0.82885	0.0824753	-3.32908	0.261457
ENSMUST00000156082.2	ENSMUSG00000036257.15	2.63248	0.262063	-3.32844	0.830588
ENSMUST00000148800.1	ENSMUSG00000049313.8	2.40445	0.239676	-3.32655	0.759137
ENSMUST00000217461.1	ENSMUSG00000057193.8	23.874	2.38194	-3.32523	7.54098
ENSMUST00000029676.11	ENSMUSG00000028041.17	1.75024	0.174737	-3.3243	0.553021
ENSMUST00000119212.7	ENSMUSG00000033540.18	1.40603	0.140545	-3.32252	0.444534
ENSMUST00000145484.1	ENSMUSG00000059995.12	0.533188	0.0533465	-3.32118	0.168653
ENSMUST00000168060.1	ENSMUSG00000019214.13	5.03192	0.504145	-3.3192	1.59274
ENSMUST00000161423.1	ENSMUSG00000027692.16	0.386146	0.0386963	-3.31888	0.122239
ENSMUST00000212781.1	ENSMUSG00000015016.8	0.56681	0.0568539	-3.31753	0.179514
ENSMUST00000232794.1	ENSMUSG00000022914.17	1.33628	0.134099	-3.31685	0.423313
ENSMUST00000108939.8	ENSMUSG00000095362.7	24.3642	2.44725	-3.31553	7.72174
ENSMUST00000141644.1	ENSMUSG00000021485.14	8.68481	0.872734	-3.31488	2.75309
ENSMUST00000216796.1	ENSMUSG00000040350.16	0.306181	0.0307683	-3.31487	0.0970601
ENSMUST00000086521.10	ENSMUSG00000053024.14	2.01931	0.203284	-3.31229	0.640698
ENSMUST00000174037.7	ENSMUSG00000036185.9	1.9824	0.19979	-3.31069	0.629336
ENSMUST00000156301.7	ENSMUSG00000063972.13	1.41218	0.142336	-3.31055	0.448335
ENSMUST00000138514.1	ENSMUSG00000022940.17	1.91074	0.192619	-3.31031	0.606667
ENSMUST00000207809.1	ENSMUSG00000062861.8	3.4606	0.349009	-3.30969	1.09899
ENSMUST00000135129.1	ENSMUSG00000030752.8	1.10122	0.111096	-3.30922	0.349773
ENSMUST00000130749.8	ENSMUSG00000056938.16	1.57519	0.159077	-3.30773	0.500576
ENSMUST00000127365.1	ENSMUSG00000029168.14	2.15436	0.217774	-3.30636	0.684955
ENSMUST00000132462.7	ENSMUSG00000020893.17	0.590134	0.0596835	-3.30564	0.187673
ENSMUST00000212775.1	ENSMUSG00000031756.5	3.41264	0.346347	-3.3006	1.08718
ENSMUST00000221511.1	ENSMUSG00000051166.10	1.13083	0.114774	-3.30051	0.360264
ENSMUST00000200960.3	ENSMUSG00000056602.11	3.00973	0.305914	-3.29844	0.959541
ENSMUST00000160842.2	ENSMUSG00000066477.13	0.137167	0.0140033	-3.29209	0.0438268
ENSMUST00000207990.1	ENSMUSG00000020805.14	0.251672	0.025701	-3.29165	0.0804253
ENSMUST00000201906.1	ENSMUSG00000038552.14	0.801515	0.0818635	-3.29144	0.256154
ENSMUST00000112756.7	ENSMUSG00000055003.14	0.720279	0.073597	-3.29084	0.23024
ENSMUST00000139737.1	ENSMUSG00000034285.15	26.6678	2.72656	-3.28995	8.5271
ENSMUST00000032203.8	ENSMUSG00000030111.9	2.1625	0.221121	-3.28979	0.691501
ENSMUST00000144196.1	ENSMUSG00000040860.16	0.987083	0.100953	-3.28949	0.315672
ENSMUST00000161079.1	ENSMUSG00000005610.17	89.6813	9.19474	-3.28593	28.7158
ENSMUST00000217658.1	ENSMUSG00000031996.17	5.3911	0.552896	-3.2855	1.72648
ENSMUST00000228218.1	ENSMUSG00000050697.9	1.33956	0.137511	-3.28414	0.42919
ENSMUST00000040824.1	ENSMUSG00000042737.9	15.7699	1.62023	-3.2829	5.05479
ENSMUST00000147063.7	ENSMUSG00000060098.11	0.773021	0.0794448	-3.28248	0.247815
ENSMUST00000065111.14	ENSMUSG00000040455.17	9.31946	0.958211	-3.28183	2.98831
ENSMUST00000176611.1	ENSMUSG00000032041.15	0.393442	0.0405443	-3.27858	0.126301
ENSMUST00000177714.7	ENSMUSG00000074829.10	0.752337	0.077531	-3.27853	0.241515
ENSMUST00000166278.6	ENSMUSG00000037661.14	1.82656	0.188354	-3.27761	0.586549
ENSMUST00000147291.7	ENSMUSG00000010025.19	2.43155	0.251136	-3.27534	0.781441
ENSMUST00000153279.1	ENSMUSG00000026743.16	1.66876	0.172514	-3.27399	0.536549
ENSMUST00000137600.7	ENSMUSG00000027185.15	2.00455	0.207268	-3.27371	0.644577
ENSMUST00000229472.1	ENSMUSG00000022429.11	0.691042	0.0715627	-3.27149	0.22238
ENSMUST00000149717.7	ENSMUSG00000032064.17	6.00822	0.622722	-3.27028	1.93428
ENSMUST00000183984.7	ENSMUSG00000002107.18	0.101185	0.0104893	-3.27001	0.0325785
ENSMUST00000107245.8	ENSMUSG00000008575.17	0.431572	0.0447715	-3.26895	0.139004
ENSMUST00000226985.1	ENSMUSG00000002496.10	1.68526	0.175007	-3.26749	0.543077
ENSMUST00000153067.1	ENSMUSG00000030272.15	0.266888	0.0277216	-3.26715	0.0860149
ENSMUST00000156636.8	ENSMUSG00000015222.17	4.08156	0.424431	-3.26552	1.31618
ENSMUST00000060409.12	ENSMUSG00000049109.15	0.170783	0.0177674	-3.26486	0.0550851
ENSMUST00000138911.1	ENSMUSG00000085227.1	0.436971	0.0455191	-3.26299	0.141034
ENSMUST00000129678.1	ENSMUSG00000035125.10	2.24168	0.233534	-3.26288	0.723539
ENSMUST00000229140.1	ENSMUSG00000022546.5	3.91276	0.409399	-3.25661	1.26565
ENSMUST00000225314.1	ENSMUSG00000021809.10	1.62353	0.169929	-3.25613	0.525247
ENSMUST00000176036.7	ENSMUSG00000032570.17	8.50427	0.891685	-3.25358	2.75375
ENSMUST00000088292.6	ENSMUSG00000067714.13	1.69747	0.178139	-3.25231	0.549896
ENSMUST00000139134.1	ENSMUSG00000029060.17	1.50896	0.158434	-3.2516	0.488948
ENSMUST00000144987.7	ENSMUSG00000039814.15	0.466245	0.0489568	-3.25151	0.151082
ENSMUST00000167025.1	ENSMUSG00000062203.15	7.34972	0.771813	-3.25137	2.38172
ENSMUST00000141631.1	ENSMUSG00000023990.18	2.22903	0.234134	-3.25101	0.722421
ENSMUST00000176536.1	ENSMUSG00000019737.14	3.32505	0.349789	-3.24882	1.07846
ENSMUST00000129347.7	ENSMUSG00000029095.17	0.366734	0.0385816	-3.24875	0.11895
ENSMUST00000212390.1	ENSMUSG00000028080.16	1.84105	0.193745	-3.2483	0.597239
ENSMUST00000152528.1	ENSMUSG00000024791.10	3.61504	0.380604	-3.24765	1.17299
ENSMUST00000201706.1	ENSMUSG00000039456.10	1.2756	0.134516	-3.24533	0.414233
ENSMUST00000145843.2	ENSMUSG00000026307.12	10.0235	1.05735	-3.24486	3.25551
ENSMUST00000161804.7	ENSMUSG00000029673.17	0.902546	0.0953002	-3.24345	0.293279
ENSMUST00000205960.1	ENSMUSG00000030523.18	8.29254	0.877303	-3.24067	2.69723
ENSMUST00000208143.1	ENSMUSG00000003184.15	2.19984	0.232841	-3.23998	0.715691
ENSMUST00000124082.1	ENSMUSG00000059810.18	0.417562	0.0442165	-3.23933	0.135879
ENSMUST00000124790.7	ENSMUSG00000079042.10	0.002326	0.000246728	-3.23686	0.000757555
ENSMUST00000003434.13	ENSMUSG00000003344.14	0.472705	0.050145	-3.23676	0.15396
ENSMUST00000152390.1	ENSMUSG00000046020.13	0.552012	0.0585645	-3.2366	0.179801
ENSMUST00000001713.9	ENSMUSG00000001663.10	1.49649	0.158784	-3.23645	0.487461
ENSMUST00000208441.1	ENSMUSG00000074218.3	4.53628	0.48167	-3.23539	1.47817
ENSMUST00000155026.1	ENSMUSG00000023460.13	1.23013	0.130689	-3.2346	0.400954
ENSMUST00000132324.1	ENSMUSG00000039678.12	2.1628	0.229867	-3.23403	0.705093
ENSMUST00000147719.7	ENSMUSG00000036073.17	1.62345	0.172597	-3.23358	0.529342
ENSMUST00000100164.4	ENSMUSG00000075394.4	0.253387	0.0269403	-3.2335	0.0826216
ENSMUST00000211082.2	ENSMUSG00000109765.2	0.79134	0.0842197	-3.23207	0.25816
ENSMUST00000192787.1	ENSMUSG00000095789.6	0.399314	0.0425165	-3.23143	0.130297
ENSMUST00000131349.7	ENSMUSG00000073888.13	0.988826	0.105441	-3.22928	0.322898
ENSMUST00000167766.1	ENSMUSG00000039470.15	2.05827	0.219498	-3.22915	0.67215
ENSMUST00000182647.1	ENSMUSG00000033542.13	1.26022	0.134503	-3.22797	0.411708
ENSMUST00000060345.5	ENSMUSG00000049073.7	3.06856	0.327518	-3.22792	1.0025
ENSMUST00000134740.1	ENSMUSG00000056999.14	3.77132	0.402803	-3.22692	1.23252
ENSMUST00000213502.1	ENSMUSG00000001943.8	2.60045	0.278415	-3.22345	0.850884
ENSMUST00000142316.1	ENSMUSG00000022945.12	1.11133	0.119079	-3.2223	0.36378
ENSMUST00000030779.9	ENSMUSG00000028937.14	10.5072	1.12762	-3.22003	3.44211
ENSMUST00000144298.1	ENSMUSG00000028804.20	0.0264834	0.00284474	-3.21872	0.00867977
ENSMUST00000192864.1	ENSMUSG00000097451.10	0.36236	0.0389633	-3.21724	0.118822
ENSMUST00000132291.7	ENSMUSG00000033021.16	3.64067	0.391477	-3.2172	1.19383
ENSMUST00000202670.1	ENSMUSG00000060681.15	0.839353	0.0904433	-3.21419	0.275525
ENSMUST00000223093.1	ENSMUSG00000021306.11	2.16959	0.233798	-3.21409	0.712212
ENSMUST00000202034.1	ENSMUSG00000018604.18	1.23168	0.132797	-3.21333	0.40443
ENSMUST00000090071.4	ENSMUSG00000050211.14	2.07851	0.224367	-3.21162	0.682898
ENSMUST00000207797.1	ENSMUSG00000036835.7	10.9436	1.18225	-3.21048	3.59695
ENSMUST00000146722.8	ENSMUSG00000049659.15	3.95424	0.427624	-3.20899	1.30036
ENSMUST00000210248.1	ENSMUSG00000003863.18	3.00652	0.325463	-3.20753	0.989197
ENSMUST00000214604.1	ENSMUSG00000032436.17	1.16266	0.125884	-3.20726	0.382571
ENSMUST00000213286.1	ENSMUSG00000032014.6	0.599566	0.0649356	-3.20684	0.197315
ENSMUST00000040298.4	ENSMUSG00000040713.12	5.72163	0.619903	-3.20631	1.88331
ENSMUST00000135234.1	ENSMUSG00000020788.15	4.23391	0.459879	-3.20266	1.39538
ENSMUST00000087867.5	ENSMUSG00000073016.3	0.977643	0.106209	-3.2024	0.322234
ENSMUST00000110203.7	ENSMUSG00000021255.17	3.26381	0.355262	-3.1996	1.0768
ENSMUST00000141342.2	ENSMUSG00000009073.16	1.9903	0.216708	-3.19916	0.656745
ENSMUST00000154164.7	ENSMUSG00000016346.17	1.16725	0.127161	-3.19839	0.385264
ENSMUST00000227683.1	ENSMUSG00000012123.17	0.892368	0.0973346	-3.19661	0.294717
ENSMUST00000152092.1	ENSMUSG00000030323.13	3.19582	0.348896	-3.19532	1.05594
ENSMUST00000117388.7	ENSMUSG00000029228.15	2.41841	0.264138	-3.1947	0.799246
ENSMUST00000127029.1	ENSMUSG00000040795.12	4.75749	0.5197	-3.19445	1.57241
ENSMUST00000129032.7	ENSMUSG00000040606.13	1.62076	0.177087	-3.19414	0.535738
ENSMUST00000165887.7	ENSMUSG00000060962.12	0.222726	0.024344	-3.19363	0.0736345
ENSMUST00000206532.1	ENSMUSG00000052296.7	1.74311	0.190661	-3.19258	0.576492
ENSMUST00000133021.1	ENSMUSG00000019082.18	5.01326	0.548496	-3.1922	1.65824
ENSMUST00000156014.3	ENSMUSG00000025702.15	1.27121	0.139268	-3.19027	0.42076
ENSMUST00000080211.11	ENSMUSG00000067616.11	7.14901	0.784281	-3.1883	2.36788
ENSMUST00000139178.7	ENSMUSG00000030541.16	3.68811	0.404711	-3.18792	1.22173
ENSMUST00000226528.1	ENSMUSG00000004558.15	5.2146	0.572553	-3.18708	1.7279
ENSMUST00000118835.7	ENSMUSG00000045636.16	4.44499	0.48853	-3.18566	1.4736
ENSMUST00000154374.1	ENSMUSG00000000731.15	1.26048	0.138606	-3.18491	0.417983
ENSMUST00000124857.7	ENSMUSG00000028687.17	1.27072	0.139913	-3.18304	0.421652
ENSMUST00000211852.1	ENSMUSG00000013158.6	0.449175	0.0495361	-3.18073	0.149166
ENSMUST00000123928.1	ENSMUSG00000008140.17	0.993535	0.109783	-3.17792	0.330262
ENSMUST00000169656.2	ENSMUSG00000034532.9	0.277176	0.0306313	-3.17772	0.0921426
ENSMUST00000014957.9	ENSMUSG00000014813.9	0.37412	0.0413784	-3.17655	0.124421
ENSMUST00000125607.1	ENSMUSG00000085434.1	0.481219	0.0532426	-3.17604	0.160067
ENSMUST00000026827.14	ENSMUSG00000025731.15	9.45385	1.04617	-3.17578	3.14489
ENSMUST00000057423.5	ENSMUSG00000051373.5	0.82377	0.0915113	-3.17022	0.274562
ENSMUST00000098340.6	ENSMUSG00000032497.17	2.55114	0.283484	-3.1698	0.850416
ENSMUST00000027044.14	ENSMUSG00000025911.14	3.66563	0.408058	-3.16722	1.22302
ENSMUST00000177801.1	ENSMUSG00000021221.15	0.491268	0.0547004	-3.16689	0.163929
ENSMUST00000183801.7	ENSMUSG00000038535.17	0.129916	0.0144791	-3.16554	0.0433713
ENSMUST00000197190.4	ENSMUSG00000033439.12	3.26573	0.364063	-3.16515	1.09038
ENSMUST00000233073.1	ENSMUSG00000039414.10	1.84807	0.206061	-3.16488	0.617102
ENSMUST00000149086.1	ENSMUSG00000006649.17	9.36922	1.04596	-3.1631	3.13047
ENSMUST00000199223.1	ENSMUSG00000029283.17	0.414463	0.0463642	-3.16016	0.138623
ENSMUST00000128271.7	ENSMUSG00000001864.13	1.30628	0.146231	-3.15914	0.437057
ENSMUST00000108355.1	ENSMUSG00000053198.13	1.58129	0.177079	-3.15864	0.529163
ENSMUST00000192666.1	ENSMUSG00000066595.9	1.4924	0.167128	-3.15861	0.499421
ENSMUST00000144790.7	ENSMUSG00000022433.19	6.63898	0.744216	-3.15717	2.2228
ENSMUST00000049239.7	ENSMUSG00000034761.15	0.375205	0.0421105	-3.15543	0.125698
ENSMUST00000182191.7	ENSMUSG00000078350.11	0.205386	0.0230559	-3.15513	0.0688139
ENSMUST00000132704.1	ENSMUSG00000028923.14	0.764038	0.0858021	-3.15456	0.256039
ENSMUST00000166691.7	ENSMUSG00000020964.14	1.43287	0.161121	-3.15269	0.480485
ENSMUST00000130376.2	ENSMUSG00000042197.13	7.06906	0.795724	-3.15118	2.37171
ENSMUST00000140663.7	ENSMUSG00000070953.13	0.874788	0.0985934	-3.14937	0.293681
ENSMUST00000156531.1	ENSMUSG00000031299.10	1.84242	0.207925	-3.14747	0.618939
ENSMUST00000143505.1	ENSMUSG00000033209.17	0.38722	0.0437705	-3.14512	0.130188
ENSMUST00000214270.1	ENSMUSG00000035024.16	2.73921	0.310688	-3.14022	0.922518
ENSMUST00000207999.1	ENSMUSG00000030852.17	2.93597	0.333773	-3.1369	0.989923
ENSMUST00000218883.1	ENSMUSG00000037669.15	1.81367	0.206296	-3.13612	0.61168
ENSMUST00000099529.8	ENSMUSG00000034032.15	12.3392	1.40628	-3.13329	4.16562
ENSMUST00000156350.7	ENSMUSG00000085562.7	0.217141	0.0247654	-3.13223	0.073332
ENSMUST00000111879.4	ENSMUSG00000032500.10	0.598557	0.0683061	-3.1314	0.202201
ENSMUST00000174874.7	ENSMUSG00000020173.17	10.0119	1.14291	-3.13093	3.38271
ENSMUST00000111657.9	ENSMUSG00000024985.18	0.835195	0.0953834	-3.1303	0.282248
ENSMUST00000182347.7	ENSMUSG00000010608.15	3.68505	0.421236	-3.12898	1.2459
ENSMUST00000080233.8	ENSMUSG00000059891.14	2.52313	0.289067	-3.12574	0.854022
ENSMUST00000114170.7	ENSMUSG00000058740.14	0.248545	0.0284772	-3.12563	0.0841301
ENSMUST00000094753.5	ENSMUSG00000070777.5	3.60487	0.413451	-3.12416	1.22083
ENSMUST00000208867.1	ENSMUSG00000048677.9	1.30432	0.149731	-3.12285	0.441924
ENSMUST00000124470.7	ENSMUSG00000005268.20	0.115913	0.0133197	-3.12141	0.0392928
ENSMUST00000006029.10	ENSMUSG00000078954.9	13.0232	1.49684	-3.12109	4.41516
ENSMUST00000116543.3	ENSMUSG00000026858.18	0.193713	0.0222947	-3.11915	0.0657174
ENSMUST00000162047.7	ENSMUSG00000004626.14	1.91927	0.221384	-3.11593	0.65184
ENSMUST00000130931.1	ENSMUSG00000034462.9	0.791065	0.0912515	-3.11588	0.268674
ENSMUST00000230495.1	ENSMUSG00000022677.15	4.09924	0.473786	-3.11305	1.39361
ENSMUST00000171569.7	ENSMUSG00000005125.13	0.264198	0.0305492	-3.11241	0.089839
ENSMUST00000153633.1	ENSMUSG00000029234.13	6.26575	0.725622	-3.1102	2.13227
ENSMUST00000154591.1	ENSMUSG00000032231.14	0.671031	0.0777518	-3.10943	0.228416
ENSMUST00000029654.14	ENSMUSG00000028020.16	0.397332	0.046071	-3.10841	0.135298
ENSMUST00000112478.7	ENSMUSG00000029503.16	1.88936	0.219148	-3.10792	0.643467
ENSMUST00000182481.7	ENSMUSG00000024998.17	2.22063	0.25765	-3.10748	0.756403
ENSMUST00000205785.1	ENSMUSG00000030766.15	1.1588	0.134558	-3.10633	0.394874
ENSMUST00000022610.14	ENSMUSG00000022032.14	4.69739	0.545686	-3.10572	1.60103
ENSMUST00000092610.11	ENSMUSG00000039697.16	2.54205	0.295523	-3.10465	0.866738
ENSMUST00000196341.1	ENSMUSG00000051278.12	0.702178	0.0816362	-3.10456	0.239423
ENSMUST00000210094.1	ENSMUSG00000031712.10	0.158265	0.0184112	-3.10369	0.0539801
ENSMUST00000121987.2	ENSMUSG00000051727.14	0.247036	0.0287398	-3.1036	0.0842601
ENSMUST00000114677.1	ENSMUSG00000036292.14	0.684641	0.079724	-3.10226	0.233629
ENSMUST00000137317.7	ENSMUSG00000051154.11	0.975889	0.113709	-3.10137	0.333118
ENSMUST00000155271.1	ENSMUSG00000061086.12	0.275472	0.0321243	-3.10017	0.094071
ENSMUST00000133846.1	ENSMUSG00000038520.15	7.98311	0.931226	-3.09975	2.72655
ENSMUST00000203874.2	ENSMUSG00000040818.10	1.12163	0.130848	-3.09963	0.383097
ENSMUST00000142797.1	ENSMUSG00000002550.16	1.35844	0.158819	-3.0965	0.464485
ENSMUST00000112254.7	ENSMUSG00000001930.17	0.846249	0.0990173	-3.09533	0.289471
ENSMUST00000223581.1	ENSMUSG00000047789.5	1.62939	0.190705	-3.09492	0.557434
ENSMUST00000188008.6	ENSMUSG00000032411.15	3.65005	0.427352	-3.09442	1.24894
ENSMUST00000217550.1	ENSMUSG00000052698.15	1.99728	0.233894	-3.09411	0.683485
ENSMUST00000042581.3	ENSMUSG00000037977.6	0.31997	0.037486	-3.09351	0.109519
ENSMUST00000159523.1	ENSMUSG00000041528.15	1.18065	0.138368	-3.093	0.404183
ENSMUST00000051803.6	ENSMUSG00000024885.8	1.66152	0.194743	-3.09286	0.568832
ENSMUST00000084650.5	ENSMUSG00000066197.5	0.40511	0.0474968	-3.09241	0.138713
ENSMUST00000045744.6	ENSMUSG00000034917.8	3.8132	0.447727	-3.09031	1.30663
ENSMUST00000233719.1	ENSMUSG00000074415.14	0.837397	0.0983899	-3.08933	0.287039
ENSMUST00000151763.7	ENSMUSG00000055897.13	1.06564	0.125208	-3.08932	0.365276
ENSMUST00000189298.1	ENSMUSG00000054770.16	0.456962	0.0536989	-3.08911	0.156647
ENSMUST00000192988.2	ENSMUSG00000053646.13	1.60842	0.189216	-3.08754	0.551669
ENSMUST00000134913.2	ENSMUSG00000046947.12	1.43476	0.168816	-3.08729	0.492149
ENSMUST00000209869.1	ENSMUSG00000070822.5	0.496151	0.0583808	-3.08721	0.170193
ENSMUST00000063871.12	ENSMUSG00000040380.14	0.130364	0.0153525	-3.086	0.0447372
ENSMUST00000124775.1	ENSMUSG00000000037.16	0.442494	0.0521206	-3.08573	0.151865
ENSMUST00000232441.1	ENSMUSG00000116939.1	2.45231	0.288913	-3.08543	0.841727
ENSMUST00000144216.1	ENSMUSG00000023791.16	0.565646	0.0666491	-3.08524	0.194164
ENSMUST00000142771.7	ENSMUSG00000022503.10	1.34954	0.159057	-3.08485	0.463307
ENSMUST00000144197.1	ENSMUSG00000040701.16	11.7468	1.38505	-3.08426	4.0336
ENSMUST00000130444.1	ENSMUSG00000028884.14	1.3078	0.154218	-3.0841	0.449095
ENSMUST00000129253.7	ENSMUSG00000029001.15	1.53088	0.180526	-3.08408	0.525703
ENSMUST00000068063.3	ENSMUSG00000078922.9	0.233222	0.027519	-3.0832	0.0801126
ENSMUST00000159812.1	ENSMUSG00000033060.15	5.43444	0.641382	-3.08288	1.86696
ENSMUST00000034692.8	ENSMUSG00000032172.8	3.98432	0.470251	-3.08283	1.36881
ENSMUST00000151148.7	ENSMUSG00000035637.14	9.47266	1.11935	-3.08111	3.25626
ENSMUST00000154727.1	ENSMUSG00000040624.17	0.703885	0.0831757	-3.08111	0.241963
ENSMUST00000138107.7	ENSMUSG00000040174.14	2.76274	0.326778	-3.07972	0.950159
ENSMUST00000145821.1	ENSMUSG00000029462.18	14.8337	1.75663	-3.078	5.10464
ENSMUST00000217385.1	ENSMUSG00000097463.2	0.289787	0.0343471	-3.07673	0.0997664
ENSMUST00000170156.2	ENSMUSG00000021313.16	0.39903	0.0473177	-3.07605	0.137409
ENSMUST00000121573.7	ENSMUSG00000015882.17	0.178524	0.0211948	-3.07434	0.0615124
ENSMUST00000147136.1	ENSMUSG00000074656.12	1.53966	0.182875	-3.07368	0.530627
ENSMUST00000023161.7	ENSMUSG00000022519.14	0.306046	0.0363648	-3.07313	0.105496
ENSMUST00000144416.1	ENSMUSG00000043671.14	1.26489	0.150389	-3.07224	0.436149
ENSMUST00000232384.1	ENSMUSG00000003526.12	1.61579	0.192189	-3.07164	0.557259
ENSMUST00000045393.14	ENSMUSG00000013033.16	3.74708	0.446008	-3.07063	1.29276
ENSMUST00000119512.7	ENSMUSG00000044252.17	1.70178	0.202586	-3.07044	0.58716
ENSMUST00000199758.4	ENSMUSG00000032478.14	0.985477	0.117433	-3.06898	0.340187
ENSMUST00000145736.2	ENSMUSG00000026705.16	0.241728	0.0288389	-3.0673	0.0834935
ENSMUST00000208882.1	ENSMUSG00000030852.17	2.70145	0.322416	-3.06674	0.933269
ENSMUST00000205477.1	ENSMUSG00000030096.8	7.68771	0.918689	-3.06491	2.65756
ENSMUST00000143501.7	ENSMUSG00000028949.13	0.597966	0.0714807	-3.06444	0.206744
ENSMUST00000123564.1	ENSMUSG00000025193.14	5.71659	0.683406	-3.06434	1.97655
ENSMUST00000231791.1	ENSMUSG00000000325.16	1.83485	0.219659	-3.06232	0.634855
ENSMUST00000162061.1	ENSMUSG00000025188.15	0.437871	0.0525511	-3.05871	0.151692
ENSMUST00000195245.5	ENSMUSG00000033767.14	4.21314	0.505781	-3.05831	1.45977
ENSMUST00000147911.1	ENSMUSG00000089704.9	4.49051	0.539342	-3.05761	1.55625
ENSMUST00000173730.1	ENSMUSG00000055027.17	0.384221	0.0461799	-3.0566	0.133204
ENSMUST00000150104.1	ENSMUSG00000037752.4	2.44565	0.294048	-3.05609	0.84802
ENSMUST00000146772.1	ENSMUSG00000000881.12	3.52741	0.424379	-3.05518	1.2235
ENSMUST00000166388.1	ENSMUSG00000026979.16	0.588633	0.0708502	-3.05452	0.204217
ENSMUST00000150509.2	ENSMUSG00000025917.9	1.42556	0.171984	-3.05118	0.49515
ENSMUST00000181354.2	ENSMUSG00000035713.15	0.608094	0.0734587	-3.04929	0.211352
ENSMUST00000155309.7	ENSMUSG00000028132.15	0.0444415	0.00537939	-3.04639	0.0154618
ENSMUST00000192961.5	ENSMUSG00000057335.11	0.312373	0.0378412	-3.04524	0.108722
ENSMUST00000171754.2	ENSMUSG00000034271.16	15.1869	1.84044	-3.0447	5.28683
ENSMUST00000154373.1	ENSMUSG00000022032.14	0.168102	0.0203786	-3.04421	0.0585293
ENSMUST00000113592.8	ENSMUSG00000039476.13	3.58252	0.43435	-3.04404	1.24742
ENSMUST00000084219.11	ENSMUSG00000066037.14	1.81627	0.220235	-3.04386	0.63246
ENSMUST00000217836.1	ENSMUSG00000025359.10	17.42	2.11409	-3.04264	6.06856
ENSMUST00000173163.7	ENSMUSG00000042632.17	4.26421	0.5179	-3.04153	1.48608
ENSMUST00000206045.1	ENSMUSG00000030423.7	0.735169	0.0893822	-3.04002	0.256342
ENSMUST00000193664.1	ENSMUSG00000037395.15	0.570008	0.0693443	-3.03913	0.198813
ENSMUST00000097856.9	ENSMUSG00000028878.11	2.62218	0.319309	-3.03774	0.915033
ENSMUST00000142152.1	ENSMUSG00000025059.16	2.95373	0.359988	-3.03652	1.03117
ENSMUST00000161235.2	ENSMUSG00000079144.7	1.61863	0.197309	-3.03624	0.565129
ENSMUST00000228883.1	ENSMUSG00000022177.9	1.21425	0.148414	-3.03237	0.424513
ENSMUST00000112533.7	ENSMUSG00000026980.15	39.3344	4.80864	-3.03209	13.753
ENSMUST00000174432.1	ENSMUSG00000040606.13	1.94986	0.238652	-3.03039	0.682157
ENSMUST00000034648.15	ENSMUSG00000032131.16	0.162617	0.0199134	-3.02967	0.0569057
ENSMUST00000150767.7	ENSMUSG00000035891.16	0.989574	0.121277	-3.0285	0.346428
ENSMUST00000182585.1	ENSMUSG00000098037.1	1.07477	0.131739	-3.02827	0.376283
ENSMUST00000154981.1	ENSMUSG00000051736.8	0.450231	0.0551947	-3.02806	0.15764
ENSMUST00000128442.1	ENSMUSG00000019066.13	3.35195	0.41116	-3.02723	1.17396
ENSMUST00000132895.7	ENSMUSG00000032890.17	0.564815	0.0692828	-3.02721	0.197818
ENSMUST00000036825.13	ENSMUSG00000034891.13	0.991229	0.121694	-3.02596	0.347313
ENSMUST00000025999.6	ENSMUSG00000025026.14	6.70777	0.823524	-3.02595	2.35032
ENSMUST00000028883.11	ENSMUSG00000027400.11	0.3438	0.0422222	-3.0255	0.120482
ENSMUST00000049241.8	ENSMUSG00000038692.8	0.306605	0.0376741	-3.02474	0.107476
ENSMUST00000092984.5	ENSMUSG00000020900.15	7.232	0.888811	-3.02445	2.53533
ENSMUST00000092075.4	ENSMUSG00000049411.14	0.216644	0.0266305	-3.02417	0.0759562
ENSMUST00000091927.4	ENSMUSG00000051401.6	0.677699	0.083366	-3.02311	0.237691
ENSMUST00000217200.1	ENSMUSG00000040188.10	8.58831	1.05655	-3.02301	3.0123
ENSMUST00000163031.1	ENSMUSG00000021124.13	2.54373	0.312939	-3.02299	0.892206
ENSMUST00000198195.1	ENSMUSG00000105843.1	0.36485	0.0449227	-3.02179	0.128024
ENSMUST00000170863.1	ENSMUSG00000036046.14	8.42362	1.03894	-3.01933	2.95832
ENSMUST00000127502.1	ENSMUSG00000022912.8	7.70371	0.950814	-3.01832	2.70644
ENSMUST00000019512.7	ENSMUSG00000019368.13	1.17669	0.145314	-3.01749	0.413509
ENSMUST00000152339.7	ENSMUSG00000003234.16	6.77407	0.837067	-3.01661	2.38125
ENSMUST00000147330.7	ENSMUSG00000029516.19	1.44276	0.178397	-3.01567	0.50733
ENSMUST00000001083.3	ENSMUSG00000001056.3	5.67749	0.702467	-3.01475	1.99706
ENSMUST00000101280.9	ENSMUSG00000029095.17	0.86788	0.107416	-3.01429	0.305326
ENSMUST00000101531.9	ENSMUSG00000031139.15	8.29	1.02615	-3.01413	2.91664
ENSMUST00000108648.2	ENSMUSG00000089669.7	1.701	0.210665	-3.01336	0.598616
ENSMUST00000123113.1	ENSMUSG00000031516.11	1.90302	0.235985	-3.01152	0.670137
ENSMUST00000099262.9	ENSMUSG00000049658.13	3.38806	0.420309	-3.01094	1.19333
ENSMUST00000147695.7	ENSMUSG00000048814.10	0.402497	0.0499758	-3.00968	0.141828
ENSMUST00000107050.7	ENSMUSG00000028088.14	0.173761	0.0215919	-3.00854	0.0612522
ENSMUST00000233361.1	ENSMUSG00000011589.9	3.35284	0.41692	-3.00754	1.18231
ENSMUST00000135011.1	ENSMUSG00000016344.14	17.2358	2.14346	-3.00739	6.07818
ENSMUST00000176825.1	ENSMUSG00000011832.15	2.44124	0.303731	-3.00675	0.861092
ENSMUST00000217232.1	ENSMUSG00000032443.16	0.552608	0.0687708	-3.00639	0.194944
ENSMUST00000176665.1	ENSMUSG00000040721.9	0.480966	0.0599758	-3.00348	0.169842
ENSMUST00000193591.5	ENSMUSG00000026575.15	8.13603	1.01635	-3.00093	2.8756
ENSMUST00000102820.8	ENSMUSG00000028487.18	2.33558	0.29194	-3.00004	0.825742
ENSMUST00000221122.1	ENSMUSG00000021572.9	4.00428	0.50193	-2.99598	1.4177
ENSMUST00000022418.14	ENSMUSG00000021867.16	7.92527	0.996181	-2.99198	2.8098
ENSMUST00000117193.7	ENSMUSG00000001166.17	0.933851	0.117415	-2.99158	0.331132
ENSMUST00000162737.7	ENSMUSG00000004626.14	2.19192	0.275623	-2.99143	0.777267
ENSMUST00000220968.1	ENSMUSG00000057649.6	1.05074	0.132204	-2.99057	0.372709
ENSMUST00000143648.1	ENSMUSG00000033918.16	3.84658	0.484124	-2.99013	1.36463
ENSMUST00000147313.1	ENSMUSG00000056153.14	4.37692	0.551753	-2.98782	1.55402
ENSMUST00000042194.9	ENSMUSG00000038260.10	5.354	0.674945	-2.98778	1.90096
ENSMUST00000149897.1	ENSMUSG00000027936.18	1.58206	0.199695	-2.98593	0.562076
ENSMUST00000228187.1	ENSMUSG00000056215.13	0.446055	0.0563957	-2.98356	0.158605
ENSMUST00000137284.7	ENSMUSG00000070284.10	4.30469	0.544315	-2.9834	1.53072
ENSMUST00000027415.11	ENSMUSG00000006576.16	1.17531	0.148643	-2.98312	0.417973
ENSMUST00000153702.1	ENSMUSG00000040701.16	0.95012	0.12065	-2.97728	0.338573
ENSMUST00000124381.7	ENSMUSG00000025271.13	1.71292	0.217515	-2.97727	0.610398
ENSMUST00000146555.1	ENSMUSG00000000902.13	2.04473	0.259687	-2.97706	0.72869
ENSMUST00000150029.7	ENSMUSG00000019854.17	3.63914	0.462406	-2.97637	1.29721
ENSMUST00000215847.1	ENSMUSG00000042496.18	1.67107	0.212375	-2.97609	0.595729
ENSMUST00000089184.10	ENSMUSG00000042529.14	2.32268	0.295561	-2.97426	0.828549
ENSMUST00000135166.7	ENSMUSG00000057554.13	2.027	0.257992	-2.97395	0.723153
ENSMUST00000115705.1	ENSMUSG00000060275.12	1.2214	0.155504	-2.97351	0.435813
ENSMUST00000110456.2	ENSMUSG00000025731.15	4.17271	0.531487	-2.97288	1.48921
ENSMUST00000189772.1	ENSMUSG00000101645.1	2.3864	0.304276	-2.97138	0.852129
ENSMUST00000205166.1	ENSMUSG00000030016.14	4.77901	0.609773	-2.97037	1.70708
ENSMUST00000156444.1	ENSMUSG00000034429.15	0.190331	0.0243131	-2.9687	0.068026
ENSMUST00000173946.1	ENSMUSG00000041881.12	3.35284	0.429	-2.96633	1.19932
ENSMUST00000189375.1	ENSMUSG00000101009.6	0.310605	0.0397528	-2.96595	0.111119
ENSMUST00000097785.9	ENSMUSG00000026131.18	1.56969	0.201362	-2.96262	0.562206
ENSMUST00000202414.3	ENSMUSG00000023079.14	0.192649	0.0247255	-2.9619	0.069017
ENSMUST00000206093.1	ENSMUSG00000108713.1	2.75746	0.353953	-2.96171	0.987933
ENSMUST00000033415.14	ENSMUSG00000031090.14	1.18657	0.152371	-2.96114	0.425204
ENSMUST00000139698.1	ENSMUSG00000028944.14	0.498625	0.0640446	-2.96081	0.178702
ENSMUST00000142033.7	ENSMUSG00000028673.10	12.1449	1.56118	-2.95964	4.35435
ENSMUST00000151831.1	ENSMUSG00000050188.8	5.00544	0.643606	-2.95925	1.79486
ENSMUST00000107711.7	ENSMUSG00000038811.13	5.52063	0.711033	-2.95684	1.98125
ENSMUST00000107620.2	ENSMUSG00000028076.12	2.36295	0.304759	-2.95485	0.848605
ENSMUST00000078451.6	ENSMUSG00000058818.13	0.137073	0.0176808	-2.95469	0.0492297
ENSMUST00000109989.9	ENSMUSG00000020432.12	0.00396649	0.000512091	-2.95339	0.0014252
ENSMUST00000231605.1	ENSMUSG00000013539.14	2.78171	0.359579	-2.95159	1.00012
ENSMUST00000230380.1	ENSMUSG00000022453.8	1.13081	0.146316	-2.9502	0.406762
ENSMUST00000199326.1	ENSMUSG00000053214.7	0.148428	0.0192108	-2.94977	0.0533987
ENSMUST00000168343.7	ENSMUSG00000033272.12	1.34661	0.17429	-2.94977	0.484459
ENSMUST00000181527.1	ENSMUSG00000097451.10	11.9353	1.54489	-2.94966	4.29403
ENSMUST00000103164.3	ENSMUSG00000076435.3	5.75222	0.744625	-2.94953	2.0696
ENSMUST00000115331.9	ENSMUSG00000003402.14	18.1012	2.34664	-2.94742	6.51744
ENSMUST00000123346.1	ENSMUSG00000073771.11	2.8727	0.372456	-2.94727	1.03439
ENSMUST00000219090.1	ENSMUSG00000019943.10	0.278916	0.0361887	-2.94622	0.100467
ENSMUST00000164915.7	ENSMUSG00000001424.14	0.206449	0.026792	-2.94591	0.0743719
ENSMUST00000196921.4	ENSMUSG00000059743.12	1.46548	0.190231	-2.94555	0.527996
ENSMUST00000232465.1	ENSMUSG00000116660.1	0.349254	0.0453377	-2.94549	0.125835
ENSMUST00000205927.1	ENSMUSG00000030421.9	11.3765	1.47819	-2.94415	4.10081
ENSMUST00000205192.1	ENSMUSG00000089953.3	0.228252	0.0297147	-2.94138	0.0823556
ENSMUST00000141258.7	ENSMUSG00000018906.14	0.870088	0.113316	-2.94081	0.313998
ENSMUST00000218184.1	ENSMUSG00000055862.7	0.81894	0.106699	-2.94021	0.295601
ENSMUST00000099941.8	ENSMUSG00000034101.14	1.44838	0.188795	-2.93955	0.522922
ENSMUST00000224593.1	ENSMUSG00000021975.8	0.153539	0.0200268	-2.9386	0.0554517
ENSMUST00000169965.7	ENSMUSG00000018449.12	1.91521	0.249814	-2.93858	0.691698
ENSMUST00000088653.2	ENSMUSG00000067872.2	0.124327	0.0162194	-2.93835	0.0449056
ENSMUST00000165332.7	ENSMUSG00000021257.14	0.504538	0.0658296	-2.93815	0.182246
ENSMUST00000108077.9	ENSMUSG00000037818.16	0.796144	0.103975	-2.93679	0.287714
ENSMUST00000223418.1	ENSMUSG00000032999.10	1.55813	0.203497	-2.93674	0.563094
ENSMUST00000132420.1	ENSMUSG00000054874.12	1.4137	0.184663	-2.93651	0.510938
ENSMUST00000050406.10	ENSMUSG00000026409.14	0.954934	0.124803	-2.93575	0.345223
ENSMUST00000123323.1	ENSMUSG00000068580.11	0.867445	0.113389	-2.93549	0.313622
ENSMUST00000144128.1	ENSMUSG00000039781.14	2.66522	0.34859	-2.93465	0.963882
ENSMUST00000200453.4	ENSMUSG00000032913.13	0.837852	0.109696	-2.93318	0.303165
ENSMUST00000204253.1	ENSMUSG00000038390.11	0.186799	0.0244569	-2.93317	0.0675909
ENSMUST00000049081.11	ENSMUSG00000040928.15	1.3125	0.171865	-2.93297	0.474945
ENSMUST00000183174.1	ENSMUSG00000031375.17	0.111644	0.014625	-2.9324	0.0404078
ENSMUST00000105668.7	ENSMUSG00000014592.20	4.76669	0.624505	-2.9322	1.72535
ENSMUST00000196505.1	ENSMUSG00000037466.13	5.85235	0.766813	-2.93207	2.11841
ENSMUST00000210615.1	ENSMUSG00000019539.11	5.70423	0.749629	-2.92778	2.06786
ENSMUST00000175678.1	ENSMUSG00000048280.18	1.29313	0.170105	-2.92637	0.469007
ENSMUST00000202562.1	ENSMUSG00000107377.1	0.20989	0.0276214	-2.92578	0.076141
ENSMUST00000206717.1	ENSMUSG00000074272.10	0.763248	0.100443	-2.92577	0.276881
ENSMUST00000162312.1	ENSMUSG00000054509.7	1.19944	0.157898	-2.9253	0.435189
ENSMUST00000142949.7	ENSMUSG00000040359.14	0.609172	0.0802003	-2.92517	0.221033
ENSMUST00000142755.1	ENSMUSG00000032648.14	1.0384	0.136724	-2.92502	0.376795
ENSMUST00000137774.1	ENSMUSG00000012350.15	0.945922	0.124903	-2.92091	0.343727
ENSMUST00000159211.7	ENSMUSG00000024797.13	1.41061	0.186519	-2.91892	0.512938
ENSMUST00000203193.2	ENSMUSG00000025702.15	1.83386	0.24294	-2.91621	0.667471
ENSMUST00000177171.1	ENSMUSG00000027165.16	1.7821	0.236147	-2.91582	0.64872
ENSMUST00000001964.7	ENSMUSG00000020681.14	0.156455	0.0207425	-2.91509	0.0569673
ENSMUST00000227925.1	ENSMUSG00000022489.6	0.731357	0.0970059	-2.91443	0.266357
ENSMUST00000136392.7	ENSMUSG00000041654.15	1.13662	0.150879	-2.91329	0.414116
ENSMUST00000202776.1	ENSMUSG00000025326.12	0.185606	0.024647	-2.91276	0.067636
ENSMUST00000150641.7	ENSMUSG00000023007.15	0.588149	0.0781182	-2.91245	0.214348
ENSMUST00000172207.7	ENSMUSG00000006998.16	0.800909	0.106381	-2.9124	0.291893
ENSMUST00000205096.1	ENSMUSG00000030007.8	6.4177	0.852846	-2.9117	2.33951
ENSMUST00000070968.13	ENSMUSG00000026104.14	0.47932	0.0637176	-2.91123	0.17476
ENSMUST00000145777.1	ENSMUSG00000044252.17	5.40641	0.718844	-2.91092	1.97139
ENSMUST00000114091.7	ENSMUSG00000031402.12	7.00275	0.931353	-2.91052	2.55383
ENSMUST00000155249.1	ENSMUSG00000027111.15	1.99388	0.265345	-2.90964	0.727369
ENSMUST00000136518.7	ENSMUSG00000085396.7	7.97625	1.06167	-2.90938	2.91001
ENSMUST00000165787.7	ENSMUSG00000038838.15	2.17125	0.289196	-2.90841	0.792412
ENSMUST00000182232.7	ENSMUSG00000097195.9	27.5961	3.67617	-2.90819	10.0721
ENSMUST00000156108.7	ENSMUSG00000028064.17	8.61859	1.14815	-2.90814	3.1457
ENSMUST00000135146.1	ENSMUSG00000029319.8	0.332842	0.0443465	-2.90795	0.121492
ENSMUST00000161081.1	ENSMUSG00000071324.11	0.474428	0.0632452	-2.90716	0.17322
ENSMUST00000225349.1	ENSMUSG00000046230.10	1.66932	0.222735	-2.90586	0.609767
ENSMUST00000147819.7	ENSMUSG00000019437.17	1.59009	0.212276	-2.9051	0.58098
ENSMUST00000029871.11	ENSMUSG00000028217.11	0.251343	0.0335769	-2.90412	0.0918658
ENSMUST00000148037.1	ENSMUSG00000001588.12	2.04054	0.272817	-2.90295	0.746119
ENSMUST00000134672.7	ENSMUSG00000087368.7	1.78843	0.23919	-2.90246	0.654045
ENSMUST00000151206.1	ENSMUSG00000028420.13	1.23212	0.164914	-2.90136	0.45077
ENSMUST00000182119.1	ENSMUSG00000097451.10	5.91231	0.791719	-2.90066	2.16354
ENSMUST00000153025.1	ENSMUSG00000029095.17	0.260207	0.0348682	-2.89968	0.095252
ENSMUST00000047655.6	ENSMUSG00000037636.6	0.534615	0.0716661	-2.89914	0.195739
ENSMUST00000222467.1	ENSMUSG00000020949.9	3.82737	0.513353	-2.89833	1.40171
ENSMUST00000134762.1	ENSMUSG00000025855.13	0.963908	0.129324	-2.89791	0.353067
ENSMUST00000130591.7	ENSMUSG00000040687.16	3.90421	0.524685	-2.89551	1.43125
ENSMUST00000044286.5	ENSMUSG00000039199.6	2.21793	0.298344	-2.89417	0.813453
ENSMUST00000111776.5	ENSMUSG00000042647.13	0.422008	0.0567722	-2.89401	0.154785
ENSMUST00000078357.4	ENSMUSG00000022505.9	12.8223	1.72582	-2.8933	4.70415
ENSMUST00000205718.1	ENSMUSG00000033790.11	2.84611	0.383095	-2.89322	1.04419
ENSMUST00000094823.3	ENSMUSG00000066058.11	0.316961	0.0426839	-2.89254	0.116315
ENSMUST00000107672.7	ENSMUSG00000028085.12	1.74227	0.23468	-2.8922	0.639434
ENSMUST00000165210.7	ENSMUSG00000022565.15	0.74166	0.0999024	-2.89217	0.272201
ENSMUST00000141938.7	ENSMUSG00000020792.15	5.70019	0.768259	-2.89135	2.09266
ENSMUST00000215660.1	ENSMUSG00000032294.17	5.2157	0.703792	-2.88964	1.91592
ENSMUST00000068513.10	ENSMUSG00000040272.14	0.842758	0.113811	-2.88848	0.309702
ENSMUST00000174109.7	ENSMUSG00000071454.13	2.43268	0.328754	-2.88747	0.894289
ENSMUST00000148298.1	ENSMUSG00000018340.13	0.973854	0.131639	-2.88712	0.358046
ENSMUST00000190164.1	ENSMUSG00000021843.17	2.48715	0.336332	-2.88654	0.914608
ENSMUST00000136601.8	ENSMUSG00000027165.16	1.064	0.144261	-2.88274	0.391783
ENSMUST00000028665.4	ENSMUSG00000027233.4	18.5004	2.50919	-2.88226	6.8133
ENSMUST00000135397.7	ENSMUSG00000026767.12	4.71501	0.639846	-2.88146	1.73692
ENSMUST00000223457.1	ENSMUSG00000037686.6	1.21447	0.164889	-2.88076	0.447496
ENSMUST00000152621.1	ENSMUSG00000062963.10	0.768854	0.104445	-2.87997	0.283378
ENSMUST00000190378.1	ENSMUSG00000049300.11	0.216907	0.0295058	-2.87801	0.0800001
ENSMUST00000124827.7	ENSMUSG00000028159.14	3.37617	0.459837	-2.87619	1.24599
ENSMUST00000131550.1	ENSMUSG00000090115.7	2.45989	0.335498	-2.87422	0.908454
ENSMUST00000048402.11	ENSMUSG00000021007.14	4.4335	0.604994	-2.87345	1.63775
ENSMUST00000026297.11	ENSMUSG00000025266.11	15.8566	2.16389	-2.87338	5.85764
ENSMUST00000215501.1	ENSMUSG00000032405.10	1.21094	0.165506	-2.87117	0.447681
ENSMUST00000129214.1	ENSMUSG00000026955.13	2.10382	0.287711	-2.87032	0.778005
ENSMUST00000106629.7	ENSMUSG00000028558.14	0.312946	0.0428009	-2.8702	0.115734
ENSMUST00000018800.8	ENSMUSG00000061086.12	3.77242	0.516263	-2.86931	1.39555
ENSMUST00000227462.1	ENSMUSG00000047153.4	0.927313	0.126923	-2.8691	0.34307
ENSMUST00000027146.8	ENSMUSG00000025997.13	0.0958183	0.0131209	-2.86843	0.0354573
ENSMUST00000112112.1	ENSMUSG00000029544.16	9.60411	1.31531	-2.86825	3.55421
ENSMUST00000128534.1	ENSMUSG00000038648.5	1.20767	0.165408	-2.86813	0.446943
ENSMUST00000219783.1	ENSMUSG00000061983.7	3.84172	0.526221	-2.86801	1.42183
ENSMUST00000115747.2	ENSMUSG00000079722.2	0.497102	0.06813	-2.86718	0.184031
ENSMUST00000139233.1	ENSMUSG00000030685.5	2.56068	0.351182	-2.86624	0.948296
ENSMUST00000200445.4	ENSMUSG00000037400.17	4.38667	0.601715	-2.86597	1.62466
ENSMUST00000177112.7	ENSMUSG00000021147.17	1.98801	0.273189	-2.86335	0.736955
ENSMUST00000144053.1	ENSMUSG00000021196.14	5.928	0.814776	-2.86307	2.19772
ENSMUST00000191752.5	ENSMUSG00000028078.14	1.39058	0.19117	-2.86276	0.515594
ENSMUST00000107195.8	ENSMUSG00000028115.16	2.08759	0.286994	-2.86275	0.774032
ENSMUST00000051665.8	ENSMUSG00000046658.16	0.139796	0.0192206	-2.8626	0.0518359
ENSMUST00000181177.1	ENSMUSG00000022664.11	1.50383	0.20701	-2.86087	0.55795
ENSMUST00000036732.8	ENSMUSG00000033187.8	0.433384	0.0596617	-2.86077	0.160799
ENSMUST00000192927.5	ENSMUSG00000057335.11	2.55581	0.351904	-2.86053	0.948367
ENSMUST00000226555.1	ENSMUSG00000022329.15	6.67369	0.919315	-2.85985	2.47694
ENSMUST00000125030.7	ENSMUSG00000031176.8	2.44706	0.337573	-2.85778	0.908879
ENSMUST00000135092.1	ENSMUSG00000030254.16	0.470913	0.0649911	-2.85715	0.174943
ENSMUST00000159834.1	ENSMUSG00000020930.9	0.480909	0.0665071	-2.85418	0.17884
ENSMUST00000176298.1	ENSMUSG00000037816.10	2.94166	0.406893	-2.85391	1.09405
ENSMUST00000214254.1	ENSMUSG00000032571.14	3.91192	0.542268	-2.8508	1.45647
ENSMUST00000192460.1	ENSMUSG00000026547.15	62.9036	8.72548	-2.84984	23.4278
ENSMUST00000196789.1	ENSMUSG00000104937.1	1.39909	0.194307	-2.84808	0.521395
ENSMUST00000118129.1	ENSMUSG00000036242.15	8.88421	1.23405	-2.84784	3.31113
ENSMUST00000038374.12	ENSMUSG00000041650.15	16.8774	2.34467	-2.84764	6.29062
ENSMUST00000106152.2	ENSMUSG00000050212.4	0.909788	0.126412	-2.8474	0.339128
ENSMUST00000100544.10	ENSMUSG00000029722.15	5.01387	0.697284	-2.84611	1.86978
ENSMUST00000146781.1	ENSMUSG00000051517.14	1.41085	0.196289	-2.84551	0.526246
ENSMUST00000080283.12	ENSMUSG00000023805.17	1.38176	0.192338	-2.84479	0.515524
ENSMUST00000138584.7	ENSMUSG00000028957.12	0.181051	0.0252431	-2.84244	0.0676039
ENSMUST00000122820.7	ENSMUSG00000034401.16	0.542357	0.075632	-2.84217	0.202533
ENSMUST00000142615.3	ENSMUSG00000001518.12	0.895917	0.125011	-2.84131	0.334663
ENSMUST00000194853.2	ENSMUSG00000067653.12	0.543754	0.0758833	-2.8411	0.20313
ENSMUST00000222395.1	ENSMUSG00000041341.10	1.79352	0.250362	-2.84071	0.670096
ENSMUST00000088142.5	ENSMUSG00000056487.8	0.539188	0.0752704	-2.84063	0.201457
ENSMUST00000046893.9	ENSMUSG00000038390.11	0.689052	0.0963866	-2.83771	0.257712
ENSMUST00000133099.1	ENSMUSG00000032892.14	8.32758	1.16861	-2.8331	3.11957
ENSMUST00000206995.1	ENSMUSG00000042289.11	0.858655	0.120609	-2.83174	0.32181
ENSMUST00000148331.8	ENSMUSG00000028382.15	0.918772	0.12912	-2.83099	0.34443
ENSMUST00000199862.4	ENSMUSG00000032492.14	0.64467	0.090796	-2.82786	0.241937
ENSMUST00000210713.1	ENSMUSG00000070808.4	0.146141	0.0206072	-2.82614	0.0548777
ENSMUST00000232048.1	ENSMUSG00000046201.9	8.20945	1.15875	-2.82472	3.08427
ENSMUST00000111930.8	ENSMUSG00000042359.18	0.225263	0.0317978	-2.82461	0.0846337
ENSMUST00000133965.7	ENSMUSG00000028093.15	1.73869	0.245448	-2.82451	0.653267
ENSMUST00000150888.1	ENSMUSG00000056260.15	0.767807	0.108398	-2.82441	0.288494
ENSMUST00000073534.9	ENSMUSG00000024220.14	1.17409	0.165918	-2.823	0.441365
ENSMUST00000175658.1	ENSMUSG00000019848.14	0.172794	0.0244193	-2.82296	0.0649577
ENSMUST00000165770.8	ENSMUSG00000045333.15	7.78583	1.10062	-2.82253	2.92733
ENSMUST00000141370.7	ENSMUSG00000038112.15	0.41735	0.0590451	-2.82137	0.156979
ENSMUST00000213045.1	ENSMUSG00000031907.9	0.875295	0.123929	-2.82026	0.329355
ENSMUST00000132537.1	ENSMUSG00000027184.14	7.47473	1.05999	-2.81797	2.81481
ENSMUST00000091526.3	ENSMUSG00000074824.3	0.317009	0.0449978	-2.8166	0.119435
ENSMUST00000153454.1	ENSMUSG00000038775.14	1.16157	0.164985	-2.81567	0.437769
ENSMUST00000231025.1	ENSMUSG00000116398.1	0.506817	0.0720489	-2.81442	0.191091
ENSMUST00000106596.3	ENSMUSG00000027882.18	0.51094	0.0726841	-2.81344	0.19271
ENSMUST00000016023.8	ENSMUSG00000015879.8	0.346368	0.0493088	-2.81239	0.130687
ENSMUST00000139410.1	ENSMUSG00000011877.13	3.71161	0.528406	-2.81233	1.40044
ENSMUST00000114908.4	ENSMUSG00000038600.12	4.51605	0.643838	-2.81029	1.70517
ENSMUST00000162693.7	ENSMUSG00000034544.17	1.30516	0.186278	-2.8087	0.493075
ENSMUST00000137951.1	ENSMUSG00000020782.18	4.32305	0.617035	-2.80863	1.63324
ENSMUST00000203623.1	ENSMUSG00000061461.11	1.04855	0.149689	-2.80836	0.396177
ENSMUST00000233238.1	ENSMUSG00000023908.8	1.07173	0.153029	-2.80806	0.404976
ENSMUST00000110637.7	ENSMUSG00000021156.17	0.0762817	0.010905	-2.80635	0.0288418
ENSMUST00000223471.1	ENSMUSG00000021669.15	1.18119	0.16897	-2.8054	0.44675
ENSMUST00000143747.1	ENSMUSG00000019179.10	1.30149	0.1863	-2.80446	0.49241
ENSMUST00000214771.1	ENSMUSG00000032329.4	0.319477	0.0457343	-2.80436	0.120876
ENSMUST00000122838.1	ENSMUSG00000031629.14	3.44856	0.493714	-2.80425	1.30484
ENSMUST00000181651.2	ENSMUSG00000035713.15	1.68823	0.24174	-2.80398	0.638837
ENSMUST00000228888.1	ENSMUSG00000022195.7	1.71506	0.245864	-2.80233	0.649362
ENSMUST00000152681.7	ENSMUSG00000022214.15	2.31939	0.332775	-2.80113	0.878541
ENSMUST00000112531.7	ENSMUSG00000005069.12	14.6067	2.09692	-2.80029	5.53435
ENSMUST00000137859.1	ENSMUSG00000038840.7	0.774363	0.11131	-2.79843	0.293589
ENSMUST00000230771.1	ENSMUSG00000022515.6	0.453223	0.0651513	-2.79836	0.171837
ENSMUST00000160818.1	ENSMUSG00000045327.7	0.183049	0.0263146	-2.79829	0.0694036
ENSMUST00000173836.7	ENSMUSG00000063646.18	0.678902	0.0976724	-2.79718	0.257507
ENSMUST00000227759.1	ENSMUSG00000022324.15	0.000757731	0.000109027	-2.797	0.000287425
ENSMUST00000152480.1	ENSMUSG00000043067.15	0.670687	0.0965217	-2.79671	0.254432
ENSMUST00000142959.1	ENSMUSG00000025375.15	0.0223453	0.0032178	-2.79582	0.00847955
ENSMUST00000153638.7	ENSMUSG00000022214.15	0.588606	0.0847652	-2.79576	0.223368
ENSMUST00000137001.1	ENSMUSG00000015335.16	2.00525	0.288867	-2.7953	0.761085
ENSMUST00000102884.9	ENSMUSG00000020122.16	0.969834	0.139714	-2.79526	0.368102
ENSMUST00000213626.1	ENSMUSG00000032114.9	0.879587	0.126752	-2.79482	0.3339
ENSMUST00000172235.1	ENSMUSG00000070327.14	4.06187	0.585837	-2.79357	1.54259
ENSMUST00000207082.1	ENSMUSG00000001794.13	33.3288	4.80909	-2.79293	12.6602
ENSMUST00000131911.7	ENSMUSG00000018501.17	4.05906	0.586395	-2.7912	1.54279
ENSMUST00000156153.1	ENSMUSG00000039428.11	1.02913	0.148692	-2.79103	0.391182
ENSMUST00000228170.1	ENSMUSG00000115087.1	0.148379	0.0214385	-2.79101	0.0564006
ENSMUST00000041168.5	ENSMUSG00000039116.6	0.711899	0.10289	-2.79057	0.270642
ENSMUST00000161055.2	ENSMUSG00000029510.15	0.42194	0.0609886	-2.79043	0.160417
ENSMUST00000173087.1	ENSMUSG00000047146.17	4.0641	0.587465	-2.79036	1.54516
ENSMUST00000220395.1	ENSMUSG00000001151.10	1.56716	0.226649	-2.78962	0.595983
ENSMUST00000129062.1	ENSMUSG00000052102.14	7.59604	1.09923	-2.78875	2.8896
ENSMUST00000057716.4	ENSMUSG00000050623.4	7.31245	1.05865	-2.78813	2.78232
ENSMUST00000189882.1	ENSMUSG00000023495.13	8.17304	1.18352	-2.78779	3.11014
ENSMUST00000137637.7	ENSMUSG00000024663.17	0.927956	0.134563	-2.78577	0.353367
ENSMUST00000139405.1	ENSMUSG00000023266.11	0.468179	0.0679658	-2.78418	0.178382
ENSMUST00000138193.7	ENSMUSG00000024054.14	3.3517	0.486574	-2.78416	1.27705
ENSMUST00000141834.8	ENSMUSG00000028919.11	0.61893	0.0898561	-2.78409	0.235828
ENSMUST00000201264.1	ENSMUSG00000029603.15	2.7714	0.40242	-2.78384	1.05606
ENSMUST00000175752.7	ENSMUSG00000009585.18	2.89678	0.420877	-2.78298	1.10417
ENSMUST00000211197.1	ENSMUSG00000070003.7	7.35058	1.06831	-2.78253	2.80227
ENSMUST00000177761.7	ENSMUSG00000045962.16	0.383709	0.0558505	-2.78037	0.146391
ENSMUST00000057793.10	ENSMUSG00000051149.15	2.07118	0.301475	-2.78034	0.790196
ENSMUST00000147385.7	ENSMUSG00000035268.14	0.117169	0.0170612	-2.7798	0.0447107
ENSMUST00000219228.1	ENSMUSG00000020327.4	0.276173	0.0402165	-2.77971	0.105388
ENSMUST00000070463.9	ENSMUSG00000031870.16	0.0180168	0.00262446	-2.77925	0.00687636
ENSMUST00000098986.3	ENSMUSG00000031870.16	0.0180168	0.00262446	-2.77925	0.00687636
ENSMUST00000163121.7	ENSMUSG00000026829.9	2.25334	0.32828	-2.77907	0.860074
ENSMUST00000141981.7	ENSMUSG00000034656.17	1.64465	0.239838	-2.77765	0.628052
ENSMUST00000195887.1	ENSMUSG00000104605.1	0.180974	0.0263924	-2.77759	0.0691111
ENSMUST00000137039.1	ENSMUSG00000023991.16	0.736837	0.107459	-2.77756	0.281389
ENSMUST00000135727.1	ENSMUSG00000022415.12	1.37463	0.200481	-2.77751	0.524964
ENSMUST00000015723.4	ENSMUSG00000015579.4	0.202188	0.0294936	-2.77722	0.0772221
ENSMUST00000013851.3	ENSMUSG00000013707.3	0.625679	0.091319	-2.77644	0.239032
ENSMUST00000003274.7	ENSMUSG00000003206.7	0.592878	0.0865425	-2.77625	0.226515
ENSMUST00000153648.1	ENSMUSG00000029247.17	3.54987	0.518186	-2.77622	1.35628
ENSMUST00000148802.1	ENSMUSG00000020114.12	1.155	0.168606	-2.77617	0.441293
ENSMUST00000124170.1	ENSMUSG00000020882.17	1.8832	0.274937	-2.77601	0.719556
ENSMUST00000126987.1	ENSMUSG00000023191.9	0.670768	0.0979746	-2.77533	0.256356
ENSMUST00000182737.7	ENSMUSG00000097451.10	2.15392	0.314817	-2.77438	0.823463
ENSMUST00000114500.2	ENSMUSG00000029815.12	0.419471	0.0613237	-2.77405	0.160386
ENSMUST00000205112.1	ENSMUSG00000059182.7	0.349863	0.0511544	-2.77386	0.13378
ENSMUST00000218492.1	ENSMUSG00000040280.10	4.81456	0.704349	-2.77304	1.8415
ENSMUST00000049208.10	ENSMUSG00000038403.10	0.159743	0.0233717	-2.77292	0.0611021
ENSMUST00000021268.8	ENSMUSG00000020892.10	0.116808	0.0170973	-2.7723	0.0446889
ENSMUST00000114238.4	ENSMUSG00000029098.17	0.53371	0.0781269	-2.77216	0.204199
ENSMUST00000064330.12	ENSMUSG00000029782.19	1.80401	0.264117	-2.77196	0.690268
ENSMUST00000213036.1	ENSMUSG00000025591.6	0.453623	0.0664297	-2.77159	0.173592
ENSMUST00000145687.1	ENSMUSG00000019774.8	0.722038	0.105766	-2.7712	0.276346
ENSMUST00000162268.1	ENSMUSG00000086474.2	1.68253	0.246467	-2.77117	0.643963
ENSMUST00000074465.8	ENSMUSG00000032204.13	0.14016	0.0205341	-2.77098	0.0536475
ENSMUST00000195625.1	ENSMUSG00000103984.1	0.120407	0.0176415	-2.77087	0.0460886
ENSMUST00000182431.7	ENSMUSG00000042694.17	2.82034	0.413272	-2.77071	1.07961
ENSMUST00000149354.1	ENSMUSG00000037266.18	2.26916	0.332538	-2.77057	0.868667
ENSMUST00000152732.1	ENSMUSG00000020888.16	1.57499	0.230911	-2.76993	0.603061
ENSMUST00000228745.1	ENSMUSG00000032855.6	3.01043	0.441365	-2.76993	1.15269
ENSMUST00000150199.1	ENSMUSG00000028582.14	1.36042	0.199487	-2.76969	0.520947
ENSMUST00000196136.1	ENSMUSG00000105848.1	0.181428	0.0266129	-2.7692	0.0694862
ENSMUST00000144877.2	ENSMUSG00000058240.14	4.75335	0.697308	-2.76908	1.82059
ENSMUST00000048603.7	ENSMUSG00000019027.8	0.0681845	0.0100026	-2.76907	0.0261156
ENSMUST00000050714.6	ENSMUSG00000046070.8	3.9571	0.580527	-2.76901	1.51565
ENSMUST00000002809.13	ENSMUSG00000002732.14	1.91857	0.281529	-2.76868	0.734937
ENSMUST00000183255.1	ENSMUSG00000033147.16	0.0602459	0.00884073	-2.76863	0.0230785
ENSMUST00000211397.1	ENSMUSG00000109771.1	2.17526	0.319404	-2.76773	0.833539
ENSMUST00000192754.1	ENSMUSG00000104467.1	0.253713	0.0372682	-2.76718	0.097239
ENSMUST00000145125.1	ENSMUSG00000045438.12	0.813877	0.11956	-2.76708	0.311941
ENSMUST00000184602.1	ENSMUSG00000099034.7	1.0857	0.159514	-2.76687	0.416154
ENSMUST00000191649.1	ENSMUSG00000022995.16	7.92664	1.16502	-2.76635	3.03886
ENSMUST00000063251.2	ENSMUSG00000051769.2	3.95047	0.580761	-2.76601	1.51469
ENSMUST00000230268.1	ENSMUSG00000022453.8	4.04009	0.59444	-2.76478	1.54971
ENSMUST00000046520.12	ENSMUSG00000038074.16	4.07347	0.599901	-2.76346	1.56323
ENSMUST00000228444.1	ENSMUSG00000033589.4	1.5608	0.229896	-2.76323	0.599017
ENSMUST00000132352.1	ENSMUSG00000038116.16	0.993333	0.146347	-2.76288	0.381276
ENSMUST00000130235.7	ENSMUSG00000021464.14	2.61551	0.385565	-2.76205	1.00422
ENSMUST00000149238.1	ENSMUSG00000020538.15	1.82571	0.26924	-2.76149	0.701109
ENSMUST00000048731.5	ENSMUSG00000039043.5	3.81154	0.562331	-2.76088	1.46402
ENSMUST00000203504.1	ENSMUSG00000029776.11	0.696517	0.1029	-2.75892	0.267716
ENSMUST00000170929.1	ENSMUSG00000091864.1	0.618304	0.0913457	-2.75891	0.237654
ENSMUST00000006378.8	ENSMUSG00000006216.10	0.130662	0.0193057	-2.75874	0.0502247
ENSMUST00000214688.1	ENSMUSG00000111673.1	0.219456	0.0324539	-2.75747	0.0843931
ENSMUST00000147947.1	ENSMUSG00000008153.11	5.90033	0.87318	-2.75644	2.26981
ENSMUST00000024725.4	ENSMUSG00000023931.5	1.13286	0.167784	-2.75529	0.435977
ENSMUST00000131933.7	ENSMUSG00000030769.15	1.74608	0.258633	-2.75514	0.672007
ENSMUST00000228723.1	ENSMUSG00000054263.12	8.32633	1.2336	-2.75481	3.2049
ENSMUST00000198308.4	ENSMUSG00000032477.14	0.345103	0.0511504	-2.75421	0.132861
ENSMUST00000137439.7	ENSMUSG00000003282.9	1.81043	0.268432	-2.7537	0.697121
ENSMUST00000202381.3	ENSMUSG00000070733.13	0.571141	0.084773	-2.75217	0.220039
ENSMUST00000106340.7	ENSMUSG00000046378.11	0.317862	0.0472093	-2.75126	0.122499
ENSMUST00000194183.1	ENSMUSG00000032558.19	0.59024	0.0876748	-2.75107	0.227484
ENSMUST00000020768.3	ENSMUSG00000020475.3	4.56372	0.678135	-2.75057	1.75921
ENSMUST00000114862.7	ENSMUSG00000061186.15	2.18449	0.324672	-2.75024	0.842166
ENSMUST00000195561.5	ENSMUSG00000028078.14	2.09979	0.312439	-2.7486	0.809973
ENSMUST00000144894.1	ENSMUSG00000026208.9	1.53629	0.228742	-2.74766	0.592802
ENSMUST00000228067.1	ENSMUSG00000022353.10	1.02328	0.152538	-2.74596	0.395081
ENSMUST00000127238.1	ENSMUSG00000001588.12	1.07733	0.160685	-2.74515	0.416066
ENSMUST00000143686.1	ENSMUSG00000014353.14	1.3462	0.200788	-2.74515	0.519905
ENSMUST00000230139.1	ENSMUSG00000022453.8	4.4336	0.661659	-2.74432	1.71276
ENSMUST00000218442.1	ENSMUSG00000019948.4	0.411435	0.0614104	-2.74411	0.158954
ENSMUST00000145884.7	ENSMUSG00000026930.15	0.320389	0.0478269	-2.74393	0.123787
ENSMUST00000154742.1	ENSMUSG00000020564.17	0.226445	0.033809	-2.74368	0.0874979
ENSMUST00000134929.7	ENSMUSG00000110344.1	0.367956	0.0549583	-2.74312	0.142205
ENSMUST00000107424.1	ENSMUSG00000059810.18	0.662841	0.0990235	-2.74282	0.256197
ENSMUST00000129888.1	ENSMUSG00000030432.12	14.4059	2.15272	-2.74243	5.56883
ENSMUST00000217748.1	ENSMUSG00000020310.9	1.10729	0.165491	-2.74221	0.428073
ENSMUST00000221923.1	ENSMUSG00000007411.16	1.34481	0.201082	-2.74155	0.520016
ENSMUST00000219585.1	ENSMUSG00000020308.6	8.91006	1.33273	-2.74105	3.44597
ENSMUST00000148165.6	ENSMUSG00000032579.14	4.3252	0.647012	-2.7409	1.67286
ENSMUST00000227471.1	ENSMUSG00000115744.1	0.028559	0.00427301	-2.74062	0.0110468
ENSMUST00000123569.2	ENSMUSG00000034192.5	0.738362	0.110594	-2.73906	0.285759
ENSMUST00000098407.2	ENSMUSG00000053062.16	8.73677	1.30888	-2.73877	3.38162
ENSMUST00000142449.8	ENSMUSG00000038777.19	1.46858	0.220124	-2.73803	0.568568
ENSMUST00000141675.7	ENSMUSG00000028678.13	0.63592	0.095353	-2.7375	0.246246
ENSMUST00000192773.5	ENSMUSG00000028078.14	1.23241	0.184894	-2.73671	0.477352
ENSMUST00000201199.1	ENSMUSG00000037379.7	0.776431	0.116534	-2.73611	0.3008
ENSMUST00000195181.1	ENSMUSG00000006675.10	0.252744	0.0379425	-2.73579	0.0979272
ENSMUST00000195549.5	ENSMUSG00000063659.11	1.63975	0.246188	-2.73564	0.635363
ENSMUST00000173744.7	ENSMUSG00000018395.19	0.161949	0.0243163	-2.73554	0.0627535
ENSMUST00000187631.1	ENSMUSG00000042429.8	0.0935971	0.0140536	-2.73552	0.0362681
ENSMUST00000186271.6	ENSMUSG00000056222.15	0.0880971	0.0132311	-2.73516	0.0341412
ENSMUST00000140831.1	ENSMUSG00000033904.16	1.12118	0.168475	-2.73441	0.434616
ENSMUST00000070334.9	ENSMUSG00000034793.15	4.60538	0.692186	-2.73409	1.78544
ENSMUST00000223060.1	ENSMUSG00000021608.15	4.29757	0.645966	-2.73399	1.66616
ENSMUST00000106945.7	ENSMUSG00000028527.18	13.4777	2.02663	-2.73342	5.22631
ENSMUST00000188165.1	ENSMUSG00000034088.15	12.9131	1.94232	-2.73298	5.00813
ENSMUST00000119669.1	ENSMUSG00000081043.1	1.00574	0.151294	-2.73283	0.39008
ENSMUST00000128791.1	ENSMUSG00000030560.17	2.78147	0.418758	-2.73166	1.07924
ENSMUST00000149010.1	ENSMUSG00000026924.17	2.28878	0.344737	-2.73101	0.888272
ENSMUST00000138586.1	ENSMUSG00000055553.16	0.36723	0.0553271	-2.73063	0.14254
ENSMUST00000133101.1	ENSMUSG00000055491.13	9.46926	1.42735	-2.72991	3.6764
ENSMUST00000146208.1	ENSMUSG00000087400.8	0.776539	0.117145	-2.72876	0.301608
ENSMUST00000102961.9	ENSMUSG00000028444.17	2.79761	0.42212	-2.72847	1.0867
ENSMUST00000202025.1	ENSMUSG00000029166.14	1.23299	0.186049	-2.72841	0.478954
ENSMUST00000223168.1	ENSMUSG00000017843.14	0.780715	0.117834	-2.72804	0.303306
ENSMUST00000212985.1	ENSMUSG00000052934.14	1.89191	0.285579	-2.72788	0.735044
ENSMUST00000141779.5	ENSMUSG00000039886.8	2.64662	0.399598	-2.72753	1.02839
ENSMUST00000149363.7	ENSMUSG00000070000.13	1.32139	0.199517	-2.72747	0.513459
ENSMUST00000216620.1	ENSMUSG00000032294.17	5.648	0.852955	-2.7272	2.19488
ENSMUST00000035930.10	ENSMUSG00000039841.14	0.964281	0.14568	-2.72665	0.374802
ENSMUST00000220175.1	ENSMUSG00000020308.6	4.56916	0.690628	-2.72595	1.7764
ENSMUST00000153428.1	ENSMUSG00000037791.15	2.89261	0.437383	-2.7254	1.1248
ENSMUST00000021142.7	ENSMUSG00000020788.15	20.6783	3.12734	-2.72511	8.04165
ENSMUST00000182691.1	ENSMUSG00000098194.1	0.412451	0.0623824	-2.72501	0.160405
ENSMUST00000130314.1	ENSMUSG00000030022.14	1.8389	0.27823	-2.72449	0.715288
ENSMUST00000109650.7	ENSMUSG00000020173.17	13.0864	1.98342	-2.72201	5.09469
ENSMUST00000131795.1	ENSMUSG00000012848.15	6.10689	0.925998	-2.72136	2.37802
ENSMUST00000127012.8	ENSMUSG00000031325.15	7.57549	1.14896	-2.72101	2.95024
ENSMUST00000155324.8	ENSMUSG00000020892.10	0.0700911	0.010631	-2.72095	0.0272972
ENSMUST00000109736.8	ENSMUSG00000052926.16	0.871109	0.132231	-2.71979	0.339393
ENSMUST00000172831.7	ENSMUSG00000037627.16	3.08761	0.468952	-2.71898	1.2033
ENSMUST00000156032.1	ENSMUSG00000022577.17	0.379997	0.0577162	-2.71894	0.148095
ENSMUST00000123064.7	ENSMUSG00000017774.19	3.98602	0.60589	-2.71782	1.55406
ENSMUST00000132647.1	ENSMUSG00000043760.16	0.597953	0.0908991	-2.71769	0.233138
ENSMUST00000142943.1	ENSMUSG00000002105.15	0.676082	0.102777	-2.71768	0.263601
ENSMUST00000188092.1	ENSMUSG00000026193.15	8.05074	1.22406	-2.71745	3.1392
ENSMUST00000219194.1	ENSMUSG00000036602.14	0.120233	0.0182838	-2.7172	0.0468862
ENSMUST00000148242.7	ENSMUSG00000018761.14	3.00299	0.456976	-2.71621	1.17145
ENSMUST00000121184.1	ENSMUSG00000025478.15	1.49536	0.227795	-2.71468	0.58364
ENSMUST00000217351.1	ENSMUSG00000043923.8	1.55052	0.236301	-2.71405	0.605301
ENSMUST00000131032.1	ENSMUSG00000036450.4	1.0256	0.156516	-2.71209	0.400653
ENSMUST00000093902.11	ENSMUSG00000070327.14	4.01715	0.613255	-2.71161	1.56957
ENSMUST00000179944.1	ENSMUSG00000094443.2	0.376729	0.0575601	-2.71039	0.147257
ENSMUST00000064174.11	ENSMUSG00000052353.13	2.06882	0.316262	-2.70962	0.808881
ENSMUST00000129927.1	ENSMUSG00000059851.15	6.72006	1.02765	-2.70913	2.6279
ENSMUST00000190130.1	ENSMUSG00000009418.15	0.569813	0.0871416	-2.70906	0.222833
ENSMUST00000110273.8	ENSMUSG00000052180.15	63.1101	9.66322	-2.70729	24.6951
ENSMUST00000143507.1	ENSMUSG00000032238.17	0.837512	0.128285	-2.70676	0.327781
ENSMUST00000183979.7	ENSMUSG00000007908.14	0.634046	0.0971698	-2.70601	0.248214
ENSMUST00000126183.1	ENSMUSG00000000325.16	1.33424	0.204521	-2.7057	0.522379
ENSMUST00000017561.14	ENSMUSG00000017417.14	1.71777	0.263641	-2.70389	0.67296
ENSMUST00000133051.1	ENSMUSG00000025261.17	3.2166	0.493807	-2.70352	1.26031
ENSMUST00000149143.7	ENSMUSG00000046364.14	7.82855	1.20202	-2.70328	3.06758
ENSMUST00000051912.12	ENSMUSG00000030498.15	0.481698	0.0739637	-2.70324	0.188754
ENSMUST00000089759.8	ENSMUSG00000046598.15	3.73041	0.57292	-2.70293	1.46193
ENSMUST00000114317.9	ENSMUSG00000026959.13	0.720578	0.110701	-2.70249	0.282434
ENSMUST00000213388.1	ENSMUSG00000032114.9	1.27302	0.195692	-2.7016	0.499119
ENSMUST00000145453.7	ENSMUSG00000054885.11	0.214531	0.0329985	-2.70071	0.084138
ENSMUST00000180322.1	ENSMUSG00000051224.13	0.82734	0.127436	-2.69871	0.324704
ENSMUST00000149900.1	ENSMUSG00000028093.15	3.46128	0.533245	-2.69844	1.35857
ENSMUST00000070774.13	ENSMUSG00000038766.16	2.00324	0.308733	-2.6979	0.786426
ENSMUST00000025940.6	ENSMUSG00000071347.3	7.90954	1.21935	-2.69748	3.10556
ENSMUST00000139940.1	ENSMUSG00000020653.12	2.02217	0.311744	-2.69747	0.793977
ENSMUST00000189534.6	ENSMUSG00000026409.14	1.25381	0.1934	-2.69666	0.49243
ENSMUST00000233467.1	ENSMUSG00000060475.13	13.9971	2.16107	-2.69531	5.49988
ENSMUST00000124562.3	ENSMUSG00000033152.13	0.139646	0.0215608	-2.69529	0.0548715
ENSMUST00000107254.7	ENSMUSG00000005774.12	0.440518	0.068055	-2.69443	0.173146
ENSMUST00000142210.1	ENSMUSG00000060038.14	8.31759	1.28503	-2.69436	3.2693
ENSMUST00000231928.1	ENSMUSG00000007564.15	8.79628	1.36079	-2.69245	3.45975
ENSMUST00000056153.7	ENSMUSG00000044788.10	0.831339	0.128713	-2.69128	0.327115
ENSMUST00000146888.1	ENSMUSG00000023764.18	1.5365	0.237967	-2.69081	0.604679
ENSMUST00000232321.1	ENSMUSG00000023791.16	10.8813	1.68536	-2.69072	4.2824
ENSMUST00000133313.1	ENSMUSG00000048271.14	7.18515	1.11532	-2.68756	2.83086
ENSMUST00000141863.7	ENSMUSG00000068323.12	1.30062	0.202204	-2.68532	0.512826
ENSMUST00000177006.7	ENSMUSG00000009585.18	9.01638	1.40189	-2.68518	3.55527
ENSMUST00000003444.5	ENSMUSG00000003354.6	1.08991	0.169551	-2.68442	0.429878
ENSMUST00000137398.7	ENSMUSG00000085271.7	0.444076	0.0690992	-2.68407	0.175172
ENSMUST00000127030.7	ENSMUSG00000032897.17	2.03934	0.317398	-2.68374	0.804539
ENSMUST00000170464.2	ENSMUSG00000022707.16	0.996389	0.155088	-2.68362	0.3931
ENSMUST00000231826.1	ENSMUSG00000022847.15	1.26529	0.197096	-2.6825	0.499383
ENSMUST00000162034.7	ENSMUSG00000089862.8	2.16632	0.337549	-2.68208	0.855125
ENSMUST00000106393.7	ENSMUSG00000006395.16	1.44972	0.225911	-2.68195	0.572283
ENSMUST00000134083.1	ENSMUSG00000028453.10	2.07365	0.323529	-2.68021	0.819076
ENSMUST00000198106.1	ENSMUSG00000105928.1	0.90721	0.142022	-2.67532	0.358948
ENSMUST00000030524.13	ENSMUSG00000041193.15	8.33291	1.30454	-2.67528	3.29706
ENSMUST00000044165.13	ENSMUSG00000039115.13	6.72885	1.0543	-2.67407	2.6635
ENSMUST00000152267.7	ENSMUSG00000000486.13	3.80644	0.596439	-2.674	1.50675
ENSMUST00000033688.11	ENSMUSG00000031325.15	0.981213	0.15376	-2.67389	0.388422
ENSMUST00000138284.7	ENSMUSG00000026563.13	0.225828	0.0354076	-2.67309	0.0894205
ENSMUST00000174072.7	ENSMUSG00000046157.13	0.782629	0.122714	-2.67303	0.309902
ENSMUST00000217026.1	ENSMUSG00000032333.6	1.27121	0.19944	-2.67218	0.503518
ENSMUST00000020970.9	ENSMUSG00000020641.16	0.118368	0.0185734	-2.67197	0.0468881
ENSMUST00000034618.5	ENSMUSG00000032105.5	2.31258	0.362972	-2.67157	0.916189
ENSMUST00000197327.1	ENSMUSG00000055204.15	0.237838	0.0373351	-2.67137	0.0942322
ENSMUST00000149749.2	ENSMUSG00000030982.19	7.17029	1.1257	-2.67121	2.84106
ENSMUST00000136816.7	ENSMUSG00000039157.12	0.806996	0.126708	-2.67105	0.31977
ENSMUST00000151150.1	ENSMUSG00000006958.14	0.189402	0.0297449	-2.67074	0.0750583
ENSMUST00000226698.1	ENSMUSG00000004558.15	13.2295	2.07769	-2.67071	5.24279
ENSMUST00000070059.4	ENSMUSG00000056133.5	3.72442	0.585476	-2.66933	1.47667
ENSMUST00000124946.1	ENSMUSG00000057672.16	1.02965	0.162042	-2.66771	0.408469
ENSMUST00000191413.1	ENSMUSG00000030717.9	5.41438	0.853224	-2.6658	2.14934
ENSMUST00000151682.7	ENSMUSG00000038119.15	1.33991	0.211309	-2.66471	0.532104
ENSMUST00000165790.8	ENSMUSG00000022750.18	5.1633	0.814459	-2.66438	2.05068
ENSMUST00000212343.1	ENSMUSG00000035770.8	2.37439	0.374576	-2.66423	0.943074
ENSMUST00000066532.4	ENSMUSG00000053846.4	0.435787	0.068764	-2.6639	0.173108
ENSMUST00000211597.1	ENSMUSG00000031697.12	1.53238	0.242007	-2.66265	0.608972
ENSMUST00000065438.12	ENSMUSG00000053166.14	0.44448	0.0702282	-2.662	0.176678
ENSMUST00000204399.2	ENSMUSG00000025759.11	0.852739	0.134769	-2.66162	0.339003
ENSMUST00000204327.2	ENSMUSG00000030083.11	0.2233	0.0352979	-2.66133	0.0887807
ENSMUST00000147650.1	ENSMUSG00000035168.16	3.79138	0.600253	-2.65908	1.50857
ENSMUST00000129998.7	ENSMUSG00000029475.17	8.39681	1.3294	-2.65907	3.34107
ENSMUST00000220092.1	ENSMUSG00000066440.5	0.648435	0.102668	-2.65898	0.258018
ENSMUST00000061937.12	ENSMUSG00000028189.12	11.5525	1.82928	-2.65886	4.59704
ENSMUST00000206171.1	ENSMUSG00000074272.10	2.76038	0.437283	-2.65823	1.09867
ENSMUST00000152225.1	ENSMUSG00000039354.16	0.489814	0.0776308	-2.65753	0.194999
ENSMUST00000230729.1	ENSMUSG00000022471.14	6.10759	0.968133	-2.65733	2.43166
ENSMUST00000204209.1	ENSMUSG00000068328.9	0.72995	0.115747	-2.65682	0.290671
ENSMUST00000150780.1	ENSMUSG00000056938.16	7.82621	1.24113	-2.65666	3.11662
ENSMUST00000227965.1	ENSMUSG00000022223.9	1.52098	0.241312	-2.65603	0.605831
ENSMUST00000128314.1	ENSMUSG00000015468.14	0.66724	0.105996	-2.6542	0.265941
ENSMUST00000152266.1	ENSMUSG00000079435.9	7.05403	1.12205	-2.65231	2.81336
ENSMUST00000107075.8	ENSMUSG00000034520.14	3.81034	0.606172	-2.65212	1.51978
ENSMUST00000124672.7	ENSMUSG00000063179.13	1.1743	0.186838	-2.65194	0.468406
ENSMUST00000084763.4	ENSMUSG00000016626.10	0.207131	0.0329582	-2.65183	0.0826236
ENSMUST00000229122.1	ENSMUSG00000058655.9	4.69284	0.74684	-2.65159	1.87211
ENSMUST00000212225.1	ENSMUSG00000031808.7	4.53224	0.721395	-2.65136	1.80819
ENSMUST00000210096.1	ENSMUSG00000008892.12	2.13704	0.340318	-2.65066	0.852803
ENSMUST00000123816.1	ENSMUSG00000025060.14	2.64871	0.421865	-2.65044	1.05707
ENSMUST00000199580.1	ENSMUSG00000105776.1	0.292706	0.04665	-2.6495	0.116853
ENSMUST00000113519.1	ENSMUSG00000023951.17	4.23517	0.675513	-2.64836	1.69142
ENSMUST00000227833.1	ENSMUSG00000022204.9	4.14433	0.661347	-2.64766	1.65555
ENSMUST00000210872.1	ENSMUSG00000003273.14	3.37941	0.539529	-2.647	1.35029
ENSMUST00000055355.5	ENSMUSG00000044921.5	2.59161	0.413768	-2.64695	1.03553
ENSMUST00000111291.8	ENSMUSG00000058318.15	0.870154	0.139023	-2.64595	0.347809
ENSMUST00000218553.1	ENSMUSG00000020154.10	0.014583	0.0023302	-2.64576	0.00582935
ENSMUST00000127237.1	ENSMUSG00000086454.7	15.7396	2.51579	-2.64532	6.29266
ENSMUST00000111024.9	ENSMUSG00000022995.16	20.6542	3.30297	-2.6446	8.25955
ENSMUST00000141327.1	ENSMUSG00000066036.14	0.571806	0.0914626	-2.64427	0.228689
ENSMUST00000174749.1	ENSMUSG00000015002.18	1.25174	0.200278	-2.64386	0.500695
ENSMUST00000037376.13	ENSMUSG00000034744.13	2.58816	0.414127	-2.64378	1.03529
ENSMUST00000141876.1	ENSMUSG00000031145.15	0.243715	0.0390137	-2.64314	0.0975101
ENSMUST00000155917.7	ENSMUSG00000041684.11	1.57124	0.251647	-2.64243	0.628807
ENSMUST00000033713.10	ENSMUSG00000031347.12	10.5048	1.68362	-2.64141	4.20548
ENSMUST00000023660.8	ENSMUSG00000022941.8	12.8262	2.0559	-2.64125	5.13511
ENSMUST00000124174.1	ENSMUSG00000005470.8	0.646652	0.103662	-2.6411	0.258908
ENSMUST00000147798.1	ENSMUSG00000017405.14	0.975349	0.156464	-2.64009	0.390649
ENSMUST00000231910.1	ENSMUSG00000053062.16	46.5806	7.47409	-2.63976	18.6587
ENSMUST00000086056.7	ENSMUSG00000029423.10	0.829206	0.133057	-2.63969	0.332162
ENSMUST00000017458.10	ENSMUSG00000017314.12	1.3127	0.210727	-2.63909	0.525948
ENSMUST00000133858.1	ENSMUSG00000048636.7	1.19617	0.192094	-2.63854	0.479351
ENSMUST00000021161.13	ENSMUSG00000020805.14	3.83885	0.616509	-2.63848	1.5384
ENSMUST00000032961.3	ENSMUSG00000030717.9	1.56764	0.251793	-2.63828	0.628268
ENSMUST00000130413.7	ENSMUSG00000030726.16	8.71032	1.40017	-2.63712	3.49227
ENSMUST00000127449.7	ENSMUSG00000022898.13	6.94766	1.11834	-2.63517	2.78744
ENSMUST00000222846.1	ENSMUSG00000021458.17	2.76824	0.44563	-2.63505	1.11068
ENSMUST00000220054.1	ENSMUSG00000020186.7	8.92284	1.43646	-2.63499	3.58013
ENSMUST00000162719.1	ENSMUSG00000023990.18	7.4889	1.20593	-2.63461	3.00518
ENSMUST00000120095.7	ENSMUSG00000028391.16	3.74882	0.603832	-2.63422	1.50455
ENSMUST00000204647.2	ENSMUSG00000037890.13	2.54533	0.409997	-2.63417	1.02156
ENSMUST00000124751.1	ENSMUSG00000027419.9	0.128028	0.0206357	-2.63325	0.0513999
ENSMUST00000229677.1	ENSMUSG00000063296.5	0.143451	0.0231235	-2.63313	0.0575942
ENSMUST00000120089.1	ENSMUSG00000081297.1	1.05355	0.169901	-2.63249	0.423083
ENSMUST00000141525.1	ENSMUSG00000040774.15	1.62148	0.261807	-2.63074	0.651548
ENSMUST00000173304.1	ENSMUSG00000092509.1	1.78547	0.2883	-2.63066	0.717461
ENSMUST00000136361.7	ENSMUSG00000026819.15	1.78844	0.288842	-2.63035	0.718733
ENSMUST00000108410.7	ENSMUSG00000005447.12	16.3594	2.64296	-2.62989	6.5755
ENSMUST00000145470.1	ENSMUSG00000002147.18	5.10042	0.824071	-2.62978	2.05015
ENSMUST00000125488.1	ENSMUSG00000068742.11	0.334964	0.05415	-2.62897	0.134679
ENSMUST00000201955.1	ENSMUSG00000023192.12	0.282053	0.0456029	-2.62877	0.113413
ENSMUST00000225728.1	ENSMUSG00000021809.10	3.05011	0.493686	-2.6272	1.22711
ENSMUST00000152431.1	ENSMUSG00000059851.15	3.71484	0.601888	-2.62573	1.4953
ENSMUST00000149930.2	ENSMUSG00000047250.13	1.3493	0.218689	-2.62526	0.54321
ENSMUST00000149018.1	ENSMUSG00000020897.12	3.51788	0.570442	-2.62455	1.4166
ENSMUST00000028034.14	ENSMUSG00000026707.15	4.40387	0.714166	-2.62444	1.77344
ENSMUST00000094816.2	ENSMUSG00000006019.15	1.73368	0.281182	-2.62426	0.698197
ENSMUST00000156175.1	ENSMUSG00000032782.19	0.319776	0.0518975	-2.62332	0.128824
ENSMUST00000152033.1	ENSMUSG00000022718.12	8.52547	1.38465	-2.62226	3.43581
ENSMUST00000106465.1	ENSMUSG00000028133.17	0.937661	0.152366	-2.62153	0.377978
ENSMUST00000069709.14	ENSMUSG00000055923.16	2.78864	0.453406	-2.62069	1.12445
ENSMUST00000039763.13	ENSMUSG00000040006.13	3.57035	0.580665	-2.62029	1.43985
ENSMUST00000152234.1	ENSMUSG00000037020.16	0.794906	0.129303	-2.62003	0.320599
ENSMUST00000139273.7	ENSMUSG00000026103.14	11.3986	1.85528	-2.61915	4.59865
ENSMUST00000190389.6	ENSMUSG00000055322.15	4.10445	0.668062	-2.61914	1.65591
ENSMUST00000200978.1	ENSMUSG00000029162.15	14.6425	2.38337	-2.61909	5.90749
ENSMUST00000207042.1	ENSMUSG00000030924.16	0.592794	0.0964934	-2.61903	0.239167
ENSMUST00000144587.1	ENSMUSG00000037098.17	0.266101	0.0433412	-2.61816	0.107392
ENSMUST00000135308.1	ENSMUSG00000058835.14	1.04018	0.16942	-2.61816	0.419794
ENSMUST00000146841.1	ENSMUSG00000042010.16	1.14201	0.186053	-2.61779	0.460949
ENSMUST00000121094.7	ENSMUSG00000027951.16	3.69806	0.602616	-2.61746	1.49282
ENSMUST00000163418.1	ENSMUSG00000021408.15	0.227557	0.0370852	-2.61731	0.091864
ENSMUST00000209132.1	ENSMUSG00000011658.16	1.28167	0.208901	-2.61713	0.517438
ENSMUST00000011895.13	ENSMUSG00000011751.16	1.80937	0.295336	-2.61506	0.731008
ENSMUST00000208638.1	ENSMUSG00000030691.15	0.271164	0.0442838	-2.61431	0.109582
ENSMUST00000054556.5	ENSMUSG00000043866.11	2.17582	0.355411	-2.614	0.879381
ENSMUST00000114013.7	ENSMUSG00000015222.17	0.116609	0.0190502	-2.6138	0.047132
ENSMUST00000195840.1	ENSMUSG00000022995.16	15.9924	2.61337	-2.6134	6.46483
ENSMUST00000126658.7	ENSMUSG00000074653.10	2.91068	0.475719	-2.61317	1.17672
ENSMUST00000129359.1	ENSMUSG00000034620.17	1.75494	0.287055	-2.61202	0.709764
ENSMUST00000124856.7	ENSMUSG00000028483.13	0.349415	0.0571897	-2.61111	0.141361
ENSMUST00000221091.1	ENSMUSG00000037686.6	1.09218	0.17882	-2.61063	0.441932
ENSMUST00000172175.1	ENSMUSG00000071661.6	2.70202	0.442539	-2.61016	1.0935
ENSMUST00000229553.1	ENSMUSG00000023025.16	1.22909	0.201382	-2.60958	0.49751
ENSMUST00000044255.12	ENSMUSG00000035778.17	2.23153	0.366231	-2.60721	0.904022
ENSMUST00000174054.1	ENSMUSG00000024325.8	0.534981	0.0878054	-2.60711	0.216735
ENSMUST00000169134.1	ENSMUSG00000023965.13	2.72165	0.44675	-2.60694	1.10268
ENSMUST00000172635.1	ENSMUSG00000028797.20	1.27493	0.209693	-2.60407	0.517053
ENSMUST00000123653.1	ENSMUSG00000024055.14	1.31921	0.217099	-2.60325	0.535163
ENSMUST00000142377.1	ENSMUSG00000027752.15	1.47157	0.242263	-2.60271	0.597082
ENSMUST00000156222.1	ENSMUSG00000025937.6	14.7426	2.4278	-2.60227	5.98265
ENSMUST00000081893.6	ENSMUSG00000037217.15	2.25226	0.370957	-2.60205	0.914052
ENSMUST00000028679.10	ENSMUSG00000027246.12	0.531746	0.0876689	-2.6006	0.215911
ENSMUST00000216803.1	ENSMUSG00000111673.1	0.528807	0.0871975	-2.60038	0.214734
ENSMUST00000149216.1	ENSMUSG00000036377.18	0.916313	0.151166	-2.59971	0.372177
ENSMUST00000233883.1	ENSMUSG00000022914.17	7.83786	1.29348	-2.5992	3.18404
ENSMUST00000133109.1	ENSMUSG00000028488.15	5.41015	0.893173	-2.59866	2.19823
ENSMUST00000195929.4	ENSMUSG00000028107.14	1.43855	0.237526	-2.59846	0.584545
ENSMUST00000084586.8	ENSMUSG00000059772.12	2.28638	0.377616	-2.59807	0.929179
ENSMUST00000025288.7	ENSMUSG00000024420.8	2.25337	0.372166	-2.59807	0.915766
ENSMUST00000127255.7	ENSMUSG00000033526.16	1.42223	0.234991	-2.59748	0.57811
ENSMUST00000112191.7	ENSMUSG00000037997.12	1.72392	0.285012	-2.5966	0.700955
ENSMUST00000204862.1	ENSMUSG00000036402.13	0.388702	0.0642734	-2.59637	0.158061
ENSMUST00000079400.5	ENSMUSG00000037686.6	6.5202	1.07833	-2.59612	2.65159
ENSMUST00000228085.1	ENSMUSG00000022130.10	1.45837	0.241218	-2.59595	0.593115
ENSMUST00000154802.1	ENSMUSG00000021376.11	4.56478	0.755132	-2.59574	1.85661
ENSMUST00000188632.1	ENSMUSG00000087193.7	6.24241	1.03292	-2.59537	2.53927
ENSMUST00000017276.13	ENSMUSG00000017132.17	2.44353	0.404442	-2.59496	0.994116
ENSMUST00000134167.1	ENSMUSG00000024968.13	4.09257	0.677538	-2.59463	1.66519
ENSMUST00000133396.1	ENSMUSG00000026972.15	1.14805	0.190065	-2.59462	0.467123
ENSMUST00000207799.1	ENSMUSG00000040466.16	0.64743	0.107219	-2.59416	0.263471
ENSMUST00000139706.1	ENSMUSG00000025140.15	1.26247	0.209204	-2.59327	0.51392
ENSMUST00000219792.1	ENSMUSG00000111966.1	1.22457	0.202955	-2.59304	0.49853
ENSMUST00000151957.7	ENSMUSG00000024851.13	0.909625	0.15076	-2.59302	0.370318
ENSMUST00000103045.3	ENSMUSG00000027581.12	26.8626	4.45268	-2.59285	10.9367
ENSMUST00000194842.1	ENSMUSG00000010066.15	0.140078	0.02322	-2.59279	0.0570317
ENSMUST00000095541.10	ENSMUSG00000006342.15	17.3268	2.87228	-2.59274	7.0546
ENSMUST00000220787.1	ENSMUSG00000021368.15	5.5024	0.912285	-2.5925	2.24048
ENSMUST00000155232.1	ENSMUSG00000028199.18	4.85634	0.806107	-2.59083	1.97857
ENSMUST00000194807.2	ENSMUSG00000056050.12	20.5456	3.41173	-2.59025	8.37234
ENSMUST00000205656.1	ENSMUSG00000030447.15	0.406341	0.0674975	-2.58978	0.165611
ENSMUST00000183942.1	ENSMUSG00000006398.15	3.76645	0.625729	-2.5896	1.53518
ENSMUST00000041819.13	ENSMUSG00000037446.14	0.163801	0.0272288	-2.58874	0.066784
ENSMUST00000162359.7	ENSMUSG00000061436.15	1.10713	0.184073	-2.58847	0.451434
ENSMUST00000146104.2	ENSMUSG00000007570.16	1.72368	0.28662	-2.58828	0.702881
ENSMUST00000191651.5	ENSMUSG00000026721.15	0.548714	0.091246	-2.58822	0.223759
ENSMUST00000022826.6	ENSMUSG00000022215.6	0.597009	0.0993105	-2.58773	0.243494
ENSMUST00000152824.7	ENSMUSG00000032400.18	12.335	2.05231	-2.58744	5.03143
ENSMUST00000233458.1	ENSMUSG00000024220.14	0.0609141	0.0101449	-2.58602	0.024859
ENSMUST00000201415.3	ENSMUSG00000029126.7	0.362085	0.0603133	-2.58578	0.147779
ENSMUST00000160354.7	ENSMUSG00000024799.15	1.26219	0.210269	-2.58562	0.515169
ENSMUST00000218039.2	ENSMUSG00000059060.15	1.27646	0.212658	-2.58554	0.521008
ENSMUST00000159730.1	ENSMUSG00000022386.12	0.538273	0.0897018	-2.58513	0.219736
ENSMUST00000214869.1	ENSMUSG00000032329.4	0.223678	0.0373147	-2.58361	0.0913591
ENSMUST00000129857.7	ENSMUSG00000027291.15	0.00352977	0.000589071	-2.58306	0.00144197
ENSMUST00000191296.1	ENSMUSG00000025917.9	0.794772	0.13269	-2.58248	0.324743
ENSMUST00000145507.7	ENSMUSG00000019437.17	4.90265	0.818753	-2.58206	2.00351
ENSMUST00000189147.1	ENSMUSG00000101849.1	0.153401	0.0256183	-2.58206	0.0626887
ENSMUST00000226629.1	ENSMUSG00000037487.7	2.68688	0.448791	-2.58182	1.09811
ENSMUST00000099416.4	ENSMUSG00000094499.2	0.709252	0.118473	-2.58174	0.289874
ENSMUST00000145454.7	ENSMUSG00000053819.16	0.654763	0.109378	-2.58165	0.267613
ENSMUST00000228283.1	ENSMUSG00000040618.7	2.54857	0.425783	-2.5815	1.0417
ENSMUST00000125855.7	ENSMUSG00000039463.14	1.09361	0.182729	-2.58132	0.447028
ENSMUST00000182148.1	ENSMUSG00000066772.12	0.218132	0.0364554	-2.581	0.0891745
ENSMUST00000138634.7	ENSMUSG00000040667.11	0.545864	0.0912376	-2.58084	0.223167
ENSMUST00000161901.1	ENSMUSG00000060475.13	1.06951	0.178762	-2.58084	0.43725
ENSMUST00000165088.7	ENSMUSG00000032268.13	0.330128	0.0552143	-2.57991	0.13501
ENSMUST00000161135.7	ENSMUSG00000041879.13	9.63573	1.61175	-2.57977	3.94086
ENSMUST00000220686.1	ENSMUSG00000017756.9	1.7867	0.298898	-2.57957	0.730781
ENSMUST00000202446.1	ENSMUSG00000106767.1	0.135095	0.0226106	-2.5789	0.0552682
ENSMUST00000230909.1	ENSMUSG00000037185.9	0.100635	0.0168442	-2.57881	0.0411718
ENSMUST00000130467.1	ENSMUSG00000044950.7	3.76699	0.630748	-2.57828	1.54143
ENSMUST00000056480.9	ENSMUSG00000039059.11	0.199158	0.0333521	-2.57806	0.0815005
ENSMUST00000186041.1	ENSMUSG00000074829.10	0.416051	0.069685	-2.57784	0.170272
ENSMUST00000090821.9	ENSMUSG00000038777.19	1.97651	0.331057	-2.5778	0.808911
ENSMUST00000183046.1	ENSMUSG00000024054.14	1.58983	0.266323	-2.57762	0.650698
ENSMUST00000090849.5	ENSMUSG00000041975.17	0.245685	0.0411654	-2.57731	0.100567
ENSMUST00000074103.11	ENSMUSG00000021699.17	2.38545	0.399761	-2.57705	0.97653
ENSMUST00000126983.1	ENSMUSG00000061702.10	0.250835	0.042046	-2.5767	0.102697
ENSMUST00000147220.7	ENSMUSG00000024186.15	0.420058	0.0704366	-2.57619	0.17201
ENSMUST00000118662.1	ENSMUSG00000082705.1	3.38872	0.568447	-2.57564	1.38791
ENSMUST00000220029.1	ENSMUSG00000112172.1	0.744208	0.124841	-2.57561	0.304808
ENSMUST00000176342.7	ENSMUSG00000041420.18	0.0200568	0.00336498	-2.57542	0.00821527
ENSMUST00000181064.1	ENSMUSG00000097730.3	0.16669	0.0279765	-2.57488	0.0682891
ENSMUST00000182009.7	ENSMUSG00000030583.16	0.608478	0.102155	-2.57445	0.249317
ENSMUST00000191894.1	ENSMUSG00000102553.1	0.189791	0.0318691	-2.57418	0.0777719
ENSMUST00000082108.11	ENSMUSG00000028649.18	3.59458	0.60384	-2.57358	1.47328
ENSMUST00000136992.7	ENSMUSG00000086587.7	2.44886	0.411378	-2.57357	1.0037
ENSMUST00000205457.1	ENSMUSG00000054046.7	0.622867	0.104659	-2.57323	0.255321
ENSMUST00000031741.7	ENSMUSG00000029727.7	0.123068	0.0206835	-2.5729	0.0504527
ENSMUST00000117804.1	ENSMUSG00000083518.1	0.458707	0.0770935	-2.57289	0.188051
ENSMUST00000044895.12	ENSMUSG00000039601.16	1.3429	0.225709	-2.57282	0.550549
ENSMUST00000211927.1	ENSMUSG00000110691.1	0.468084	0.0786845	-2.57262	0.191914
ENSMUST00000210725.1	ENSMUSG00000007833.15	5.14652	0.865216	-2.57246	2.11018
ENSMUST00000062216.3	ENSMUSG00000043969.4	0.172656	0.0290371	-2.57193	0.0708056
ENSMUST00000140447.3	ENSMUSG00000078607.5	0.38517	0.0648149	-2.5711	0.158002
ENSMUST00000231565.1	ENSMUSG00000116898.1	2.28882	0.385217	-2.57086	0.938985
ENSMUST00000023068.7	ENSMUSG00000022432.7	0.342702	0.0577	-2.57031	0.14062
ENSMUST00000210165.1	ENSMUSG00000038482.11	5.71476	0.963079	-2.56897	2.34601
ENSMUST00000211902.1	ENSMUSG00000037400.17	1.079	0.182079	-2.56706	0.443242
ENSMUST00000125222.1	ENSMUSG00000031730.18	2.82336	0.476468	-2.56696	1.15985
ENSMUST00000117442.7	ENSMUSG00000016257.15	19.0112	3.20906	-2.56663	7.81077
ENSMUST00000175855.2	ENSMUSG00000038718.15	1.04989	0.177349	-2.56558	0.431505
ENSMUST00000201801.3	ENSMUSG00000025534.17	1.79192	0.302709	-2.5655	0.736499
ENSMUST00000139817.1	ENSMUSG00000023393.15	3.42521	0.579009	-2.56453	1.40827
ENSMUST00000204095.2	ENSMUSG00000007216.6	1.53029	0.258719	-2.56435	0.629218
ENSMUST00000073764.12	ENSMUSG00000048351.14	13.5525	2.29137	-2.56428	5.57259
ENSMUST00000169535.1	ENSMUSG00000071646.9	4.40136	0.744353	-2.56389	1.81002
ENSMUST00000020954.14	ENSMUSG00000020628.16	6.8108	1.15201	-2.56367	2.80109
ENSMUST00000022075.5	ENSMUSG00000021587.5	1.33385	0.225683	-2.56323	0.54866
ENSMUST00000153395.7	ENSMUSG00000018677.9	5.58897	0.945673	-2.56317	2.29899
ENSMUST00000233676.1	ENSMUSG00000004864.13	2.89441	0.489983	-2.56247	1.19089
ENSMUST00000169459.2	ENSMUSG00000074818.12	0.345515	0.0585076	-2.56205	0.14218
ENSMUST00000109992.7	ENSMUSG00000020432.12	0.929633	0.15748	-2.56149	0.382621
ENSMUST00000125571.1	ENSMUSG00000001583.13	0.874035	0.148151	-2.56062	0.359846
ENSMUST00000133624.1	ENSMUSG00000037936.15	0.301143	0.051055	-2.56032	0.123995
ENSMUST00000077569.10	ENSMUSG00000031099.16	0.595486	0.100985	-2.55993	0.245225
ENSMUST00000210056.1	ENSMUSG00000038406.17	0.356035	0.0603796	-2.55989	0.146619
ENSMUST00000230081.1	ENSMUSG00000116145.1	0.235045	0.039867	-2.55967	0.0968015
ENSMUST00000134119.1	ENSMUSG00000040463.16	5.06119	0.858717	-2.55922	2.08474
ENSMUST00000153216.7	ENSMUSG00000026790.19	1.54096	0.261451	-2.55922	0.634733
ENSMUST00000184776.1	ENSMUSG00000079469.10	1.51262	0.256823	-2.5582	0.623278
ENSMUST00000212687.1	ENSMUSG00000038000.10	1.87384	0.31834	-2.55736	0.772346
ENSMUST00000187485.6	ENSMUSG00000034730.17	3.0883	0.525161	-2.55598	1.27352
ENSMUST00000034515.6	ENSMUSG00000032017.14	0.388604	0.0661056	-2.55546	0.160278
ENSMUST00000149956.1	ENSMUSG00000012123.17	0.515077	0.0876612	-2.55478	0.212491
ENSMUST00000121422.1	ENSMUSG00000099875.1	1.71471	0.291863	-2.5546	0.707432
ENSMUST00000127090.7	ENSMUSG00000020823.16	1.37811	0.234691	-2.55386	0.568709
ENSMUST00000210706.1	ENSMUSG00000025486.17	0.803351	0.136816	-2.55379	0.331529
ENSMUST00000105543.8	ENSMUSG00000062866.16	1.47501	0.251239	-2.55359	0.608753
ENSMUST00000146553.7	ENSMUSG00000086454.7	21.0373	3.58686	-2.55216	8.68665
ENSMUST00000149107.7	ENSMUSG00000040451.17	5.32037	0.907185	-2.55206	2.19694
ENSMUST00000107051.9	ENSMUSG00000028563.16	5.12303	0.874287	-2.55082	2.11636
ENSMUST00000028740.10	ENSMUSG00000090100.7	1.14951	0.196192	-2.55068	0.474894
ENSMUST00000190255.6	ENSMUSG00000041390.18	0.0968391	0.0165297	-2.55053	0.040009
ENSMUST00000101663.9	ENSMUSG00000041390.18	0.0968391	0.0165297	-2.55053	0.040009
ENSMUST00000123889.7	ENSMUSG00000008690.15	18.9649	3.23722	-2.5505	7.8354
ENSMUST00000168499.8	ENSMUSG00000032109.15	1.47177	0.251245	-2.55039	0.608091
ENSMUST00000153853.7	ENSMUSG00000027981.14	0.422945	0.0723266	-2.54787	0.1749
ENSMUST00000221174.1	ENSMUSG00000040441.10	1.97147	0.337162	-2.54776	0.815294
ENSMUST00000165540.8	ENSMUSG00000027861.13	0.941039	0.161073	-2.54654	0.389328
ENSMUST00000080884.10	ENSMUSG00000025271.13	6.25624	1.07113	-2.54616	2.58868
ENSMUST00000123553.1	ENSMUSG00000026031.15	0.765587	0.131139	-2.54547	0.316857
ENSMUST00000223801.1	ENSMUSG00000035842.10	0.474264	0.0812988	-2.54438	0.19636
ENSMUST00000109457.2	ENSMUSG00000027412.12	1.2613	0.216226	-2.5443	0.522232
ENSMUST00000095270.2	ENSMUSG00000040441.10	2.79926	0.480128	-2.54355	1.15931
ENSMUST00000156246.1	ENSMUSG00000043085.14	1.11749	0.191847	-2.54223	0.46302
ENSMUST00000200202.1	ENSMUSG00000029392.12	1.42238	0.244263	-2.5418	0.589436
ENSMUST00000201786.3	ENSMUSG00000107167.3	0.231091	0.0396976	-2.54134	0.0957797
ENSMUST00000139308.1	ENSMUSG00000066151.11	2.55494	0.439411	-2.53965	1.05956
ENSMUST00000156824.1	ENSMUSG00000015094.16	1.17395	0.201963	-2.53921	0.486923
ENSMUST00000123618.7	ENSMUSG00000062590.13	0.193833	0.0333515	-2.53899	0.0804029
ENSMUST00000004136.9	ENSMUSG00000004038.9	0.51652	0.088886	-2.5388	0.214269
ENSMUST00000155607.7	ENSMUSG00000024170.15	2.04063	0.351214	-2.53859	0.84658
ENSMUST00000151127.7	ENSMUSG00000029001.15	0.494791	0.0852333	-2.53733	0.20536
ENSMUST00000195650.5	ENSMUSG00000037474.13	2.66754	0.459521	-2.53731	1.10715
ENSMUST00000108228.7	ENSMUSG00000056900.13	0.324604	0.0559332	-2.5369	0.134745
ENSMUST00000135193.8	ENSMUSG00000022801.13	1.29541	0.223307	-2.53631	0.537842
ENSMUST00000152426.1	ENSMUSG00000040990.17	0.521596	0.0899439	-2.53584	0.216597
ENSMUST00000173749.1	ENSMUSG00000024330.16	0.385494	0.0664872	-2.53556	0.160095
ENSMUST00000148875.1	ENSMUSG00000045160.14	0.383728	0.0661908	-2.53538	0.159371
ENSMUST00000215620.1	ENSMUSG00000033590.8	0.255478	0.04407	-2.53533	0.106108
ENSMUST00000129633.1	ENSMUSG00000038696.14	7.89957	1.36372	-2.53423	3.28219
ENSMUST00000080893.6	ENSMUSG00000035557.9	131.201	22.6648	-2.53325	54.5311
ENSMUST00000200476.4	ENSMUSG00000032480.17	1.07456	0.18564	-2.53317	0.446633
ENSMUST00000226766.1	ENSMUSG00000022324.15	0.693349	0.119783	-2.53316	0.288186
ENSMUST00000164139.1	ENSMUSG00000091568.8	0.982364	0.169716	-2.53314	0.408317
ENSMUST00000125777.7	ENSMUSG00000032782.19	4.87225	0.842102	-2.53252	2.02557
ENSMUST00000047348.10	ENSMUSG00000037617.12	3.10738	0.537248	-2.53204	1.29207
ENSMUST00000026455.7	ENSMUSG00000025389.7	0.531375	0.0918834	-2.53185	0.220963
ENSMUST00000184609.1	ENSMUSG00000028597.11	2.45761	0.425061	-2.53151	1.02207
ENSMUST00000151183.1	ENSMUSG00000022701.18	2.96832	0.513741	-2.53053	1.23489
ENSMUST00000204600.2	ENSMUSG00000030310.10	0.12456	0.0215697	-2.52976	0.0518336
ENSMUST00000205059.2	ENSMUSG00000085396.7	3.30665	0.572714	-2.52948	1.37614
ENSMUST00000160068.1	ENSMUSG00000004896.16	0.994319	0.172373	-2.52817	0.413997
ENSMUST00000199394.1	ENSMUSG00000029439.14	3.22815	0.559848	-2.5276	1.34435
ENSMUST00000102529.9	ENSMUSG00000057969.15	2.56782	0.44556	-2.52685	1.06963
ENSMUST00000201223.1	ENSMUSG00000063646.18	1.63121	0.283283	-2.52563	0.679775
ENSMUST00000181461.1	ENSMUSG00000097628.1	0.486144	0.0844789	-2.52472	0.202655
ENSMUST00000145001.1	ENSMUSG00000028104.14	8.38059	1.45675	-2.5243	3.49406
ENSMUST00000166018.3	ENSMUSG00000031965.15	0.255319	0.0443831	-2.52422	0.106451
ENSMUST00000217381.1	ENSMUSG00000066705.7	61.6851	10.7241	-2.52407	25.72
ENSMUST00000093444.12	ENSMUSG00000070000.13	0.643167	0.111862	-2.52347	0.268227
ENSMUST00000150365.7	ENSMUSG00000029772.17	0.431476	0.0750497	-2.52336	0.17995
ENSMUST00000137741.1	ENSMUSG00000039515.11	8.96123	1.55923	-2.52286	3.738
ENSMUST00000201973.3	ENSMUSG00000107385.3	5.29925	0.923462	-2.52066	2.21216
ENSMUST00000059658.5	ENSMUSG00000050157.6	6.29093	1.09649	-2.52038	2.62639
ENSMUST00000062182.7	ENSMUSG00000072974.4	0.189438	0.0330189	-2.52036	0.0790888
ENSMUST00000149504.1	ENSMUSG00000012123.17	1.41373	0.246588	-2.51933	0.590431
ENSMUST00000124276.1	ENSMUSG00000062132.9	0.559859	0.097709	-2.5185	0.233887
ENSMUST00000029060.10	ENSMUSG00000027546.15	4.75565	0.830224	-2.51807	1.98702
ENSMUST00000146768.1	ENSMUSG00000028920.9	2.03532	0.355428	-2.51763	0.850535
ENSMUST00000202349.3	ENSMUSG00000023033.14	3.27669	0.572213	-2.51762	1.36929
ENSMUST00000141781.1	ENSMUSG00000054823.16	0.354954	0.0620326	-2.51653	0.148387
ENSMUST00000222932.1	ENSMUSG00000002804.4	8.1606	1.42641	-2.51629	3.4118
ENSMUST00000185601.1	ENSMUSG00000026437.11	1.44673	0.252974	-2.51573	0.604967
ENSMUST00000131773.7	ENSMUSG00000004568.12	1.26595	0.22155	-2.51452	0.529595
ENSMUST00000131962.1	ENSMUSG00000028309.14	2.88496	0.505431	-2.51297	1.20754
ENSMUST00000064377.6	ENSMUSG00000029708.9	0.927227	0.162458	-2.51286	0.388118
ENSMUST00000195505.1	ENSMUSG00000053870.7	2.33373	0.408893	-2.51284	0.976855
ENSMUST00000020568.9	ENSMUSG00000020319.9	1.2733	0.223209	-2.51211	0.533115
ENSMUST00000147397.1	ENSMUSG00000030871.11	1.93955	0.340071	-2.51181	0.812148
ENSMUST00000192765.5	ENSMUSG00000038740.9	0.410187	0.071926	-2.5117	0.171765
ENSMUST00000124208.1	ENSMUSG00000041975.17	0.436973	0.0766239	-2.51168	0.182982
ENSMUST00000140674.1	ENSMUSG00000061533.16	2.95685	0.51862	-2.51131	1.23834
ENSMUST00000074989.6	ENSMUSG00000063382.6	1.16643	0.204696	-2.51054	0.488634
ENSMUST00000193744.1	ENSMUSG00000104164.1	0.978827	0.171849	-2.50991	0.410135
ENSMUST00000190213.1	ENSMUSG00000026029.14	1.78156	0.31303	-2.50877	0.746781
ENSMUST00000190652.1	ENSMUSG00000026380.10	1.71775	0.301981	-2.50799	0.720228
ENSMUST00000074501.11	ENSMUSG00000033419.15	0.188308	0.0331205	-2.5073	0.0789738
ENSMUST00000111978.7	ENSMUSG00000061288.13	4.20556	0.73983	-2.50703	1.76392
ENSMUST00000153897.1	ENSMUSG00000026260.12	7.38167	1.29992	-2.50552	3.09767
ENSMUST00000135394.1	ENSMUSG00000083844.8	0.101092	0.0178082	-2.50506	0.0424295
ENSMUST00000146557.1	ENSMUSG00000079442.12	1.43791	0.253388	-2.50455	0.603613
ENSMUST00000226006.1	ENSMUSG00000021428.9	0.518775	0.0914264	-2.50443	0.217784
ENSMUST00000051923.6	ENSMUSG00000042854.9	1.25509	0.221195	-2.5044	0.526896
ENSMUST00000191014.1	ENSMUSG00000056267.14	1.09833	0.193605	-2.50412	0.461131
ENSMUST00000182689.7	ENSMUSG00000097451.10	26.1294	4.60743	-2.50364	10.9722
ENSMUST00000136012.7	ENSMUSG00000020818.16	0.298034	0.052559	-2.50347	0.125157
ENSMUST00000207611.1	ENSMUSG00000030747.5	0.628086	0.110776	-2.50332	0.263774
ENSMUST00000127019.1	ENSMUSG00000005973.6	60.94	10.7503	-2.50301	25.5954
ENSMUST00000144013.1	ENSMUSG00000027624.19	2.53922	0.448021	-2.50275	1.06659
ENSMUST00000152216.1	ENSMUSG00000035696.15	1.27773	0.225462	-2.50263	0.53673
ENSMUST00000102832.2	ENSMUSG00000032093.7	0.783351	0.138255	-2.50233	0.329093
ENSMUST00000207524.1	ENSMUSG00000061028.7	2.27757	0.402062	-2.50201	0.956935
ENSMUST00000047783.13	ENSMUSG00000033282.14	2.8176	0.497447	-2.50185	1.18389
ENSMUST00000109411.7	ENSMUSG00000017950.16	0.330522	0.0583869	-2.50103	0.138918
ENSMUST00000202078.1	ENSMUSG00000014956.15	13.7462	2.43155	-2.49908	5.7814
ENSMUST00000147908.1	ENSMUSG00000034792.8	12.1435	2.14932	-2.49823	5.10884
ENSMUST00000210941.1	ENSMUSG00000025494.8	2.66114	0.471071	-2.49803	1.11964
ENSMUST00000097975.2	ENSMUSG00000025477.14	2.7418	0.486061	-2.49591	1.15442
ENSMUST00000196883.1	ENSMUSG00000029512.11	1.08358	0.192128	-2.49567	0.456274
ENSMUST00000064395.12	ENSMUSG00000052512.17	0.880889	0.156225	-2.49533	0.370967
ENSMUST00000125225.1	ENSMUSG00000028830.14	0.763643	0.135466	-2.49497	0.321633
ENSMUST00000136056.1	ENSMUSG00000019087.13	1.40108	0.248605	-2.49461	0.590183
ENSMUST00000117655.2	ENSMUSG00000096233.1	2.52899	0.44881	-2.49438	1.06538
ENSMUST00000192258.1	ENSMUSG00000103404.1	0.860189	0.152656	-2.49437	0.362371
ENSMUST00000199139.1	ENSMUSG00000105954.1	1.97074	0.350023	-2.49322	0.830545
ENSMUST00000213093.1	ENSMUSG00000031820.9	5.66691	1.00664	-2.49301	2.38842
ENSMUST00000153796.1	ENSMUSG00000015542.17	0.84715	0.150557	-2.49231	0.357134
ENSMUST00000154470.7	ENSMUSG00000063889.16	0.388016	0.0689739	-2.49199	0.163594
ENSMUST00000139553.1	ENSMUSG00000026816.14	1.00449	0.178611	-2.49157	0.423572
ENSMUST00000198409.4	ENSMUSG00000035266.16	1.92716	0.342795	-2.49106	0.812786
ENSMUST00000200756.1	ENSMUSG00000045302.13	1.62456	0.288977	-2.49102	0.685172
ENSMUST00000233701.1	ENSMUSG00000063952.16	1.37467	0.244695	-2.49003	0.579978
ENSMUST00000226444.1	ENSMUSG00000075590.4	1.94365	0.346282	-2.48875	0.820397
ENSMUST00000182007.7	ENSMUSG00000032580.12	1.45418	0.259194	-2.4881	0.613934
ENSMUST00000154925.1	ENSMUSG00000020538.15	3.50131	0.624171	-2.48788	1.47832
ENSMUST00000133762.1	ENSMUSG00000038712.16	7.28667	1.29935	-2.48747	3.077
ENSMUST00000144489.7	ENSMUSG00000059810.18	2.15339	0.38419	-2.48672	0.909566
ENSMUST00000156304.1	ENSMUSG00000020538.15	1.07911	0.192566	-2.48642	0.455851
ENSMUST00000190298.6	ENSMUSG00000009418.15	4.51426	0.806	-2.48564	1.90748
ENSMUST00000028525.5	ENSMUSG00000049044.16	0.181641	0.0324613	-2.4843	0.0767874
ENSMUST00000233357.1	ENSMUSG00000117098.1	13.1817	2.35606	-2.48409	5.57287
ENSMUST00000203282.1	ENSMUSG00000108142.1	1.1256	0.201209	-2.48393	0.4759
ENSMUST00000149343.1	ENSMUSG00000086155.7	0.173828	0.0310767	-2.48376	0.0734983
ENSMUST00000080780.7	ENSMUSG00000062252.9	0.428413	0.0766652	-2.48236	0.18123
ENSMUST00000225520.1	ENSMUSG00000024480.8	1.08039	0.193349	-2.48227	0.457047
ENSMUST00000120735.1	ENSMUSG00000083713.1	2.25441	0.403591	-2.48178	0.953866
ENSMUST00000155463.1	ENSMUSG00000002393.14	1.63452	0.292639	-2.48167	0.69161
ENSMUST00000040380.12	ENSMUSG00000040430.18	6.26075	1.12103	-2.48151	2.64924
ENSMUST00000138245.1	ENSMUSG00000062906.12	1.54368	0.276437	-2.48135	0.653246
ENSMUST00000187607.5	ENSMUSG00000034973.16	0.208235	0.0372923	-2.48126	0.0881224
ENSMUST00000039761.11	ENSMUSG00000028133.17	1.09816	0.196737	-2.48075	0.46481
ENSMUST00000136539.1	ENSMUSG00000046311.13	2.89351	0.518382	-2.48073	1.22472
ENSMUST00000117803.1	ENSMUSG00000065968.8	0.153299	0.0274677	-2.48054	0.0648905
ENSMUST00000097336.4	ENSMUSG00000073412.6	4.19921	0.752439	-2.48047	1.77754
ENSMUST00000169401.7	ENSMUSG00000024424.14	0.792302	0.142007	-2.48009	0.335429
ENSMUST00000190354.1	ENSMUSG00000035048.13	0.551644	0.0988857	-2.4799	0.233559
ENSMUST00000225705.1	ENSMUSG00000024908.15	0.474053	0.085014	-2.47928	0.200751
ENSMUST00000081265.11	ENSMUSG00000057098.14	3.78223	0.678322	-2.47919	1.60174
ENSMUST00000127244.1	ENSMUSG00000024817.13	1.0997	0.197236	-2.47912	0.465726
ENSMUST00000107658.7	ENSMUSG00000038615.17	7.00292	1.2569	-2.47809	2.96681
ENSMUST00000034987.14	ENSMUSG00000034973.16	0.776697	0.139636	-2.47568	0.329325
ENSMUST00000056097.10	ENSMUSG00000049109.15	0.616961	0.110924	-2.47561	0.261602
ENSMUST00000127266.1	ENSMUSG00000028426.10	0.660862	0.118821	-2.47556	0.280222
ENSMUST00000049031.5	ENSMUSG00000042444.10	1.67624	0.301401	-2.47547	0.710789
ENSMUST00000207549.1	ENSMUSG00000030852.17	2.19632	0.395385	-2.47376	0.931876
ENSMUST00000153854.7	ENSMUSG00000036372.14	2.00381	0.361086	-2.47233	0.850616
ENSMUST00000108942.4	ENSMUSG00000078864.10	10.7279	1.93345	-2.47212	4.55432
ENSMUST00000211145.1	ENSMUSG00000040640.11	0.213952	0.038564	-2.47196	0.0908342
ENSMUST00000184401.7	ENSMUSG00000042508.16	0.231241	0.0417036	-2.47115	0.0982017
ENSMUST00000146901.1	ENSMUSG00000031918.16	1.09592	0.19785	-2.46966	0.465648
ENSMUST00000162824.1	ENSMUSG00000036661.14	1.05579	0.190779	-2.46835	0.448801
ENSMUST00000114801.8	ENSMUSG00000007570.16	2.78604	0.503458	-2.46827	1.18434
ENSMUST00000229388.1	ENSMUSG00000022453.8	4.53076	0.819297	-2.46729	1.92667
ENSMUST00000182723.7	ENSMUSG00000028082.13	15.2428	2.7575	-2.4667	6.48321
ENSMUST00000219861.1	ENSMUSG00000019989.8	2.29818	0.415793	-2.46655	0.977531
ENSMUST00000149015.7	ENSMUSG00000028245.15	2.77426	0.502117	-2.46601	1.18026
ENSMUST00000153551.1	ENSMUSG00000026959.13	0.915007	0.16562	-2.46591	0.389286
ENSMUST00000072155.4	ENSMUSG00000057176.4	0.222856	0.0403452	-2.46564	0.0948218
ENSMUST00000084203.10	ENSMUSG00000028917.14	3.18492	0.576623	-2.46556	1.35517
ENSMUST00000162189.1	ENSMUSG00000024935.10	1.65462	0.299713	-2.46485	0.70421
ENSMUST00000086932.9	ENSMUSG00000023990.18	25.6386	4.64646	-2.46411	10.9146
ENSMUST00000076451.6	ENSMUSG00000058216.12	2.39556	0.434257	-2.46374	1.01995
ENSMUST00000138123.1	ENSMUSG00000054737.11	0.316473	0.0573741	-2.46361	0.134749
ENSMUST00000133797.1	ENSMUSG00000004270.13	0.954938	0.173135	-2.46351	0.406612
ENSMUST00000032865.16	ENSMUSG00000030630.16	19.9396	3.61681	-2.46285	8.49222
ENSMUST00000143789.4	ENSMUSG00000079444.9	0.379759	0.0689111	-2.46228	0.16177
ENSMUST00000227254.1	ENSMUSG00000037343.8	1.03862	0.188575	-2.46146	0.442558
ENSMUST00000159102.1	ENSMUSG00000059866.13	1.09538	0.199043	-2.46028	0.466934
ENSMUST00000058232.10	ENSMUSG00000028329.13	0.575976	0.104667	-2.4602	0.245531
ENSMUST00000145877.1	ENSMUSG00000023973.13	3.7193	0.676013	-2.45991	1.58565
ENSMUST00000053263.8	ENSMUSG00000043085.14	0.569661	0.103568	-2.45953	0.242896
ENSMUST00000145190.1	ENSMUSG00000034685.4	0.602048	0.109471	-2.45933	0.256723
ENSMUST00000219537.1	ENSMUSG00000051235.10	0.854202	0.155354	-2.45902	0.364285
ENSMUST00000201511.1	ENSMUSG00000036553.16	11.2674	2.05075	-2.45793	4.80693
ENSMUST00000180321.2	ENSMUSG00000094935.2	2.51364	0.457845	-2.45685	1.07278
ENSMUST00000160389.1	ENSMUSG00000016624.15	0.92721	0.168901	-2.45672	0.395736
ENSMUST00000229113.1	ENSMUSG00000033039.10	1.15157	0.209792	-2.45657	0.491518
ENSMUST00000181810.7	ENSMUSG00000097328.7	2.60501	0.47465	-2.45635	1.11197
ENSMUST00000100022.3	ENSMUSG00000024851.13	0.513716	0.0936391	-2.45579	0.219326
ENSMUST00000200162.1	ENSMUSG00000027709.9	1.48617	0.271033	-2.45506	0.634666
ENSMUST00000155113.1	ENSMUSG00000041119.11	6.3924	1.16623	-2.45451	2.73039
ENSMUST00000039438.8	ENSMUSG00000059146.12	0.245793	0.044846	-2.45439	0.10499
ENSMUST00000176619.1	ENSMUSG00000037845.14	1.07258	0.19577	-2.45385	0.458235
ENSMUST00000143305.7	ENSMUSG00000027263.12	1.11293	0.203163	-2.45365	0.475506
ENSMUST00000162488.8	ENSMUSG00000036661.14	0.308836	0.0563834	-2.4535	0.131959
ENSMUST00000182370.1	ENSMUSG00000097451.10	48.0352	8.77138	-2.45322	20.5264
ENSMUST00000063717.13	ENSMUSG00000058388.14	1.11981	0.204495	-2.45312	0.478535
ENSMUST00000200551.1	ENSMUSG00000027676.11	0.357479	0.0652913	-2.4529	0.152775
ENSMUST00000119961.1	ENSMUSG00000082496.3	7.27877	1.32985	-2.45243	3.11122
ENSMUST00000196475.4	ENSMUSG00000028107.14	3.12951	0.571797	-2.45236	1.3377
ENSMUST00000153691.1	ENSMUSG00000034656.17	1.18191	0.216014	-2.45192	0.505281
ENSMUST00000151475.1	ENSMUSG00000073733.4	0.285321	0.0521498	-2.45185	0.121981
ENSMUST00000142921.1	ENSMUSG00000040483.15	1.61788	0.295723	-2.45179	0.691697
ENSMUST00000037399.15	ENSMUSG00000040466.16	11.4975	2.10187	-2.45157	4.91592
ENSMUST00000114608.2	ENSMUSG00000036617.16	1.64634	0.300981	-2.45152	0.70393
ENSMUST00000123914.7	ENSMUSG00000074259.10	0.377542	0.0690293	-2.45136	0.161436
ENSMUST00000048964.13	ENSMUSG00000039205.16	2.5185	0.460722	-2.4506	1.07719
ENSMUST00000108317.2	ENSMUSG00000044122.14	0.475323	0.0870015	-2.4498	0.203356
ENSMUST00000132305.1	ENSMUSG00000040663.8	0.199804	0.0365719	-2.44978	0.0854822
ENSMUST00000186398.1	ENSMUSG00000026356.15	1.69025	0.309488	-2.44928	0.723265
ENSMUST00000068880.13	ENSMUSG00000025931.15	2.69137	0.492877	-2.44904	1.15174
ENSMUST00000227794.1	ENSMUSG00000071547.4	1.29923	0.237944	-2.44896	0.556007
ENSMUST00000154650.7	ENSMUSG00000013523.13	0.344184	0.0630414	-2.44881	0.147302
ENSMUST00000112523.7	ENSMUSG00000008153.11	7.55427	1.38383	-2.44863	3.23324
ENSMUST00000110044.1	ENSMUSG00000035139.14	0.96272	0.176435	-2.44798	0.412138
ENSMUST00000195364.5	ENSMUSG00000053646.13	1.07976	0.197899	-2.44787	0.462259
ENSMUST00000131240.1	ENSMUSG00000022186.14	15.5281	2.84661	-2.44756	6.64849
ENSMUST00000026262.7	ENSMUSG00000025232.8	73.9518	13.5591	-2.44732	31.6658
ENSMUST00000177089.7	ENSMUSG00000028552.13	5.43543	0.997985	-2.4453	2.32905
ENSMUST00000228882.1	ENSMUSG00000024137.9	2.33651	0.429093	-2.44499	1.00129
ENSMUST00000161961.1	ENSMUSG00000063704.13	2.84699	0.522866	-2.44492	1.22008
ENSMUST00000125432.7	ENSMUSG00000029047.13	0.745347	0.136909	-2.44469	0.319444
ENSMUST00000005597.8	ENSMUSG00000056592.14	1.17754	0.216312	-2.44459	0.504694
ENSMUST00000151551.1	ENSMUSG00000005378.17	0.370576	0.0680873	-2.44431	0.158844
ENSMUST00000208429.2	ENSMUSG00000039116.6	0.339947	0.0624609	-2.44428	0.145717
ENSMUST00000160430.2	ENSMUSG00000029823.16	11.0171	2.02536	-2.44349	4.72373
ENSMUST00000144751.7	ENSMUSG00000019734.16	0.32422	0.0596651	-2.44201	0.139085
ENSMUST00000233437.1	ENSMUSG00000023963.10	1.37891	0.253914	-2.44112	0.591713
ENSMUST00000194275.1	ENSMUSG00000102712.1	3.30763	0.609353	-2.44045	1.41969
ENSMUST00000162392.7	ENSMUSG00000042524.14	0.557871	0.102779	-2.44039	0.239452
ENSMUST00000228562.1	ENSMUSG00000006281.8	2.73397	0.503978	-2.43956	1.17382
ENSMUST00000206974.1	ENSMUSG00000014554.13	0.835046	0.153953	-2.43937	0.35855
ENSMUST00000108925.9	ENSMUSG00000074519.11	1.3384	0.246844	-2.43884	0.574783
ENSMUST00000203394.2	ENSMUSG00000030327.8	2.70309	0.499035	-2.4374	1.16144
ENSMUST00000152224.1	ENSMUSG00000032232.14	1.49278	0.275666	-2.43701	0.641489
[truncated: 50,178 more rows]
