# Supplementary material for: The Paf1 complex positively regulates enhancer activity in mouse embryonic stem cells
Source: Life Sci Alliance. 2020 Dec 29;4(3):e202000792. doi: 10.26508/lsa.202000792 (PMC7772781; doi:10.26508/lsa.202000792)
Supplement: Supplementary file 10 [file LSA-2020-00792_TableS9.xlsx]

## Sheet: Sheet3
	Region	Forward Primer	Reverse Primer
NIH3T3-with Ctr9-1	chr10:122,889,832-122,893,059	TGTACACACCCAGTTTCAGAGT	AAGACGGACGGATGGATGAA
NIH3T3-with Ctr9-2	chr8:79,208,633-79,210,696	TCTGCTAAGCCTGCCTCTTT	GCGACAATGGGATTATGAAAGC
NIH3T3-with Ctr9-3	chr12:75,700,522-75,704,133	GGGAAGTTGACCATAGGCCT	CAAACCGGCCTGTCACATAA
NIH3T3-with Ctr9-4	chr14:51,480,248-51,483,896	GCCTTGCAAGCGGAATTAGC	ATGCCTCCCCTTGTAGTCAC
NIH3T3-with Ctr9-5	chr17:17,825,517-17,827,770	AATAAAAGTGACCCTACCCGG	CTCCCTCCCAACCACCAC
NIH3T3-with Ctr9-6	chr14:25,377,085-25,379,778	TCTCCACCAGACAAGGACAC	ATCCACCCATCCATCCATCC
NIH3T3-with Ctr9-7	chr8:4,677,042-4,679,585	ATGAGAATTCGCGTGGTAGC	AGGGGCCTGAGTATAGTGGA
NIH3T3-with Ctr9-8	chr15:85,668,336-85,670,958	TGAGCTTGCTCATTATTTTGGGA	CTGCGCTCCAAGGCTCTG
NIH3T3-No Ctr9-1	chr4:62,731,559-62,733,710	ATTCTTAGGAGCAGTGCCCA	ATGAGCATTAACATGGCGCG
NIH3T3-No Ctr9-2	chr2:167,760,320-167,763,114	TGAGGGATGAATGGAAGGCA	GAGGGGAGAGTCAGACACAC
NIH3T3-No Ctr9-3	chr19:9,953,663-9,956,558	GGCCTTGAACCACTTATGCA	TCTGCTGTGAAAGTTGTGGC
NIH3T3-No Ctr9-4	chr17:88,261,200-88,264,055	CGGGAGACTGTAGTATTGGGA	AGCCTGAACTAACATTGAACTGT
NIH3T3-No Ctr9-5	chr17:63,678,422-63,679,911	AGACACATGCAATCCCTCTG	TCTATTCCCCAAGTTCAGTCTAC
NIH3T3-No Ctr9-6	chr15:101,380,000-101,382,604	CTCACCCCTTCTTACCCCAG	GAGCCATACCACATTTCCGT
NIH3T3-No Ctr9-7	chr12:55,463,774-55,467,714	CTAAGCCTTTGAAGCCCAGC	ACAGAGAGTGGGAGAAAGCC
NIH3T3-No Ctr9-8	chr10:120,743,745-120,746,499	TGTCCCAGAGTTTCCTTGGA	CTGGTCAGGCAGGGAAGAC
NIH3T3--ESCs_with Ctr9-1	chr17:13,681,750-13,684,233	ATCAGGTGGAGAGCATGAGG	GTTAGTGCTGCGACCTCATG
NIH3T3--ESCs_with Ctr9-2	chr10:40,256,594-40,259,649	GCCTCCACTTTTCATCCCAA	GCAGTGTCTTAATATTGCGACC
NIH3T3--ESCs_with Ctr9-3	chr15:80253364+80254987	TCCAACAACTCTGACGTGTC	ACACCTGCCATCTCTTGTCA
NIH3T3--ESCs_with Ctr9-4	chr11:97,308,881-97,312,027	ACCAACTTCTCCCACTCCTG	TCAAATGCGTTCGTTCCACC
Blank vector	Blank vector
