# Supplementary material for: The Paf1 complex positively regulates enhancer activity in mouse embryonic stem cells
Source: Life Sci Alliance. 2020 Dec 29;4(3):e202000792. doi: 10.26508/lsa.202000792 (PMC7772781; doi:10.26508/lsa.202000792)
Supplement: Supplementary file 11 [file LSA-2020-00792_TableS10.xlsx]

## Sheet: Sheet1
Primers	Sequences	Remarks
Ctr9_esi_F	TCACTATAGGGAGAGCCATGGCCAGAGATAAAGGA	esiRNA production
Ctr9_esi_R	TCACTATAGGGAGACACGGCGCTGATATACTGCTT	esiRNA production
Pou5f1_esi_F	TCACTATAGGGAGAGAGAGGGAACCTCCTCTGAGC	esiRNA production
Pou5f1_esi_R	TCACTATAGGGAGACTGATTGGCGATGTGAGTGAT	esiRNA production
Tbx3_esi_F	TCACTATAGGGAGAGACAAGCATGGCCTATCATCC	esiRNA production
Tbx3_esi_R	TCACTATAGGGAGACGGGTTCCATGGTCTTCAGAG	esiRNA production
Tbx3-cDNA_F	ACA AGC ATG GCC TAT CAT CC	qRT-PCR
Tbx3-cDNA_R	TTA AAC GGA GGG AAC ATT CG	qRT-PCR
Pou5f1-cDNA_F	CACGAGTGGAAAGCAACTCA	qRT-PCR
Pou5f1-cDNA_R	CTCATTGTTGTCGGCTTCCT	qRT-PCR
Ctr9-cDNA_F	ACAACAGGCTCGGAAAGAAA	qRT-PCR
Ctr9-cDNA_R	GAACAGCCAGTCCAACCAGT	qRT-PCR
Gapdh-cDNA_F	ACTCCACTCACGGCAAATTC	qRT-PCR
Gapdh-cDNA_R	GGATGCAGGGATGATGTTCT	qRT-PCR
Ctr9_sg_F	CACCGTGGGTCAGATGATAGCGACT	sgRNA cloning
Ctr9_sg_R	AAACAGTCGCTATCATCTGACCCAC	sgRNA cloning
Ctr9_Arm1-FWD	TTGGGTCGTCTCCccctCTGGCTGTCCTGAAACTC	Golden gate cloning for GFP knock into Ctr9
Ctr9_Arm1-REV	TTGGGTCGTCTCCTTCGCTATCATCTGACCCAT	Golden gate cloning for GFP knock into Ctr9
GFP_FWD	TTGGGTCGTCTCGCGAAATGGTGAGCAAGGGCG	Golden gate cloning for GFP knock into Ctr9
GFP_REV	TTGGGTCGTCTCGTTACTTGTACAGCTCGTCCA	Golden gate cloning for GFP knock into Ctr9
Ctr9_Arm2-FWD	TTGGGTCGTCTCGGTAAACTAGGTTTATTTCATCAAAGACTC	Golden gate cloning for GFP knock into Ctr9
Ctr9_Arm2-REV	TTGGGTCGTCTCGcgttTACAGTGTACTCATATACATAAAATAAAC	Golden gate cloning for GFP knock into Ctr9
